# Supplementary material for: Calculating metalation in cells reveals CobW acquires CoII for vitamin B12 biosynthesis while related proteins prefer ZnII
Source: Nat Commun. 2021 Feb 19;12:1195. doi: 10.1038/s41467-021-21479-8 (PMC7895991; doi:10.1038/s41467-021-21479-8)
Supplement: Supplementary file 4 — Supplementary Data 1 [file 41467_2021_21479_MOESM4_ESM.xlsx]

## Sheet: Sheet1
	Metalation calculator			Metal affinities of molecule (M) (dissociation constants)	∆G for complexation with the molecule (kJ mol-1)	Buffered metal concentration (M)	Intracellular available ∆G (kJ mol-1)		e^((∆GM-∆GMP)/RT)				Molecule occupancy with metal
	This spreadsheet allows the calculation of the metalation state of a molecule of interest in vivo (anticipated to be most accurate in Salmonella Typhimurium and closely related species, and can also be used for simulating hypothetical- affinities or availabilities).		Mg	1000	17.1231	0.0027	-14.661		2.7e-06			Mg	2.9785e-08
			Mn	1000	17.1231	2.6e-06	-31.8776		2.6e-09			Mn	2.86818e-11
			Fe	1e-06	-34.2462	4.8e-08	-41.7732		0.048			Fe	0.000529511
	Intracellular available ΔG (column H) is defined as the free energy required for a ligand to become 50% metalated at a given intracellular metal availability (column G) . The metalation of the molecule of interest depends on the difference between the ΔG for its metalation (column F) and the intracellular available ΔG (column H).		Co	3e-11	-60.0613	2.5e-09	-49.0979		83.3333			Co	0.91929
			Ni	9.8e-10	-51.4193	1.8e-13	-72.743		0.000183673			Ni	2.02619e-06
			Cu	2.4e-16	-89.1529	1.2e-18	-102.287		0.005			Cu	5.51574e-05
			Zn	1.9e-13	-72.609	1.19e-12	-68.0611		6.26316			Zn	0.0690919
											Total Metalation		0.988969
	Here, the calculations are based on metal availabilities in an 'ideal' Salmonella cell: Salmonella metal availabilities were inferred from the endogenous metal sensors undergoing half of the maximal response to their cognate metals. Users can input their own bespoke 'intracellular available ΔG' values: these can be calculated if the fractional responses of metal sensors (determined from qPCR) are…
	Instructions
	Input values in red and yellow cells
	1. Column E (red): Known metal affinities for the molecule of interest, expressed as dissociation constants (if a metal affinity is unknown, insert a value of 1000 into column E to exclude this metal, or a simulated value can be tested).
	2. Columns G and H (yellow): Intracellular metal availabilities (expressed either as a molar concentration in column G or free energy of intracellular metalation in column H). If molar concentrations are inserted (G), the free energy is automatically calculated (H) (if metal availabilities are unknown, the provided Salmonella values can be used or simulated availabilities can be tested).
	Output in blue cells
	1. Percentage occupancy of the molecule of interest with each metal
	2. Total molecule occupancy with metals (always <100%)
