# Supplementary material for: Calculating metalation in cells reveals CobW acquires CoII for vitamin B12 biosynthesis while related proteins prefer ZnII
Source: Nat Commun. 2021 Feb 19;12:1195. doi: 10.1038/s41467-021-21479-8 (PMC7895991; doi:10.1038/s41467-021-21479-8)
Supplement: Supplementary file 7 — Supplementary Software 2 [file 41467_2021_21479_MOESM7_ESM.zip]

Archive with 2 entries (2 files):
- Supplementary Software 2.docx
- __MACOSX/._Supplementary Software 2.docx
