# Supplementary material for: Calculating metalation in cells reveals CobW acquires CoII for vitamin B12 biosynthesis while related proteins prefer ZnII
Source: Nat Commun. 2021 Feb 19;12:1195. doi: 10.1038/s41467-021-21479-8 (PMC7895991; doi:10.1038/s41467-021-21479-8)
Supplement: Supplementary file 9 — Source Data [file 41467_2021_21479_MOESM9_ESM.zip]

Archive with 9 entries (8 files):
- Source Data/
- Source Data/Additional_Spectra.xlsx
- __MACOSX/Source Data/._Additional_Spectra.xlsx
- Source Data/.DS_Store
- __MACOSX/Source Data/._.DS_Store
- Source Data/Source_Data_TXT.xlsx
- __MACOSX/Source Data/._Source_Data_TXT.xlsx
- Source Data/Source_Data_SI.xlsx
- __MACOSX/Source Data/._Source_Data_SI.xlsx
