# Supplementary material for: Calculating metalation in cells reveals CobW acquires CoII for vitamin B12 biosynthesis while related proteins prefer ZnII
Source: Nat Commun. 2021 Feb 19;12:1195. doi: 10.1038/s41467-021-21479-8 (PMC7895991; doi:10.1038/s41467-021-21479-8)
Supplement: Supplementary file 9 — Source Data [file 41467_2021_21479_MOESM9_ESM.zip › Source Data/Additional_Spectra.xlsx]

## Sheet: Fig 1c
Fig. 1c
Mass (Da)	Relative intensity	Relative intensity (%)
30000	2.6	0.0170426
30001	2.45	0.0160459
30002	2.95	0.0193705
30003	3.42	0.0224393
30004	2.83	0.0185377
30005	3.07	0.020118
30006	2.74	0.0179934
30007	2.69	0.0176393
30008	3.76	0.0246623
30009	5.17	0.0338754
30010	6.93	0.0454164
30011	5.5	0.0360459
30012	5.22	0.0342033
30013	6.62	0.0434098
30014	9.35	0.0613377
30015	12.6	0.0828852
30016	15.7	0.102754
30017	15	0.098623
30018	0.523	0.00343082
30019	0.318	0.00208787
30020	0.435	0.00285508
30021	0.0203	0.000132918
30022	0.00168	1.10098e-05
30023	8.15e-08	5.34164e-10
30024	1.15e-07	7.5541e-10
30025	1.65e-07	1.07934e-09
30026	2.35e-07	1.5423e-09
30027	3.36e-07	2.20328e-09
30028	4.8e-07	3.14689e-09
30029	6.86e-07	4.49574e-09
30030	9.8e-07	6.42295e-09
30031	1.4e-06	9.17377e-09
30032	2e-06	1.31082e-08
30033	2.86e-06	1.87279e-08
30034	4.08e-06	2.67541e-08
30035	5.83e-06	3.82164e-08
30036	8.33e-06	5.45967e-08
30037	0	0
30038	31	0.203213
30039	18.8	0.123475
30040	9.08	0.0595213
30041	3.91	0.0256656
30042	1.77	0.0116262
30043	1.11	0.0072459
30044	1.06	0.00697705
30045	1.36	0.00894426
30046	2.03	0.0132852
30047	3.43	0.0225115
30048	6.36	0.0417246
30049	11.8	0.0771148
30050	20.8	0.136459
30051	33.8	0.221311
30052	44.9	0.294689
30053	45	0.295082
30054	33.7	0.221246
30055	20.3	0.133311
30056	10.9	0.0712787
30057	5.5	0.0360393
30058	2.7	0.0176721
30059	1.29	0.00847213
30060	0.638	0.00418295
30061	0.354	0.00232131
30062	0.242	0.00158361
30063	0.214	0.00140262
30064	0.246	0.0016118
30065	0.369	0.00241771
30066	0.743	0.00486951
30067	1.91	0.0125443
30068	5.64	0.0369902
30069	16	0.105049
30070	37.6	0.246295
30071	67.3	0.440984
30072	87.2	0.571934
30073	77.8	0.509902
30074	45.7	0.299672
30075	17.6	0.115344
30076	4.87	0.031941
30077	1.27	0.00833443
30078	0.437	0.00286623
30079	0.234	0.00153639
30080	0.212	0.00138754
30081	0.294	0.00192852
30082	0.521	0.00341508
30083	1.07	0.00702951
30084	2.48	0.016282
30085	5.89	0.0386492
30086	11.9	0.0781639
30087	17.8	0.116721
30088	18.3	0.119803
30089	12.7	0.0833443
30090	6.35	0.0416393
30091	2.73	0.0179082
30092	1.28	0.00836721
30093	0.713	0.00467607
30094	0.459	0.00301049
30095	0.343	0.00224656
30096	0.338	0.00221705
30097	0.511	0.00335016
30098	1.15	0.00754098
30099	2.95	0.0193443
30100	6.68	0.043823
30101	11.9	0.0777049
30102	16.1	0.105443
30103	17.3	0.113246
30104	15.2	0.0996721
30105	10.8	0.0705574
30106	5.73	0.0375869
30107	2.24	0.0147016
30108	0.735	0.00481639
30109	0.27	0.00176984
30110	0.146	0.00095541
30111	0.126	0.000828852
30112	0.157	0.00102623
30113	0.251	0.00164459
30114	0.495	0.00324721
30115	1.09	0.00712787
30116	2.32	0.0152
30117	4.39	0.0287672
30118	7.23	0.0474164
30119	10.8	0.0709508
30120	16.4	0.107475
30121	25.9	0.169508
30122	35.8	0.234557
30123	37.2	0.244
30124	27.9	0.183148
30125	15.9	0.104262
30126	7.98	0.0523344
30127	4.21	0.0275934
30128	2.37	0.015541
30129	1.36	0.00891803
30130	0.809	0.00530164
30131	0.521	0.00341443
30132	0.376	0.0024682
30133	0.315	0.00206492
30134	0.301	0.00197574
30135	0.32	0.00210098
30136	0.409	0.00268262
30137	0.651	0.00426951
30138	1.11	0.00729836
30139	1.77	0.0116197
30140	2.45	0.0160328
30141	2.93	0.0192197
30142	3.43	0.0225115
30143	5	0.0327869
30144	9.49	0.0622164
30145	17.8	0.116918
30146	28.2	0.185115
30147	33.9	0.222492
30148	27.5	0.180197
30149	13.7	0.0898361
30150	4.29	0.0281115
30151	1.46	0.00959344
30152	1.36	0.0088918
30153	1.99	0.0130295
30154	2.78	0.0182164
30155	3.38	0.0221836
30156	3.75	0.0245967
30157	4.12	0.0269836
30158	4.39	0.0287934
30159	4.09	0.0268131
30160	3.2	0.0210098
30161	2.32	0.0151803
30162	1.75	0.011482
30163	1.46	0.0095541
30164	1.3	0.0084918
30165	1.15	0.00751475
30166	0.995	0.00652656
30167	0.92	0.00603475
30168	0.981	0.00643213
30169	1.15	0.00752131
30170	1.33	0.00874098
30171	1.52	0.00993443
30172	1.79	0.011718
30173	3.65	0.0239082
30174	30.8	0.20223
30175	148	0.971148
30176	284	1.85902
30177	249	1.63148
30178	104	0.678689
30179	22.1	0.144656
30180	5.6	0.036741
30181	3.33	0.0218295
30182	2.66	0.0174098
30183	2.03	0.0132787
30184	1.53	0.0100197
30185	1.21	0.00792787
30186	0.936	0.00613771
30187	0.633	0.0041482
30188	0.355	0.00232787
30189	0.177	0.00115803
30190	0.0921	0.000603672
30191	0.0588	0.000385311
30192	0.0485	0.000318098
30193	0.0511	0.000335082
30194	0.0724	0.000474885
30195	0.151	0.000992787
30196	0.44	0.00288328
30197	1.43	0.00936393
30198	4.24	0.0277836
30199	9.61	0.0630295
30200	14.9	0.0975738
30201	15.1	0.0988197
30202	9.95	0.0652525
30203	4.38	0.0287213
30204	1.38	0.00902295
30205	0.708	0.00464393
30206	2.61	0.0171279
30207	9.54	0.0625311
30208	22.4	0.147016
30209	34.8	0.227934
30210	35.9	0.235082
30211	24	0.157049
30212	9.81	0.0643148
30213	2.37	0.0155344
30214	0.636	0.00417049
30215	0.848	0.00556
30216	1.3	0.00852459
30217	1.36	0.00891803
30218	1.04	0.00683279
30219	0.674	0.00441705
30220	0.398	0.00260984
30221	0.223	0.00146033
30222	0.129	0.000848525
30223	0.09	0.000589836
30224	0.0999	0.000654885
30225	0.233	0.00152721
30226	0.824	0.0054059
30227	2.58	0.0169443
30228	5.96	0.0390492
30229	10.2	0.0671475
30230	13.8	0.0902951
30231	14.9	0.0979016
30232	13	0.0851803
30233	8.86	0.0580656
30234	4.8	0.0314426
30235	2.57	0.0168393
30236	2.37	0.0155607
30237	4.23	0.0277115
30238	9.21	0.0603738
30239	18.4	0.120525
30240	30	0.196852
30241	40.1	0.263016
30242	46.4	0.304328
30243	48.4	0.317115
30244	45.4	0.29777
30245	37.7	0.247082
30246	26.6	0.174557
30247	15.7	0.102951
30248	8.02	0.0526033
30249	3.76	0.0246689
30250	1.74	0.011377
30251	0.91	0.00596459
30252	0.618	0.00405115
30253	0.53	0.00347607
30254	0.496	0.00325115
30255	0.47	0.00308393
30256	0.506	0.00331934
30257	0.73	0.00478754
30258	1.34	0.00878688
30259	2.67	0.0174754
30260	4.84	0.0317311
30261	7.02	0.046059
30262	8.1	0.0531148
30263	8.04	0.0527475
30264	7.2	0.0472393
30265	5.67	0.0371607
30266	3.94	0.0258361
30267	2.63	0.0172393
30268	1.75	0.0114885
30269	1.08	0.00709508
30270	0.597	0.00391541
30271	0.347	0.00227541
30272	0.296	0.00193902
30273	0.42	0.00275475
30274	0.783	0.00513705
30275	1.46	0.00957377
30276	2.51	0.0164852
30277	4.03	0.0264262
30278	5.68	0.0372721
30279	6.38	0.0418557
30280	5.39	0.0353246
30281	3.55	0.0233049
30282	2.3	0.0151016
30283	2.19	0.0143475
30284	3.28	0.0214885
30285	5.99	0.0392852
30286	11.4	0.0744918
30287	19	0.124459
30288	23.9	0.156656
30289	21.3	0.139344
30290	14.2	0.093377
30291	9.28	0.0608197
30292	7.48	0.0490361
30293	6.81	0.0446689
30294	6.3	0.0413246
30295	5.82	0.0381508
30296	5.18	0.033941
30297	4.18	0.027423
30298	3.05	0.0199869
30299	2.27	0.0148984
30300	2.05	0.0134295
30301	2.31	0.0151148
30302	2.99	0.0196131
30303	4	0.0262361
30304	5.28	0.0346426
30305	7.03	0.0460656
30306	9.27	0.0608131
30307	11.4	0.0746885
30308	12.3	0.0803279
30309	11.3	0.0739016
30310	9.03	0.0592328
30311	6.52	0.0427672
30312	4.27	0.0279934
30313	2.45	0.0160787
30314	1.2	0.00784262
30315	0.516	0.00338098
30316	0.241	0.00158098
30317	0.171	0.00112
30318	0.174	0.00114229
30319	0.2	0.0013082
30320	0.379	0.00248459
30321	2.56	0.0167869
30322	29.7	0.194623
30323	105	0.691148
30324	149	0.975738
30325	92.3	0.605443
30326	25.7	0.168459
30327	5.35	0.0350754
30328	1.54	0.0101115
30329	0.604	0.00395738
30330	0.383	0.00251147
30331	0.369	0.00242033
30332	0.425	0.00278885
30333	0.461	0.00302295
30334	0.412	0.00270098
30335	0.308	0.00202033
30336	0.238	0.00156066
30337	0.298	0.00195607
30338	0.63	0.00412984
30339	1.48	0.00967213
30340	3.04	0.0199541
30341	4.88	0.032
30342	5.87	0.038459
30343	5.58	0.0365639
30344	4.63	0.0303738
30345	4.13	0.0271016
30346	6.59	0.0432
30347	11	0.0723279
30348	10.8	0.0708197
30349	6.02	0.0394951
30350	3.12	0.0204525
30351	2.71	0.0177639
30352	2.55	0.0166951
30353	2.19	0.0143869
30354	1.8	0.011823
30355	1.57	0.0102951
30356	1.6	0.0105049
30357	1.99	0.0130689
30358	3.06	0.0200656
30359	5.64	0.0370098
30360	10.6	0.0694426
30361	16.8	0.110426
30362	21.1	0.138492
30363	20.7	0.135607
30364	15.7	0.102951
30365	9.16	0.0600328
30366	4.52	0.0296066
30367	3.82	0.0250754
30368	9.18	0.0601639
30369	27.6	0.180984
30370	80	0.524656
30371	188	1.23344
30372	303	1.98951
30373	322	2.10951
30374	247	1.62164
30375	175	1.14689
30376	126	0.826885
30377	80.8	0.52977
30378	47	0.308262
30379	28.6	0.187475
30380	16.7	0.109443
30381	7.61	0.0498754
30382	2.41	0.0158295
30383	0.556	0.00364262
30384	0.122	0.000796721
30385	0.0378	0.000247607
30386	0.0229	0.000150164
30387	0.0303	0.000198754
30388	0.0726	0.000476
30389	0.235	0.00154164
30390	0.793	0.0052
30391	2.14	0.014059
30392	4.1	0.0269115
30393	5.44	0.035659
30394	5.14	0.033718
30395	3.86	0.025318
30396	3.02	0.0197967
30397	3.52	0.0231016
30398	6.14	0.0402295
30399	12.2	0.08
30400	23.9	0.156721
30401	43.9	0.288066
30402	74.5	0.488197
30403	114	0.74623
30404	147	0.966557
30405	151	0.990164
30406	118	0.77377
30407	69.2	0.453967
30408	30.1	0.197311
30409	9.94	0.0651475
30410	2.9	0.0189967
30411	0.975	0.00639147
30412	0.462	0.00303016
30413	0.325	0.00212787
30414	0.331	0.00216787
30415	0.451	0.00295475
30416	0.7	0.0045882
30417	1.12	0.00732459
30418	1.88	0.0123213
30419	3.64	0.0238492
30420	7.76	0.0508525
30421	15.4	0.10118
30422	25.9	0.170033
30423	37.9	0.248197
30424	53.3	0.349377
30425	78.1	0.512197
30426	108	0.706885
30427	114	0.745574
30428	80.6	0.528328
30429	38.2	0.250557
30430	15.1	0.0988197
30431	8.77	0.0575279
30432	10	0.0657705
30433	13.1	0.0860328
30434	13.1	0.0861639
30435	9.27	0.0607672
30436	4.83	0.0316656
30437	2	0.0131148
30438	0.639	0.00419148
30439	0.163	0.00106557
30440	0.0618	0.000405246
30441	0.0448	0.000293967
30442	0.0381	0.000249639
30443	0.0362	0.000237639
30444	0.0444	0.000291148
30445	0.0736	0.000482426
30446	0.155	0.00101377
30447	0.354	0.00232
30448	0.803	0.00526426
30449	1.78	0.011659
30450	3.42	0.0224
30451	4.87	0.0319475
30452	4.84	0.0317115
30453	3.45	0.0226033
30454	2	0.0131344
30455	1.15	0.00753443
30456	0.772	0.00505967
30457	0.673	0.00441574
30458	0.753	0.00493508
30459	0.992	0.00650688
30460	1.51	0.00992131
30461	2.79	0.0182951
30462	6.1	0.04
30463	14.1	0.0921967
30464	28.9	0.189246
30465	47.3	0.310426
30466	64.1	0.420393
30467	84.6	0.554426
30468	155	1.01639
30469	275	1.80459
30470	295	1.93115
30471	174	1.1377
30472	67.9	0.445049
30473	27.8	0.182492
30474	11.2	0.0736393
30475	4.97	0.0325639
30476	2.69	0.0176262
30477	1.77	0.0115803
30478	1.37	0.00895738
30479	1.26	0.00827541
30480	1.4	0.00920656
30481	1.83	0.0119934
30482	2.63	0.017259
30483	3.75	0.0246098
30484	4.64	0.0304525
30485	4.7	0.0307934
30486	4.07	0.0266754
30487	3.39	0.0222426
30488	3.25	0.0212918
30489	4.47	0.0292984
30490	8.72	0.0571738
30491	18.5	0.121049
30492	35.6	0.233115
30493	58.2	0.381836
30494	77.4	0.507213
30495	80.9	0.530754
30496	67.2	0.440787
30497	45.7	0.299475
30498	26.7	0.174951
30499	15.6	0.102098
30500	12.6	0.0824918
30501	16.7	0.109377
30502	25.9	0.169967
30503	32.5	0.212984
30504	37.1	0.242951
30505	67	0.439082
30506	94.4	0.619213
30507	112	0.735738
30508	178	1.1659
30509	197	1.29246
30510	109	0.714098
30511	30.6	0.200459
30512	7.62	0.0499344
30513	3.3	0.0216459
30514	1.81	0.0118754
30515	1.28	0.00841967
30516	1.18	0.00775082
30517	1.28	0.00839344
30518	1.49	0.00975738
30519	1.8	0.0118033
30520	2.44	0.0159869
30521	4.11	0.0269311
30522	7.7	0.0505115
30523	12.4	0.0812459
30524	14.9	0.0975082
30525	13.2	0.0863607
30526	9.14	0.0599541
30527	5.6	0.0366885
30528	3.46	0.0226885
30529	2.34	0.0153377
30530	1.78	0.0116525
30531	1.57	0.0103016
30532	1.74	0.0113836
30533	2.38	0.0155803
30534	3.36	0.022059
30535	4.1	0.026859
30536	3.94	0.0258164
30537	2.92	0.0191607
30538	1.68	0.0110033
30539	0.778	0.00510426
30540	0.336	0.00220262
30541	0.169	0.00110951
30542	0.128	0.000837377
30543	1.07	0.00700328
30544	68.3	0.447869
30545	469	3.07803
30546	837	5.48525
30547	536	3.51344
30548	107	0.702295
30549	12.9	0.0843934
30550	16.5	0.108131
30551	17.5	0.114426
30552	12.9	0.0846557
30553	6.62	0.0434033
30554	2.55	0.016741
30555	0.926	0.00606885
30556	0.424	0.0027823
30557	0.305	0.00199738
30558	0.344	0.00225311
30559	0.488	0.00319672
30560	0.7	0.00458688
30561	0.976	0.00639803
30562	1.43	0.00936393
30563	2.29	0.0150033
30564	3.7	0.0242361
30565	5.2	0.0341115
30566	5.8	0.038
30567	5.1	0.0334426
30568	3.88	0.0254689
30569	2.98	0.0195672
30570	2.61	0.017082
30571	2.68	0.017541
30572	3.23	0.0211934
30573	4.37	0.0286426
30574	6	0.0393377
30575	7.97	0.0522689
30576	11.5	0.0754754
30577	81.5	0.53423
30578	257	1.6859
30579	417	2.73115
30580	377	2.47082
30581	170	1.11148
30582	32.2	0.211082
30583	6.58	0.0431475
30584	1.66	0.0108787
30585	1.38	0.00901639
30586	1.63	0.0107148
30587	2.39	0.0156984
30588	3.81	0.0250098
30589	5.73	0.0375934
30590	7.39	0.0484721
30591	7.83	0.0513377
30592	6.64	0.0435213
30593	4.44	0.0291082
30594	2.41	0.0157705
30595	1.18	0.00774426
30596	0.651	0.00427016
30597	0.513	0.00336262
30598	0.621	0.00407475
30599	1.03	0.00674098
30600	2.03	0.0133311
30601	4.13	0.0270492
30602	7.21	0.047259
30603	9.83	0.0644525
30604	10.3	0.0678033
30605	8.69	0.0569639
30606	6.05	0.0396984
30607	3.49	0.0228525
30608	1.62	0.010623
30609	0.656	0.00429836
30610	0.456	0.00299279
30611	4.78	0.0313115
30612	31.5	0.206426
30613	406	2.66098
30614	1060	6.93115
30615	1010	6.60328
30616	341	2.23607
30617	24	0.157377
30618	47.7	0.312656
30619	93.2	0.610885
30620	105	0.686557
30621	63	0.412852
30622	18.8	0.123016
30623	2.65	0.0173574
30624	0.237	0.00155082
30625	0.0259	0.000169705
30626	0.00705	4.62492e-05
30627	0.00521	3.41377e-05
30628	0.00822	5.38754e-05
30629	0.0222	0.000145311
30630	0.0813	0.00053318
30631	0.308	0.00202033
30632	0.97	0.00636197
30633	2.29	0.0150295
30634	4.06	0.0266361
30635	5.7	0.037377
30636	6.68	0.0437836
30637	6.66	0.0436525
30638	6.14	0.0402492
30639	8.51	0.0558295
30640	25.2	0.165049
30641	72.8	0.477377
30642	137	0.898361
30643	161	1.05836
30644	141	0.923934
30645	172	1.12918
30646	248	1.62492
30647	223	1.46361
30648	327	2.14492
30649	598	3.92197
30650	494	3.23869
30651	142	0.933115
30652	4.06	0.0265902
30653	0.546	0.00357902
30654	0.333	0.00218361
30655	0.252	0.0016518
30656	0.203	0.00133311
30657	0.177	0.00116197
30658	0.224	0.00146754
30659	0.542	0.00355344
30660	1.76	0.0115475
30661	4.67	0.030623
30662	8.35	0.0547541
30663	10	0.0657705
30664	8.79	0.0576328
30665	6.52	0.0427541
30666	4.75	0.0311738
30667	3.51	0.0229836
30668	2.49	0.0163279
30669	1.72	0.0112787
30670	1.29	0.00847213
30671	1.22	0.00797377
30672	1.44	0.00944918
30673	1.96	0.0128262
30674	3.56	0.0233508
30675	24.5	0.16059
30676	153	1.00066
30677	333	2.1823
30678	311	2.03803
30679	129	0.845902
30680	26.9	0.176262
30681	15.1	0.0987541
30682	28.1	0.184131
30683	35.1	0.229902
30684	25	0.163934
30685	92.6	0.607148
30686	314	2.06033
30687	462	3.02885
30688	310	2.03016
30689	80.5	0.527803
30690	2.02	0.0132656
30691	0.206	0.00134951
30692	0.244	0.00159934
30693	0.461	0.00302361
30694	1.27	0.0083082
30695	3.58	0.0235016
30696	8.05	0.0528131
30697	13.6	0.0893115
30698	18.5	0.121311
30699	23.2	0.152328
30700	30	0.196721
30701	38	0.24918
30702	43.5	0.285049
30703	43.6	0.285967
30704	38	0.248918
30705	32.2	0.211213
30706	72.5	0.475475
30707	306	2.00459
30708	669	4.38557
30709	705	4.62492
30710	357	2.34098
30711	81.9	0.536984
30712	13.3	0.0868852
30713	5.63	0.036918
30714	4.32	0.028341
30715	4.08	0.026741
30716	3.8	0.0249246
30717	3.12	0.020459
30718	2.28	0.0149443
30719	1.63	0.0106951
30720	1.3	0.0085377
30721	1.38	0.00905574
30722	17.5	0.115016
30723	188	1.23082
30724	365	2.39148
30725	238	1.55934
30726	53.7	0.352328
30727	18.5	0.121377
30728	17.1	0.112393
30729	16.8	0.109836
30730	18	0.118033
30731	20.1	0.131803
30732	21.9	0.143738
30733	24	0.157311
30734	29.5	0.19318
30735	45.4	0.297443
30736	81.3	0.533049
30737	130	0.851148
30738	148	0.971148
30739	110	0.722623
30740	53.9	0.353311
30741	19.5	0.127607
30742	6.62	0.043377
30743	2.79	0.0182885
30744	1.75	0.0114557
30745	1.63	0.0106557
30746	1.91	0.0125311
30747	2.49	0.0163016
30748	3.43	0.0224721
30749	4.76	0.0312
30750	6.38	0.0418098
30751	8.3	0.0543934
30752	9.97	0.0653967
30753	10.2	0.067082
30754	9.12	0.0597967
30755	7.93	0.0520197
30756	7	0.0459082
30757	5.88	0.0385311
30758	4.78	0.0313115
30759	5.4	0.0353902
30760	129	0.845902
30761	431	2.82885
30762	519	3.40262
30763	246	1.61115
30764	36	0.235738
30765	9.85	0.0645705
30766	16.9	0.110754
30767	24.5	0.160525
30768	30.2	0.197836
30769	37	0.24282
30770	45.7	0.299607
30771	48.9	0.320787
30772	43.1	0.28282
30773	33.7	0.221049
30774	26.4	0.172918
30775	21.7	0.142164
30776	18.1	0.118426
30777	14.7	0.0966557
30778	11.9	0.0781639
30779	10.4	0.0682623
30780	10.8	0.0708197
30781	12.9	0.0842623
30782	15.9	0.104459
30783	19	0.124262
30784	20.8	0.136393
30785	21.3	0.139869
30786	20.4	0.133836
30787	17.3	0.113443
30788	12.5	0.0820328
30789	7.93	0.0519869
30790	4.82	0.0315869
30791	3.09	0.0202754
30792	2.21	0.0145115
30793	1.97	0.0129443
30794	2.72	0.0178623
30795	9.89	0.0648525
30796	254	1.66426
30797	640	4.19738
30798	597	3.91279
30799	300	1.96852
30800	191	1.24918
30801	160	1.05115
30802	107	0.701639
30803	56.4	0.369836
30804	23.8	0.155934
30805	9.75	0.0639475
30806	5.32	0.0348721
30807	4.55	0.0298557
30808	5.9	0.0387016
30809	10.2	0.0668852
30810	19.5	0.128
30811	35.6	0.233705
30812	58.9	0.386164
30813	82.6	0.541443
30814	87.8	0.575738
30815	64.3	0.421508
30816	30.9	0.202492
30817	10.1	0.0659672
30818	2.73	0.0179213
30819	0.892	0.00584918
30820	0.472	0.00309312
30821	0.427	0.00280066
30822	0.588	0.00385508
30823	1.04	0.00679344
30824	1.94	0.0127279
30825	3.49	0.022859
30826	6.55	0.0429443
30827	15.6	0.101967
30828	43.2	0.283344
30829	103	0.674098
30830	168	1.09967
30831	174	1.13836
30832	115	0.751475
30833	87.8	0.575475
30834	183	1.20197
30835	303	1.98426
30836	350	2.29443
30837	289	1.8977
30838	113	0.741639
30839	6.88	0.045082
30840	7.89	0.0517508
30841	18.1	0.118492
30842	40.5	0.265443
30843	71.7	0.47023
30844	91.5	0.599803
30845	82.7	0.542295
30846	54.1	0.354557
30847	26.9	0.176525
30848	11.2	0.0731803
30849	4.34	0.0284393
30850	1.86	0.0121639
30851	1	0.00657049
30852	0.775	0.00508262
30853	0.95	0.00622688
30854	1.62	0.0106492
30855	3.11	0.0203803
30856	5.67	0.0371541
30857	9.46	0.0620328
30858	15.1	0.0992131
30859	23.6	0.154492
30860	33.9	0.222295
30861	42	0.275672
30862	43.9	0.287738
30863	40.7	0.267016
30864	38.2	0.250361
30865	47.6	0.312066
30866	76	0.498033
30867	89.4	0.586098
30868	59.2	0.388
30869	21.2	0.138689
30870	5.34	0.0349967
30871	2.35	0.0153836
30872	3.19	0.0208852
30873	4.15	0.0272131
30874	3.05	0.0199738
30875	1.72	0.0112525
30876	1.27	0.00832131
30877	0.949	0.00622295
30878	0.724	0.0047482
30879	0.571	0.00374361
30880	0.462	0.00302754
30881	0.408	0.00267672
30882	0.444	0.00290951
30883	0.626	0.00410229
30884	1.14	0.00747541
30885	2.72	0.0178295
30886	7.83	0.0513443
30887	19.5	0.127934
30888	31.3	0.205311
30889	29.9	0.195803
30890	17.2	0.112918
30891	6.99	0.0458033
30892	3.06	0.0200852
30893	1.88	0.0123475
30894	1.29	0.00847213
30895	0.811	0.00531934
30896	0.455	0.00298426
30897	0.263	0.00172197
30898	0.191	0.00125115
30899	0.196	0.00128197
30900	0.265	0.00173967
30901	0.429	0.00280984
30902	0.818	0.00536197
30903	1.85	0.0121377
30904	4.02	0.0263803
30905	6.64	0.043541
30906	7.81	0.0512131
30907	6.78	0.0444525
30908	5	0.0327934
30909	18.7	0.122885
30910	44.9	0.29423
30911	41.2	0.270426
30912	13.5	0.0887869
30913	0.811	0.00532
30914	0.552	0.0036223
30915	0.906	0.00594033
30916	2.46	0.0161311
30917	7.27	0.0476656
30918	18.3	0.119869
30919	34.2	0.224459
30920	45.4	0.297377
30921	41.7	0.273508
30922	26.2	0.172066
30923	11.3	0.0742951
30924	3.72	0.0243803
30925	1.31	0.00857049
30926	0.781	0.00511869
30927	1.07	0.00702295
30928	3.64	0.0238557
30929	15.9	0.104197
30930	50.6	0.331934
30931	102	0.67082
30932	136	0.894426
30933	133	0.870164
30934	108	0.709508
30935	80.7	0.52918
30936	52.6	0.344984
30937	28.2	0.184918
30938	12.8	0.0838689
30939	5.39	0.0353115
30940	2.32	0.0151934
30941	1.16	0.0076
30942	0.78	0.00511279
30943	0.724	0.00474426
30944	0.945	0.00619672
30945	1.84	0.0120721
30946	7.99	0.0523803
30947	92.5	0.606689
30948	199	1.30295
30949	156	1.02098
30950	59.9	0.392459
30951	29.6	0.194164
30952	21.4	0.140393
30953	15.5	0.101574
30954	12	0.0789508
30955	11.8	0.0776393
30956	15.3	0.100459
30957	22	0.144131
30958	42.7	0.280197
30959	118	0.77377
30960	239	1.56918
30961	268	1.75672
30962	153	1.00328
30963	40.7	0.267148
30964	5.78	0.0379082
30965	2.39	0.0156787
30966	2.95	0.0193115
30967	4.17	0.0273639
30968	5.49	0.0359869
30969	5.98	0.0392262
30970	5.46	0.035777
30971	5.08	0.0332852
30972	6.77	0.0444
30973	13.9	0.0908197
30974	31.1	0.204
30975	56.1	0.367869
30976	73.3	0.480656
30977	73.5	0.481705
30978	68.4	0.448656
30979	71.3	0.467541
30980	76.8	0.503607
30981	71.5	0.468984
30982	55	0.360656
30983	38.1	0.250033
30984	26.8	0.175869
30985	19.8	0.129508
30986	15.1	0.0986885
30987	12.5	0.0820984
30988	12.8	0.0841311
30989	15.2	0.0998033
30990	17.7	0.115934
30991	23	0.151082
30992	38.7	0.253705
30993	63.6	0.416918
30994	82.1	0.538557
30995	80.9	0.530689
30996	63.4	0.415934
30997	41	0.268984
30998	22.4	0.146689
30999	11	0.0721967
31000	5.55	0.0364066
31001	3.24	0.0212721
31002	2.49	0.0163148
31003	2.88	0.0188787
31004	4.69	0.0307279
31005	8.13	0.053318
31006	12.2	0.08
31007	14.4	0.094623
31008	13.2	0.0864262
31009	9.68	0.0635016
31010	6.33	0.041482
31011	4.1	0.0268852
31012	2.83	0.018577
31013	2.16	0.0141902
31014	1.86	0.0121639
31015	1.79	0.0117246
31016	1.94	0.0126951
31017	2.5	0.0164
31018	4.02	0.0263738
31019	7.47	0.0489836
31020	14.5	0.0952131
31021	26.5	0.174033
31022	41.9	0.274426
31023	57.1	0.374689
31024	71.4	0.468459
31025	92.6	0.607475
31026	222	1.45574
31027	376	2.4682
31028	287	1.88328
31029	89.6	0.587475
31030	12.6	0.0822951
31031	3.19	0.0208852
31032	1.3	0.00849836
31033	1.22	0.008
31034	1.87	0.0122885
31035	3.11	0.0204131
31036	5.14	0.0336918
31037	8.45	0.0554098
31038	13.1	0.0860984
31039	17.4	0.114033
31040	18.1	0.118689
31041	14.5	0.0950164
31042	9.31	0.0610295
31043	5.37	0.0351934
31044	3.33	0.0218164
31045	2.45	0.0160328
31046	1.95	0.0128
31047	1.54	0.010118
31048	1.22	0.00800656
31049	1.08	0.00707541
31050	1.19	0.00780328
31051	1.68	0.0110033
31052	2.77	0.0181443
31053	4.75	0.0311672
31054	7.88	0.051659
31055	12.3	0.0806557
31056	17.2	0.112918
31057	19.5	0.127869
31058	16.3	0.107082
31059	9.82	0.0644131
31060	4.44	0.029141
31061	1.79	0.0117443
31062	0.917	0.00601443
31063	0.785	0.00514689
31064	0.868	0.00568918
31065	0.927	0.00608
31066	0.91	0.00596787
31067	0.862	0.00565508
31068	0.846	0.00554426
31069	0.986	0.00646623
31070	1.49	0.00979016
31071	2.44	0.0160197
31072	3.44	0.0225377
31073	3.93	0.0257836
31074	3.95	0.0258689
31075	3.74	0.0245049
31076	3.31	0.0216787
31077	2.65	0.0173902
31078	1.96	0.0128328
31079	1.42	0.00928525
31080	1.1	0.00719344
31081	0.933	0.00611475
31082	0.84	0.00550885
31083	0.768	0.00503672
31084	0.689	0.00451672
31085	0.625	0.00410098
31086	0.676	0.00443147
31087	1.07	0.00701639
31088	2.36	0.0155016
31089	5.51	0.0361311
31090	11.3	0.0740984
31091	19.7	0.129049
31092	29.6	0.193967
31093	37.7	0.247213
31094	38.2	0.250295
31095	47.9	0.314295
31096	237	1.55475
31097	419	2.74557
31098	247	1.61639
31099	42.7	0.280197
31100	8.66	0.0568131
31101	1.05	0.0068918
31102	0.642	0.00420918
31103	0.637	0.00417508
31104	0.678	0.00444393
31105	0.704	0.00461377
31106	0.684	0.00448328
31107	0.631	0.00414033
31108	0.585	0.00383672
31109	0.585	0.00383475
31110	0.63	0.00413246
31111	0.686	0.00449639
31112	0.739	0.00484328
31113	0.84	0.00550557
31114	1.13	0.00743607
31115	1.96	0.012859
31116	4.06	0.0265967
31117	7.98	0.0523344
31118	11.9	0.0780984
31119	12.1	0.079541
31120	8.27	0.054223
31121	3.95	0.0258689
31122	1.5	0.00982295
31123	0.54	0.00354295
31124	0.2	0.0013141
31125	0.0764	0.000500787
31126	0.0299	0.000196197
31127	0.0123	8.0459e-05
31128	0.00594	3.8918e-05
31129	0.581	0.00381246
31130	42.8	0.280525
31131	179	1.17508
31132	240	1.57311
31133	111	0.725902
31134	7.78	0.0510426
31135	0.347	0.00227344
31136	0.886	0.00580787
31137	1.61	0.0105508
31138	1.92	0.0126033
31139	1.6	0.0105115
31140	1.02	0.00668852
31141	0.553	0.00362361
31142	0.283	0.00185246
31143	0.146	0.00096
31144	0.0826	0.000541902
31145	0.06	0.000393377
31146	0.0637	0.000417639
31147	0.104	0.000680656
31148	0.261	0.00171344
31149	0.963	0.00631541
31150	4.16	0.0272721
31151	14.5	0.0952131
31152	32.5	0.212918
31153	43.5	0.285443
31154	35.3	0.231607
31155	18.4	0.120328
31156	6.98	0.045777
31157	2.42	0.0158885
31158	0.981	0.00643213
31159	0.523	0.00343213
31160	0.361	0.00236525
31161	0.333	0.00218164
31162	0.46	0.00301639
31163	1.02	0.00668852
31164	7.57	0.0496131
31165	68.1	0.446426
31166	164	1.07607
31167	169	1.10754
31168	100	0.655738
31169	59.2	0.387934
31170	39.1	0.256262
31171	19.4	0.127148
31172	7.44	0.0487607
31173	2.38	0.0155738
31174	0.666	0.0043659
31175	0.187	0.0012282
31176	0.0726	0.000475803
31177	0.0506	0.000331934
31178	0.0639	0.00041882
31179	0.117	0.000768525
31180	0.255	0.00167147
31181	0.579	0.00379607
31182	1.19	0.00782951
31183	2.01	0.0131934
31184	2.69	0.0176393
31185	2.94	0.0193049
31186	2.85	0.0186557
31187	2.68	0.0175541
31188	2.68	0.0176
31189	2.93	0.0192197
31190	3.37	0.0220721
31191	4.03	0.0264066
31192	5.09	0.0334033
31193	6.61	0.0433705
31194	8.05	0.0528
31195	8.37	0.0548525
31196	6.94	0.0454951
31197	4.5	0.0295213
31198	2.4	0.0157246
31199	1.17	0.00765902
31200	0.609	0.00399279
31201	0.428	0.00280787
31202	0.451	0.00295475
31203	0.629	0.00412393
31204	1.01	0.00662951
31205	1.77	0.0116131
31206	3.18	0.0208262
31207	5.2	0.034118
31208	7.4	0.0485311
31209	10.1	0.0659016
31210	15.1	0.0987541
31211	22.4	0.146951
31212	27.3	0.179279
31213	26.1	0.170951
31214	19.8	0.129836
31215	11.8	0.0776393
31216	5.39	0.0353115
31217	1.89	0.0124
31218	0.562	0.00368197
31219	0.164	0.00107607
31220	0.0635	0.000416525
31221	0.05	0.000328066
31222	0.0822	0.000539016
31223	0.184	0.00120721
31224	0.426	0.00279016
31225	0.902	0.00591738
31226	1.66	0.0108852
31227	2.65	0.017377
31228	3.94	0.0258361
31229	6	0.039318
31230	9.42	0.0617443
31231	14	0.0917377
31232	17.7	0.115934
31233	17.8	0.11659
31234	24.1	0.15823
31235	75.4	0.494098
31236	121	0.790164
31237	75.4	0.494426
31238	16.1	0.105574
31239	3.02	0.0197836
31240	2.92	0.0191672
31241	3.11	0.0204131
31242	3.11	0.0203803
31243	2.67	0.0175279
31244	1.87	0.0122689
31245	1.07	0.00703607
31246	0.57	0.00373771
31247	0.346	0.00226885
31248	0.258	0.00169443
31249	0.214	0.0014059
31250	0.195	0.00127738
31251	0.228	0.00149377
31252	0.402	0.00263344
31253	1.06	0.00697705
31254	3.13	0.0205443
31255	7.33	0.0480393
31256	12.3	0.0805902
31257	15.2	0.0997377
31258	15.3	0.100066
31259	14.6	0.0956721
31260	15.9	0.104393
31261	19.8	0.129574
31262	23.8	0.156131
31263	25.6	0.167869
31264	24.9	0.163541
31265	22.9	0.150164
31266	20.3	0.132787
31267	17.2	0.112852
31268	13.7	0.0899016
31269	9.98	0.0654295
31270	6.67	0.0437377
31271	4.24	0.027777
31272	2.62	0.0171803
31273	1.62	0.0106164
31274	1.2	0.00786885
31275	2.13	0.0139738
31276	6.18	0.0405377
31277	12.4	0.0815738
31278	14.9	0.0978361
31279	10.8	0.0708852
31280	5.53	0.0362689
31281	4.35	0.0285311
31282	7.77	0.0509508
31283	15.1	0.0992787
31284	25.7	0.168459
31285	36.7	0.240525
31286	42.4	0.277705
31287	38.1	0.24977
31288	27.5	0.180197
31289	19.3	0.126492
31290	17.8	0.116852
31291	22	0.144066
31292	29.8	0.195279
31293	40.6	0.266164
31294	53.7	0.351869
31295	65.9	0.432197
31296	72.8	0.477639
31297	72.3	0.47423
31298	67.9	0.44518
31299	64.5	0.423213
31300	62.7	0.411344
31301	105	0.68918
31302	215	1.40852
31303	236	1.54885
31304	111	0.728525
31305	18.2	0.11941
31306	4.27	0.0280066
31307	3.19	0.0209443
31308	3.57	0.023423
31309	5.31	0.0348459
31310	10.2	0.0671475
31311	22.7	0.148984
31312	51.5	0.337705
31313	106	0.694426
31314	180	1.17705
31315	236	1.54426
31316	229	1.50295
31317	159	1.04131
31318	76.3	0.5
31319	26	0.170426
31320	7.46	0.0488918
31321	2.6	0.0170361
31322	1.54	0.0101049
31323	1.59	0.0104197
31324	2.56	0.0167541
31325	5.39	0.0353377
31326	12.2	0.0796721
31327	25.8	0.169049
31328	47.6	0.311934
31329	71.3	0.467475
31330	82	0.537377
31331	69.3	0.454164
31332	42.4	0.277836
31333	19.5	0.128
31334	7.75	0.0508459
31335	3.57	0.0233836
31336	2.58	0.0168984
31337	2.2	0.0144328
31338	3.16	0.0207344
31339	10.2	0.0665574
31340	29.8	0.195082
31341	58.7	0.384656
31342	76.1	0.499016
31343	73.9	0.484721
31344	70.8	0.464262
31345	69.5	0.455934
31346	53.3	0.349246
31347	27.1	0.177508
31348	9.62	0.0630885
31349	3.36	0.0220459
31350	1.44	0.00942295
31351	0.6	0.00393574
31352	0.214	0.00140328
31353	0.0722	0.000473705
31354	0.0276	0.000180721
31355	0.0133	8.72787e-05
31356	0.00836	5.48262e-05
31357	0.00689	4.51934e-05
31358	0.00826	5.41377e-05
31359	0.0159	0.000103934
31360	0.0423	0.00027718
31361	0.124	0.000815738
31362	0.429	0.00281443
31363	2.41	0.0157967
31364	16.3	0.106951
31365	74.4	0.487934
31366	198	1.29574
31367	329	2.15475
31368	369	2.41967
31369	288	1.88852
31370	169	1.1082
31371	109	0.712787
31372	77.5	0.508393
31373	29.7	0.19482
31374	2.37	0.0155475
31375	0.309	0.00202557
31376	0.278	0.00181967
31377	0.355	0.00232721
31378	0.607	0.00397902
31379	1.3	0.00850492
31380	3.11	0.0204066
31381	7.33	0.0480656
31382	14.4	0.0945574
31383	20.9	0.137311
31384	21.3	0.139738
31385	15.3	0.100459
31386	8.4	0.0550557
31387	4.11	0.0269705
31388	2.15	0.0140656
31389	1.33	0.00874098
31390	1.07	0.00701639
31391	1.13	0.00743607
31392	1.49	0.00979016
31393	2.26	0.0148328
31394	3.79	0.0248262
31395	6.6	0.0433049
31396	11.2	0.0732459
31397	17.9	0.117377
31398	26.8	0.175541
31399	34.9	0.228525
31400	36.5	0.23941
31401	30.1	0.197311
31402	20.6	0.134885
31403	15.8	0.10341
31404	59.5	0.389836
31405	244	1.60197
31406	413	2.71082
31407	303	1.98492
31408	89.8	0.588721
31409	10.2	0.0667541
31410	5.22	0.034223
31411	7.15	0.0468525
31412	11.7	0.0763934
31413	23.3	0.152459
31414	50.4	0.330361
31415	92.9	0.609246
31416	125	0.817705
31417	116	0.762623
31418	76.8	0.503541
31419	39.1	0.256131
31420	17.8	0.116721
31421	8.25	0.0540721
31422	3.92	0.0257311
31423	1.84	0.0120787
31424	0.851	0.00558098
31425	0.439	0.00287607
31426	0.301	0.00197508
31427	0.284	0.00186426
31428	0.347	0.00227607
31429	0.508	0.00332853
31430	0.841	0.00551672
31431	1.53	0.0100525
31432	2.96	0.0193836
31433	5.77	0.0378623
31434	10.6	0.0696393
31435	17	0.111541
31436	22.7	0.148984
31437	25.2	0.16518
31438	23.8	0.155869
31439	19.9	0.130361
31440	17.3	0.113508
31441	25.4	0.166557
31442	38.6	0.253049
31443	33.1	0.217115
31444	13.6	0.0891803
31445	2.87	0.0187934
31446	1.25	0.00820328
31447	1.23	0.00807213
31448	1.5	0.00980328
31449	2.8	0.0183541
31450	9.04	0.0592721
31451	30.9	0.202754
31452	78.3	0.513443
31453	133	0.87082
31454	149	0.977705
31455	112	0.735738
31456	57.6	0.37777
31457	20.9	0.136852
31458	5.9	0.038682
31459	1.68	0.0109836
31460	0.58	0.00380066
31461	0.248	0.0016282
31462	0.134	0.000878689
31463	0.0949	0.000622557
31464	0.0955	0.000626098
31465	0.147	0.000965902
31466	0.34	0.00223213
31467	0.992	0.00650164
31468	3.06	0.0200656
31469	8.79	0.0576328
31470	20.9	0.136787
31471	39.5	0.259279
31472	59.6	0.390951
31473	70.7	0.463279
31474	67	0.439148
31475	56.8	0.372328
31476	57.5	0.376918
31477	96.9	0.635344
31478	196	1.28393
31479	296	1.9377
31480	293	1.92
31481	190	1.24721
31482	82.7	0.542033
31483	26.6	0.174295
31484	10.9	0.0712787
31485	10	0.0658361
31486	13.3	0.0873443
31487	17.2	0.112787
31488	18.8	0.123148
31489	16.6	0.108525
31490	12.1	0.0793443
31491	8.08	0.0529639
31492	5.58	0.0365836
31493	4.26	0.0279279
31494	3.75	0.0246033
31495	4.04	0.0265049
31496	5.54	0.0363016
31497	10.1	0.0660984
31498	22.4	0.14682
31499	48.4	0.317115
31500	85.2	0.558361
31501	115	0.751475
31502	118	0.775082
31503	97.9	0.642098
31504	69.6	0.456525
31505	44.5	0.291738
31506	28.6	0.187279
31507	23.4	0.153246
31508	25.9	0.170033
31509	33.2	0.217836
31510	41.5	0.272262
31511	46.2	0.303148
31512	46.8	0.306689
31513	46.6	0.305574
31514	43.8	0.287344
31515	34.8	0.227869
31516	30.2	0.19823
31517	47	0.308
31518	75	0.491672
31519	79.1	0.518492
31520	51.9	0.340525
31521	23.1	0.151672
31522	9.42	0.0617902
31523	5.26	0.0344984
31524	4.44	0.0291279
31525	4.98	0.032682
31526	6.56	0.0429836
31527	9.5	0.0622689
31528	15.2	0.0998689
31529	26.7	0.174754
31530	45.6	0.298885
31531	64.3	0.421574
31532	66.3	0.434951
31533	48.7	0.319082
31534	27.3	0.179279
31535	14	0.0916066
31536	7.81	0.0512131
31537	5.36	0.0351475
31538	4.37	0.028623
31539	3.81	0.0249967
31540	3.52	0.0231016
31541	3.91	0.0256197
31542	6	0.0393508
31543	11.7	0.0767213
31544	22	0.144262
31545	32.8	0.215213
31546	36.5	0.239607
31547	30.4	0.199344
31548	19.4	0.127344
31549	10	0.0658361
31550	4.53	0.0297311
31551	1.92	0.0126033
31552	0.829	0.00543541
31553	0.424	0.00278164
31554	0.321	0.00210492
31555	0.381	0.00249836
31556	0.647	0.00424393
31557	1.36	0.00890492
31558	2.95	0.0193246
31559	5.73	0.0375803
31560	9.55	0.0625967
31561	13.5	0.0887869
31562	16.1	0.105508
31563	15.7	0.10282
31564	12.3	0.0803279
31565	7.58	0.0496721
31566	3.91	0.025659
31567	1.97	0.0129115
31568	1.09	0.00717377
31569	0.673	0.00441574
31570	0.451	0.00295672
31571	0.336	0.00220393
31572	0.318	0.00208721
31573	0.499	0.00326951
31574	1.47	0.00963934
31575	4.71	0.0309049
31576	10.3	0.0673443
31577	14.4	0.0940984
31578	13.7	0.0898361
31579	10.1	0.0660984
31580	6.82	0.0447344
31581	4.97	0.0326033
31582	4	0.0262164
31583	3.22	0.0211082
31584	2.25	0.0147475
31585	1.24	0.00812459
31586	0.558	0.0036577
31587	0.243	0.00159344
31588	0.122	0.000801311
31589	0.0858	0.000562492
31590	0.12	0.000789508
31591	0.415	0.00272262
31592	2.13	0.0139869
31593	10.1	0.0659016
31594	34.7	0.227738
31595	82.4	0.540131
31596	128	0.841967
31597	127	0.834754
31598	79	0.51777
31599	31.2	0.20459
31600	9.16	0.0600852
31601	2.92	0.0191279
31602	1.36	0.00891803
31603	0.899	0.0058977
31604	0.747	0.00489836
31605	0.736	0.00482557
31606	0.856	0.00561443
31607	1.19	0.00781639
31608	1.89	0.0123869
31609	3.11	0.0203607
31610	4.81	0.0315344
31611	6.76	0.0443082
31612	8.84	0.0579803
31613	10.7	0.0699016
31614	10.8	0.0704918
31615	8.4	0.0550885
31616	5.27	0.0345311
31617	3.23	0.0211607
31618	2.56	0.0167738
31619	2.79	0.0182951
31620	3.53	0.0231279
31621	4.4	0.0288197
31622	4.98	0.0326754
31623	5.14	0.0337246
31624	5.13	0.0336328
31625	5.1	0.0334164
31626	4.74	0.0310754
31627	3.9	0.0256
31628	2.96	0.0194295
31629	2.34	0.0153246
31630	2.31	0.0151148
31631	3.28	0.0215148
31632	5.97	0.0391607
31633	10.9	0.0712131
31634	17.7	0.116
31635	25.7	0.168787
31636	34.5	0.226033
31637	42.8	0.280328
31638	47.2	0.309705
31639	43.7	0.286689
31640	32.4	0.212525
31641	19.3	0.126426
31642	9.85	0.0646098
31643	4.98	0.032623
31644	2.92	0.0191738
31645	2.18	0.0142885
31646	1.99	0.0130689
31647	2.02	0.0132197
31648	2.1	0.0137574
31649	2.21	0.0144852
31650	2.48	0.0162754
31651	3.22	0.0210885
31652	4.36	0.0285705
31653	4.9	0.0321377
31654	3.92	0.0256787
31655	2.12	0.0138885
31656	0.843	0.0055259
31657	0.338	0.00221574
31658	0.235	0.00153836
31659	0.629	0.00412328
31660	5.04	0.0330557
31661	35.4	0.231869
31662	142	0.931148
31663	309	2.02295
31664	379	2.48656
31665	281	1.84197
31666	147	0.965902
31667	78.6	0.515475
31668	48.3	0.316459
31669	25.9	0.169639
31670	10.8	0.071082
31671	4.08	0.0267607
31672	1.92	0.0125639
31673	1.29	0.00845246
31674	1.16	0.00759344
31675	1.36	0.0088918
31676	2.05	0.0134295
31677	3.63	0.0238164
31678	6.51	0.042682
31679	10.3	0.0676721
31680	13.3	0.0874754
31681	14	0.0919344
31682	12.9	0.084459
31683	11.2	0.0735082
31684	9.56	0.0626689
31685	8.15	0.0534689
31686	7.51	0.0492131
31687	9.22	0.0604525
31688	17.3	0.113639
31689	36	0.235738
31690	62.2	0.407869
31691	82.5	0.540656
31692	81.7	0.535934
31693	61.4	0.402426
31694	38.3	0.251082
31695	23.6	0.154885
31696	15.9	0.104
31697	11.8	0.0771803
31698	10.9	0.0713443
31699	12.2	0.0797377
31700	12	0.0784262
31701	8	0.0524262
31702	3.74	0.024518
31703	2.26	0.0148
31704	2.4	0.0157311
31705	3.1	0.0203541
31706	4.69	0.0307672
31707	7.91	0.0518623
31708	13.4	0.0881311
31709	20.8	0.136393
31710	27.4	0.17941
31711	29.1	0.191082
31712	24.4	0.159803
31713	16.5	0.108262
31714	10.3	0.0673443
31715	6.89	0.0451475
31716	5.44	0.0356984
31717	5.13	0.0336656
31718	5.28	0.0346426
31719	5.27	0.0345639
31720	5.01	0.0328787
31721	5.09	0.0334033
31722	6.3	0.041318
31723	9.76	0.0639934
31724	17.5	0.11482
31725	30	0.196852
31726	40.2	0.263607
31727	39	0.255803
31728	32.8	0.215279
31729	55.7	0.36518
31730	119	0.777049
31731	156	1.02098
31732	116	0.761967
31733	47.5	0.31141
31734	10.7	0.0699672
31735	2.87	0.0187934
31736	1.9	0.0124459
31737	2.3	0.015082
31738	4.23	0.0277574
31739	8.59	0.0563475
31740	16.2	0.106426
31741	26.7	0.175148
31742	37.7	0.24741
31743	45.5	0.29823
31744	44.8	0.293902
31745	34	0.222951
31746	19.4	0.126885
31747	8.72	0.0571541
31748	3.67	0.024059
31749	1.84	0.0120852
31750	1.3	0.00852459
31751	1.25	0.00822295
31752	1.45	0.00949508
31753	1.74	0.0114098
31754	1.99	0.0130164
31755	2.15	0.0141246
31756	2.38	0.0156131
31757	2.8	0.0183475
31758	3.42	0.0224328
31759	4.14	0.0271344
31760	4.78	0.0313246
31761	5.6	0.0367016
31762	8.63	0.0566164
31763	45.8	0.300459
31764	298	1.95082
31765	682	4.47279
31766	671	4.39934
31767	298	1.95279
31768	64.9	0.425705
31769	18.5	0.121443
31770	8.48	0.0555934
31771	5.67	0.0371869
31772	4.78	0.0313377
31773	3.8	0.0249246
31774	2.2	0.0144459
31775	0.84	0.00551082
31776	0.229	0.00150098
31777	0.0674	0.00044177
31778	0.041	0.000268852
31779	0.0554	0.000363016
31780	0.116	0.000763279
31781	0.308	0.00202164
31782	0.918	0.00602164
31783	2.83	0.0185377
31784	7.95	0.0521246
31785	18.6	0.122033
31786	35	0.229443
31787	51.8	0.339738
31788	58.8	0.385311
31789	49.4	0.324131
31790	30.6	0.200656
31791	14.9	0.0979016
31792	6.98	0.045777
31793	3.87	0.0253639
31794	2.68	0.0176
31795	2.28	0.0149574
31796	2.68	0.0175607
31797	7.95	0.0520984
31798	31.9	0.20918
31799	65	0.426426
31800	73.5	0.482164
31801	122	0.797377
31802	288	1.88787
31803	355	2.32852
31804	190	1.2459
31805	45.7	0.299934
31806	14	0.0916066
31807	4.54	0.029777
31808	1.61	0.010577
31809	0.89	0.00583541
31810	0.797	0.00522754
31811	1.06	0.00696393
31812	1.96	0.012859
31813	4.63	0.0303279
31814	12.3	0.0805246
31815	30.7	0.200984
31816	60.3	0.395607
31817	84.2	0.552131
31818	80.6	0.528328
31819	54.1	0.354623
31820	28.2	0.18518
31821	14.8	0.0971148
31822	10.4	0.0682623
31823	9.27	0.0607541
31824	8.38	0.0549574
31825	7.19	0.0471279
31826	6.55	0.0429574
31827	8.13	0.053318
31828	21.6	0.141836
31829	66	0.432656
31830	115	0.75541
31831	108	0.70623
31832	58.9	0.386426
31833	28.2	0.184984
31834	31.9	0.208852
31835	178	1.16852
31836	438	2.87016
31837	429	2.81377
31838	162	1.05967
31839	17.6	0.115607
31840	11.1	0.0725246
31841	14.3	0.0935738
31842	17.5	0.114689
31843	19.2	0.125639
31844	19.1	0.125311
31845	17.7	0.116328
31846	15	0.0980328
31847	11.2	0.0731803
31848	7.76	0.0508721
31849	5.79	0.0379607
31850	5.19	0.0340262
31851	5.32	0.0348787
31852	5.43	0.0356066
31853	4.86	0.0318426
31854	3.58	0.023482
31855	2.27	0.0148656
31856	1.41	0.00921967
31857	0.967	0.00633967
31858	0.758	0.00496787
31859	0.665	0.00436066
31860	0.668	0.00437967
31861	0.813	0.00532852
31862	1.18	0.00776393
31863	1.9	0.0124852
31864	3.15	0.020682
31865	5.21	0.0341574
31866	8.13	0.0533377
31867	11.4	0.0744262
31868	14.1	0.0927213
31869	16.2	0.105967
31870	16.7	0.109377
31871	26.4	0.172984
31872	194	1.26885
31873	397	2.60066
31874	283	1.85443
31875	63.2	0.414689
31876	2.42	0.0158689
31877	1.21	0.00796066
31878	0.909	0.00595869
31879	0.76	0.00498033
31880	0.696	0.00456656
31881	0.734	0.00481115
31882	0.935	0.0061318
31883	1.31	0.00860328
31884	1.77	0.0115934
31885	2.14	0.0140328
31886	2.31	0.015141
31887	2.27	0.0148656
31888	2.07	0.0135475
31889	1.82	0.0119279
31890	1.72	0.011259
31891	1.96	0.0128393
31892	2.81	0.0184459
31893	4.79	0.031423
31894	8.14	0.0533967
31895	11.6	0.0761311
31896	13	0.0851803
31897	11.4	0.0748852
31898	8.16	0.0534885
31899	5.09	0.0333639
31900	3.13	0.0205443
31901	2.09	0.013718
31902	1.5	0.0098623
31903	1.14	0.00749508
31904	1.03	0.00677377
31905	1.28	0.00836066
31906	1.94	0.0127148
31907	3.08	0.020223
31908	4.75	0.0311541
31909	6.82	0.044741
31910	9.08	0.0595213
31911	11.1	0.0727213
31912	11.9	0.0781639
31913	10.9	0.0712787
31914	8.48	0.0556328
31915	6.11	0.0400918
31916	4.56	0.0299279
31917	3.75	0.0245639
31918	3.23	0.0212066
31919	2.85	0.0186754
31920	2.81	0.0184131
31921	3.46	0.0226951
31922	5.1	0.033423
31923	7.99	0.0524131
31924	12.3	0.080918
31925	17.5	0.114951
31926	20.8	0.136459
31927	18.9	0.124066
31928	12.8	0.0839344
31929	6.79	0.0445049
31930	3.22	0.0211279
31931	1.62	0.010623
31932	0.957	0.00627475
31933	0.671	0.00440131
31934	0.568	0.00372197
31935	0.627	0.00411147
31936	0.929	0.00609443
31937	1.69	0.0110885
31938	3.49	0.0228787
31939	7.5	0.0491475
31940	14.4	0.0944262
31941	20.9	0.137311
31942	21.1	0.138426
31943	14.9	0.0979672
31944	8.52	0.0558885
31945	4.99	0.0327475
31946	3.41	0.022341
31947	2.78	0.0182033
31948	2.88	0.0189115
31949	3.57	0.0233836
31950	4.26	0.0279279
31951	4.41	0.0289377
31952	4.15	0.0272066
31953	4.07	0.0267148
31954	4.73	0.031023
31955	6.33	0.0414885
31956	8.56	0.0561377
31957	10.3	0.067541
31958	10.6	0.0691803
31959	10.2	0.066623
31960	10.8	0.0707541
31961	12.4	0.0811803
31962	12.6	0.0825574
31963	9.8	0.0642295
31964	5.79	0.0379869
31965	2.96	0.019377
31966	1.58	0.010341
31967	1.01	0.00664918
31968	0.814	0.00533967
31969	0.829	0.00543475
31970	1.14	0.00747541
31971	2.13	0.0139869
31972	4.96	0.032518
31973	12.4	0.0815738
31974	23.8	0.156131
31975	40	0.262295
31976	65.6	0.429836
31977	87.1	0.571213
31978	84.1	0.551607
31979	58.6	0.384459
31980	30.4	0.199213
31981	12.9	0.0845246
31982	5.34	0.035023
31983	2.57	0.0168721
31984	1.62	0.0106426
31985	1.39	0.00911475
31986	1.49	0.00977705
31987	1.77	0.0115803
31988	2.02	0.0132262
31989	2.06	0.0134754
31990	1.85	0.0121508
31991	1.46	0.00959344
31992	1	0.00655738
31993	0.624	0.00408852
31994	0.38	0.00248918
31995	0.222	0.00145574
31996	0.12	0.000784918
31997	0.0612	0.000401443
[truncated: 18,002 more rows]

## Sheet: Fig 1d
Fig. 1d
Wavelength (nm)	Absorbance
700	0	0.000475	0.000912	0.003461	0.003422	0.004019	0.004398	0.00532
699	0	0.000428	0.0008	0.003423	0.003336	0.003916	0.004217	0.005265
698	0	0.00035	0.000844	0.003246	0.003224	0.003769	0.004214	0.005192
697	0	0.000351	0.000749	0.003181	0.003177	0.003888	0.004067	0.005212
696	0	0.000432	0.000922	0.003364	0.003199	0.003944	0.004254	0.005316
695	0	0.000186	0.000883	0.003247	0.003138	0.00388	0.004133	0.005336
694	0	0.000277	0.00091	0.003483	0.003405	0.004068	0.004378	0.005503
693	0	0.000337	0.000931	0.003496	0.003522	0.003993	0.004452	0.005476
692	0	0.000376	0.000996	0.003466	0.003514	0.003959	0.004501	0.005507
691	0	0.000438	0.000863	0.003342	0.003477	0.003979	0.004407	0.005488
690	0	0.000351	0.000867	0.003277	0.003338	0.003875	0.004378	0.00542
689	0	0.000303	0.000862	0.003268	0.003303	0.00398	0.004282	0.005416
688	0	0.000247	0.000889	0.003323	0.003196	0.004017	0.004192	0.005449
687	0	0.000312	0.000971	0.003501	0.00344	0.00413	0.004415	0.005646
686	0	0.000282	0.000989	0.003528	0.003502	0.004149	0.004508	0.005599
685	0	0.000368	0.001015	0.003611	0.003629	0.004193	0.004613	0.005735
684	0	0.000333	0.000989	0.003476	0.003485	0.004154	0.004557	0.005697
683	0	0.000221	0.000925	0.003364	0.003395	0.004156	0.004484	0.005598
682	0	0.000407	0.001054	0.003625	0.003756	0.004286	0.004838	0.005843
681	0	0.000512	0.001042	0.003623	0.003654	0.004227	0.004717	0.005801
680	0	0.000468	0.000972	0.003627	0.003701	0.004248	0.004761	0.005841
679	0	0.000412	0.000908	0.003319	0.003415	0.004068	0.004458	0.005538
678	0	0.000347	0.000943	0.003276	0.003451	0.004112	0.004345	0.005596
677	0	0.000282	0.000934	0.003355	0.003452	0.004271	0.00449	0.005729
676	0	0.000243	0.001025	0.003504	0.003574	0.004354	0.004648	0.00594
675	0	0.000365	0.001118	0.003663	0.003711	0.004364	0.004768	0.00599
674	0	0.000326	0.001091	0.003667	0.003825	0.004303	0.004908	0.006012
673	0	0.00043	0.000957	0.003638	0.0038	0.004339	0.004905	0.006031
672	0	0.000456	0.000891	0.00356	0.003752	0.004318	0.004823	0.005918
671	0	0.000387	0.000957	0.003465	0.003618	0.004236	0.00468	0.00585
670	0	0.000448	0.001001	0.003505	0.003694	0.004347	0.004642	0.005966
669	0	0.000327	0.001049	0.003519	0.003699	0.004449	0.004748	0.006042
668	0	0.00033	0.001206	0.003751	0.003873	0.004646	0.004936	0.006284
667	0	0.000261	0.001185	0.003722	0.003932	0.004534	0.004921	0.006177
666	0	0.000474	0.001163	0.003801	0.003967	0.004595	0.005009	0.00637
665	0	0.000431	0.001006	0.003758	0.003837	0.004535	0.005046	0.006254
664	0	0.000461	0.001006	0.003733	0.003842	0.004515	0.004853	0.006171
663	0	0.00054	0.000993	0.003676	0.003681	0.004542	0.004815	0.006195
662	0	0.00037	0.00109	0.003708	0.003765	0.004596	0.004953	0.006302
661	0	0.000287	0.001055	0.003551	0.003705	0.004545	0.00491	0.006229
660	0	0.000305	0.001204	0.003823	0.003937	0.004703	0.005055	0.006494
659	0	0.000462	0.001286	0.004029	0.004078	0.004848	0.005244	0.006617
658	0	0.000418	0.001182	0.003946	0.004069	0.004734	0.005188	0.006508
657	0	0.00041	0.00109	0.003816	0.004031	0.004709	0.005193	0.006461
656	0	0.000297	0.000978	0.003624	0.003866	0.004535	0.004998	0.006398
655	0	0.000253	0.000925	0.003612	0.003845	0.004602	0.005065	0.006231
654	0	0.000441	0.001087	0.003743	0.003858	0.004778	0.005016	0.006354
653	0	0.00041	0.001209	0.003901	0.004073	0.004826	0.005152	0.006579
652	0	0.000423	0.001275	0.00402	0.004175	0.004875	0.00529	0.006686
651	0	0.000415	0.001171	0.004017	0.004224	0.004824	0.005331	0.006728
650	0	0.000497	0.001209	0.004034	0.004219	0.004858	0.00533	0.00675
649	0	0.00051	0.001188	0.003903	0.004093	0.004851	0.00538	0.006703
648	0	0.000345	0.001014	0.003725	0.004042	0.004633	0.005132	0.006516
647	0	0.000388	0.001127	0.003827	0.003976	0.004783	0.005154	0.00664
646	0	0.000568	0.001097	0.003766	0.004017	0.00478	0.005279	0.006722
645	0	0.000455	0.001133	0.00393	0.004084	0.004878	0.00528	0.006785
644	0	0.000419	0.001228	0.004034	0.004219	0.004974	0.005482	0.006974
643	0	0.000498	0.001259	0.00411	0.004388	0.004993	0.005563	0.006904
642	0	0.000381	0.001129	0.004028	0.004297	0.004919	0.005516	0.006783
641	0	0.000323	0.000997	0.003835	0.00406	0.004881	0.005367	0.006674
640	0	0.000485	0.001067	0.003888	0.004073	0.004876	0.005433	0.006816
639	0	0.000398	0.001067	0.003823	0.004043	0.004873	0.005342	0.00684
638	0	0.000372	0.001143	0.003877	0.004146	0.004945	0.005463	0.007006
637	0	0.000407	0.001283	0.00407	0.004335	0.005099	0.005661	0.007223
636	0	0.000442	0.001331	0.004163	0.004445	0.005192	0.005754	0.007311
635	0	0.000464	0.001248	0.004142	0.004477	0.005127	0.005808	0.007326
634	0	0.000367	0.001256	0.004186	0.004376	0.005145	0.005791	0.007162
633	0	0.000355	0.001125	0.003993	0.004161	0.004983	0.005656	0.007134
632	0	0.000381	0.001073	0.003885	0.00422	0.005003	0.005508	0.007101
631	0	0.000275	0.001134	0.003919	0.004202	0.005069	0.0056	0.007189
630	0	0.000263	0.001218	0.003947	0.004225	0.005119	0.00565	0.007262
629	0	0.00035	0.001257	0.004136	0.004441	0.005193	0.005818	0.007181
628	0	0.000345	0.001187	0.004216	0.004529	0.005211	0.00596	0.007439
627	0	0.000324	0.001135	0.004209	0.004447	0.005164	0.005873	0.007446
626	0	0.000294	0.0011	0.00413	0.004404	0.005055	0.005795	0.007217
625	0	0.000372	0.0011	0.004011	0.004316	0.005028	0.005782	0.007364
624	0	0.000337	0.001096	0.003998	0.004268	0.005078	0.005694	0.007272
623	0	0.000289	0.001153	0.003986	0.004344	0.005136	0.005721	0.007353
622	0	0.000351	0.001338	0.004123	0.004557	0.005239	0.00582	0.007612
621	0	0.000363	0.001346	0.004352	0.004746	0.005525	0.006084	0.007779
620	0	0.000329	0.001211	0.004141	0.00453	0.005239	0.005931	0.007675
619	0	0.000346	0.001232	0.004259	0.004494	0.005304	0.006045	0.007513
618	0	0.000395	0.001202	0.004186	0.004517	0.005182	0.005949	0.007586
617	0	0.000372	0.001149	0.003969	0.004354	0.005094	0.005803	0.007498
616	0	0.00032	0.001101	0.003979	0.004275	0.005108	0.005689	0.007331
615	0	0.000259	0.001216	0.00398	0.004303	0.005109	0.005743	0.007439
614	0	0.000351	0.001277	0.0042	0.004505	0.005294	0.006004	0.00757
613	0	0.000285	0.0014	0.00427	0.004629	0.005342	0.006083	0.007628
612	0	0.00036	0.00133	0.004323	0.004664	0.005444	0.006119	0.007632
611	0	0.00039	0.001264	0.00424	0.004629	0.005272	0.006133	0.007597
610	0	0.000263	0.001105	0.004161	0.004413	0.005131	0.006023	0.007411
609	0	0.000315	0.001084	0.004064	0.004325	0.005114	0.005851	0.007386
608	0	0.000412	0.00122	0.004064	0.004343	0.005158	0.005895	0.007511
607	0	0.00018	0.001159	0.004061	0.004322	0.005169	0.005826	0.007549
606	0	0.000215	0.001176	0.004113	0.004414	0.005252	0.0059	0.00765
605	0	0.000364	0.0014	0.004395	0.004762	0.005441	0.006164	0.007848
604	0	0.000386	0.001417	0.004518	0.004757	0.005391	0.006262	0.007932
603	0	0.000303	0.00122	0.004223	0.004564	0.005242	0.00609	0.007715
602	0	0.000333	0.00111	0.004161	0.004493	0.00533	0.006019	0.007751
601	0	0.000263	0.001136	0.004068	0.004555	0.005295	0.006077	0.007684
600	0	0.000215	0.001189	0.004134	0.004484	0.005348	0.006071	0.007844
599	0	0.00035	0.001342	0.004288	0.0045	0.005422	0.006043	0.008025
598	0	0.000223	0.001377	0.004375	0.004712	0.005478	0.006126	0.008117
597	0	0.000377	0.001456	0.004529	0.004843	0.005512	0.006351	0.008199
596	0	0.000298	0.001359	0.0044	0.004794	0.005449	0.006479	0.00814
595	0	0.000276	0.00128	0.004395	0.004762	0.005484	0.006372	0.008282
594	0	0.000372	0.001389	0.004363	0.004708	0.005497	0.006406	0.008102
593	0	0.000337	0.001148	0.004196	0.004603	0.005431	0.006243	0.007997
592	0	0.000154	0.001272	0.004228	0.004595	0.005418	0.00619	0.007872
591	0	0.000263	0.001425	0.004407	0.004756	0.005699	0.006374	0.008247
590	0	0.00028	0.001529	0.004652	0.004962	0.005785	0.006548	0.008364
589	0	0.000363	0.001599	0.004678	0.00512	0.005815	0.00668	0.008482
588	0	0.000289	0.001502	0.004628	0.00496	0.005783	0.006644	0.008454
587	0	0.000372	0.001362	0.004526	0.004858	0.005712	0.006634	0.008356
586	0	0.000298	0.001327	0.004443	0.00473	0.005637	0.006506	0.008276
585	0	0.000276	0.001235	0.004337	0.004769	0.00561	0.006399	0.008213
584	0	0.000276	0.001454	0.004432	0.004852	0.005705	0.006494	0.008312
583	0	0.000197	0.001457	0.004576	0.005005	0.005787	0.006558	0.00843
582	0	0.000393	0.001588	0.004724	0.005152	0.005944	0.006728	0.008585
581	0	0.000344	0.001582	0.004828	0.005185	0.005862	0.006894	0.008649
580	0	0.00031	0.001443	0.00459	0.00504	0.005778	0.00677	0.008529
579	0	0.000349	0.001403	0.004491	0.005069	0.005785	0.006728	0.008496
578	0	0.000331	0.001385	0.004468	0.004839	0.005678	0.006603	0.008463
577	0	0.000331	0.001372	0.004481	0.004842	0.005685	0.006592	0.008452
576	0	0.000284	0.001507	0.004589	0.004951	0.005843	0.006581	0.00852
575	0	0.000336	0.001602	0.00482	0.005203	0.006011	0.006798	0.00871
574	0	0.000327	0.001575	0.004735	0.005158	0.006009	0.006849	0.008703
573	0	0.000297	0.001575	0.004729	0.005187	0.005977	0.006923	0.008652
572	0	0.00027	0.001431	0.004575	0.005121	0.00583	0.006833	0.00862
571	0	0.000427	0.001391	0.004622	0.005071	0.005781	0.006823	0.008622
570	0	0.000257	0.00136	0.00442	0.004895	0.005701	0.006642	0.00849
569	0	0.000292	0.001478	0.004547	0.004943	0.005794	0.006651	0.008516
568	0	0.000274	0.001474	0.004535	0.00505	0.005918	0.006599	0.008571
567	0	0.000214	0.001541	0.004695	0.005153	0.005907	0.006809	0.008849
566	0	0.000414	0.001567	0.004767	0.005212	0.005984	0.006957	0.008932
565	0	0.000384	0.001529	0.004763	0.005209	0.005955	0.006943	0.008684
564	0	0.000537	0.001548	0.004763	0.00528	0.005997	0.00707	0.008782
563	0	0.000272	0.00135	0.004584	0.005	0.005629	0.006761	0.008588
562	0	0.000324	0.001308	0.004518	0.004979	0.005786	0.006694	0.008483
561	0	0.000299	0.001453	0.004656	0.005069	0.005852	0.006766	0.00868
560	0	0.0003	0.001554	0.00482	0.005185	0.005993	0.006838	0.008761
559	0	0.000269	0.001352	0.004588	0.005052	0.005821	0.006833	0.008545
558	0	0.000296	0.001391	0.004572	0.00506	0.005777	0.006769	0.00852
557	0	0.000341	0.001519	0.004667	0.005151	0.005892	0.006809	0.008664
556	0	0.000244	0.001584	0.004743	0.005255	0.005971	0.006913	0.008853
555	0	0.000414	0.001649	0.004952	0.005416	0.006074	0.007031	0.00888
554	0	0.000249	0.001482	0.004704	0.005267	0.005962	0.006984	0.008658
553	0	0.000321	0.001461	0.004665	0.005279	0.005993	0.006921	0.008752
552	0	0.000299	0.001337	0.004516	0.005071	0.005754	0.006769	0.0085
551	0	0.000385	0.001405	0.004586	0.005101	0.005798	0.006836	0.008674
550	0	0.000344	0.001446	0.00461	0.005057	0.005904	0.00677	0.008699
549	0	0.000331	0.001482	0.004723	0.005175	0.005949	0.006802	0.008722
548	0	0.000411	0.001616	0.004757	0.005259	0.006123	0.006894	0.008864
547	0	0.000358	0.001557	0.00476	0.005266	0.006045	0.006938	0.008775
546	0	0.000242	0.001396	0.00471	0.005202	0.005903	0.006886	0.008722
545	0	0.000295	0.001457	0.004693	0.005149	0.00594	0.007018	0.008845
544	0	0.000344	0.001332	0.004479	0.005088	0.005774	0.006733	0.008676
543	0	0.00029	0.00129	0.004494	0.00499	0.005766	0.006639	0.008644
542	0	0.000308	0.001375	0.004659	0.005042	0.005854	0.006685	0.008817
541	0	0.000316	0.001472	0.004625	0.005103	0.005883	0.006715	0.008809
540	0	0.000254	0.001481	0.004755	0.005277	0.0059	0.00688	0.008866
539	0	0.000272	0.0014	0.004741	0.005309	0.005972	0.006862	0.008729
538	0	0.000356	0.001449	0.00474	0.005235	0.005993	0.006973	0.008741
537	0	0.000317	0.001334	0.00461	0.00511	0.005876	0.006974	0.00871
536	0	0.000214	0.001133	0.004341	0.004922	0.005562	0.006659	0.00854
535	0	0.000228	0.001298	0.00452	0.004943	0.005777	0.006753	0.008674
534	0	0.000285	0.001284	0.004511	0.005011	0.005655	0.006744	0.008661
533	0	0.000187	0.001359	0.004717	0.005208	0.005866	0.006792	0.00885
532	0	-0.000476	0.001476	0.004897	0.00536	0.006041	0.006945	0.008857
531	0	-0.000405	0.001356	0.004717	0.005168	0.005939	0.006905	0.008823
530	0	-4.5e-05	0.001311	0.004704	0.005077	0.005848	0.006865	0.008755
529	0	9.8e-05	0.001212	0.004564	0.005028	0.005704	0.006806	0.00861
528	0	0.000258	0.001248	0.004614	0.005015	0.005768	0.006779	0.008651
527	0	0.000156	0.001217	0.004494	0.004926	0.005688	0.006622	0.00863
526	0	0.000263	0.001355	0.004601	0.005091	0.005921	0.006702	0.008805
525	0	4.5e-05	0.001418	0.004726	0.005195	0.005939	0.006819	0.008841
524	0	0.000102	0.001543	0.004752	0.005324	0.005928	0.006909	0.008912
523	0	0.000116	0.001297	0.004673	0.005177	0.005777	0.006834	0.008742
522	0	0.000138	0.001208	0.004664	0.005159	0.005786	0.006883	0.008714
521	0	0.000169	0.001199	0.004529	0.005001	0.005682	0.006716	0.00866
520	0	0.00012	0.001217	0.004471	0.004984	0.005737	0.006731	0.008621
519	0	0.000182	0.001262	0.004534	0.005033	0.005795	0.006694	0.00857
518	0	0.000138	0.00128	0.004557	0.005056	0.005827	0.006726	0.008839
517	0	0.000187	0.001333	0.004655	0.00515	0.006002	0.006879	0.008883
516	0	0.000147	0.0014	0.004807	0.005397	0.006064	0.007036	0.008877
515	0	0.000112	0.001209	0.004602	0.00517	0.005819	0.006922	0.008736
514	0	3.1e-05	0.001106	0.004397	0.004878	0.005537	0.006634	0.008379
513	0	0.00029	0.001222	0.004444	0.004971	0.005611	0.006645	0.008421
512	0	0.000143	0.001128	0.004386	0.004899	0.005589	0.006573	0.008426
511	0	0.000213	0.001221	0.004501	0.004937	0.005758	0.006606	0.008636
510	0	0.000169	0.00119	0.004479	0.004988	0.0057	0.00659	0.008529
509	0	0.000151	0.001301	0.004577	0.005009	0.005753	0.006665	0.008659
508	0	0.000289	0.001359	0.004729	0.005184	0.005891	0.006894	0.008756
507	0	0.00024	0.001181	0.004666	0.00508	0.005774	0.006817	0.008652
506	0	0.000134	0.00111	0.004367	0.004822	0.005552	0.006567	0.008406
505	0	0.000218	0.001083	0.004389	0.004798	0.005519	0.006508	0.008396
504	0	0.000214	0.001052	0.004326	0.004763	0.00556	0.006445	0.008406
503	0	0.000219	0.001159	0.004403	0.004871	0.00561	0.006436	0.008388
502	0	9.8e-05	0.001101	0.004394	0.004952	0.005578	0.006571	0.008528
501	0	0.000191	0.001177	0.004532	0.005054	0.005717	0.006687	0.008612
500	0	0.000174	0.001132	0.004605	0.00496	0.005609	0.006684	0.008627
499	0	0.000196	0.001136	0.004452	0.004942	0.005564	0.006634	0.008482
498	0	0.000134	0.000981	0.004296	0.00475	0.005462	0.006514	0.008357
497	0	0.000138	0.000949	0.004237	0.004822	0.005421	0.00641	0.008253
496	0	0.000165	0.000949	0.004184	0.004697	0.005359	0.006334	0.008281
495	0	0.000107	0.001003	0.004269	0.004805	0.005467	0.006469	0.008376
494	0	0.00012	0.001052	0.00439	0.004831	0.005574	0.006495	0.008393
493	0	0.000151	0.00119	0.004483	0.004992	0.0057	0.006616	0.008496
492	0	0.000138	0.001168	0.004462	0.00493	0.005552	0.006594	0.00847
491	0	6.2e-05	0.001079	0.00439	0.004795	0.00543	0.006536	0.008398
490	0	0	0.000923	0.004225	0.004679	0.005342	0.006394	0.008273
489	0	0.000124	0.000981	0.004189	0.004697	0.005373	0.006429	0.008319
488	0	4.9e-05	0.000905	0.004203	0.004729	0.005383	0.006354	0.008479
487	0	0.000164	0.001052	0.004337	0.004778	0.005521	0.006456	0.008454
486	0	5e-06	0.001133	0.004441	0.004864	0.005648	0.006588	0.00855
485	0	0.00016	0.001213	0.004449	0.00493	0.00557	0.006713	0.008648
484	0	0.000174	0.001164	0.004503	0.004962	0.00558	0.006686	0.008667
483	0	0.000152	0.001017	0.004351	0.004864	0.005491	0.006588	0.008628
482	0	7.1e-05	0.00082	0.004221	0.004739	0.005357	0.006508	0.008462
481	0	0.000214	0.000897	0.004222	0.004704	0.005465	0.006491	0.008422
480	0	6.7e-05	0.001008	0.004235	0.004798	0.005627	0.006513	0.008585
479	0	0.000142	0.001034	0.004419	0.004923	0.0056	0.006666	0.008693
478	0	0.000147	0.001088	0.004406	0.00496	0.005677	0.006757	0.008825
477	0	0.00016	0.001235	0.004572	0.005027	0.005699	0.00686	0.008856
476	0	0.000129	0.001151	0.004402	0.004919	0.005618	0.006798	0.00883
475	0	7.6e-05	0.001	0.004272	0.004849	0.005431	0.006669	0.008764
474	0	0.000147	0.001057	0.004312	0.004853	0.005597	0.006618	0.008763
473	0	6.7e-05	0.000892	0.004192	0.004723	0.005503	0.00657	0.008743
472	0	7.2e-05	0.001044	0.004318	0.004908	0.00562	0.006655	0.008833
471	0	0.000116	0.001084	0.004416	0.005029	0.005805	0.006808	0.008982
470	0	8e-05	0.00108	0.004538	0.005052	0.005724	0.006882	0.00906
469	0	0.000183	0.001102	0.004515	0.005191	0.005823	0.00698	0.009127
468	0	0.000148	0.001009	0.004417	0.005007	0.00563	0.006837	0.009097
467	0	0.000107	0.000995	0.004358	0.005047	0.005648	0.006846	0.009011
466	0	0.000165	0.000955	0.004354	0.004926	0.005603	0.006865	0.008962
465	0	0.000121	0.000889	0.00427	0.00496	0.005614	0.006763	0.008979
464	0	0.000134	0.001076	0.004422	0.005049	0.005839	0.00697	0.009104
463	0	7.6e-05	0.001112	0.004513	0.005139	0.005875	0.007138	0.009159
462	0	7.6e-05	0.001134	0.00458	0.005202	0.005861	0.007196	0.009477
461	0	0.000232	0.001165	0.004697	0.005283	0.005992	0.007259	0.009535
460	0	0.000156	0.001017	0.004517	0.005071	0.005861	0.007156	0.009555
459	0	0.000151	0.001049	0.004445	0.005022	0.005781	0.007102	0.009443
458	0	0.000103	0.000938	0.00437	0.005029	0.005787	0.007091	0.009299
457	0	0.000142	0.000982	0.004365	0.00515	0.005886	0.007099	0.00934
456	0	4.4e-05	0.001	0.004429	0.005146	0.005905	0.007136	0.009528
455	0	9.8e-05	0.001196	0.00459	0.005343	0.006134	0.007397	0.00974
454	0	2.2e-05	0.001067	0.004704	0.005354	0.006049	0.007408	0.009655
453	0	4.4e-05	0.001188	0.004604	0.005295	0.006022	0.007417	0.009865
452	0	8e-05	0.001072	0.004533	0.005201	0.005987	0.007401	0.009739
451	0	0.000111	0.000969	0.004515	0.005224	0.006042	0.007405	0.009822
450	0	8.5e-05	0.001059	0.004463	0.00528	0.005994	0.007422	0.009793
449	0	4.9e-05	0.001032	0.004477	0.00533	0.006031	0.007336	0.009772
448	0	0.00017	0.001131	0.004634	0.005533	0.00631	0.007525	0.010148
447	0	6.2e-05	0.001229	0.004558	0.00542	0.006171	0.007622	0.010136
446	0	6.7e-05	0.001238	0.004701	0.005582	0.006279	0.007789	0.010267
445	0	9.4e-05	0.001179	0.004796	0.005564	0.006382	0.00787	0.010417
444	0	6.7e-05	0.000965	0.004541	0.005389	0.006158	0.007728	0.01022
443	0	0.000197	0.001082	0.004595	0.005403	0.00629	0.007691	0.010275
442	0	3.1e-05	0.000997	0.004443	0.005373	0.006237	0.007625	0.010273
441	0	-9e-05	0.001028	0.004475	0.005437	0.006297	0.007767	0.010343
440	0	4e-06	0.001149	0.004808	0.005675	0.006459	0.007911	0.010538
439	0	8.5e-05	0.001176	0.004803	0.005761	0.00663	0.008147	0.010816
438	0	5.8e-05	0.001314	0.004929	0.005819	0.006684	0.008232	0.010943
437	0	0.000134	0.001193	0.00479	0.005802	0.006545	0.008239	0.011006
436	0	6.3e-05	0.001176	0.004823	0.005777	0.006714	0.008268	0.011113
435	0	7.2e-05	0.001038	0.004689	0.005661	0.006531	0.008203	0.011034
434	0	-2.2e-05	0.001025	0.004717	0.005771	0.006619	0.008191	0.011101
433	0	0.000152	0.001195	0.00493	0.005925	0.006836	0.008369	0.011307
432	0	-2.7e-05	0.001279	0.004866	0.006002	0.006968	0.008669	0.011574
431	0	0.000161	0.001504	0.005245	0.006286	0.007257	0.008982	0.011819
430	0	0.000147	0.001549	0.005057	0.006176	0.007088	0.008913	0.011962
429	0	0.000215	0.001379	0.005188	0.00627	0.007146	0.008999	0.012127
428	0	8e-05	0.001155	0.004897	0.006061	0.006977	0.008876	0.011784
427	0	0.000107	0.001245	0.004884	0.006153	0.007115	0.008961	0.011893
426	0	0.000108	0.001268	0.005014	0.006201	0.007151	0.009011	0.012045
425	0	3.1e-05	0.001296	0.005083	0.006425	0.007385	0.00926	0.012329
424	0	9.9e-05	0.00152	0.005283	0.006544	0.007586	0.009476	0.012691
423	0	5.3e-05	0.001516	0.005343	0.006737	0.007693	0.009621	0.012792
422	0	0.000193	0.001504	0.005415	0.006823	0.007716	0.009769	0.012933
421	0	0.00018	0.001523	0.00545	0.00675	0.007749	0.009913	0.013117
420	0	0.000112	0.001559	0.005337	0.006852	0.007841	0.009892	0.013267
419	0	0.000117	0.001515	0.0055	0.006883	0.007892	0.010036	0.013433
418	0	0.000161	0.001583	0.005474	0.007005	0.008037	0.010256	0.013545
417	0	0.000175	0.001494	0.005506	0.006987	0.008047	0.010304	0.013661
416	0	0.000234	0.001499	0.005535	0.007108	0.008178	0.010474	0.013805
415	0	0.000193	0.001571	0.005595	0.007224	0.008349	0.010591	0.014078
414	0	0.00018	0.001707	0.005723	0.007411	0.008528	0.010849	0.014342
413	0	0.000171	0.001887	0.005867	0.007601	0.008714	0.011058	0.014621
412	0	0.000315	0.0019	0.006023	0.007862	0.008956	0.011287	0.014957
411	0	0.000359	0.001993	0.006051	0.007953	0.009074	0.011584	0.015203
410	0	0.000372	0.00214	0.00622	0.008071	0.009128	0.011779	0.015398
409	0	0.000435	0.002067	0.00619	0.008113	0.009312	0.011926	0.015525
408	0	0.000408	0.002013	0.006192	0.008101	0.009331	0.012008	0.015682
407	0	0.0003	0.002128	0.00628	0.008366	0.009601	0.012108	0.015994
406	0	0.000386	0.002267	0.00654	0.00859	0.00982	0.012507	0.016311
405	0	0.000465	0.0024	0.006728	0.008883	0.010127	0.012865	0.016726
404	0	0.000533	0.002562	0.006955	0.009065	0.010323	0.013182	0.01699
403	0	0.000596	0.002567	0.007101	0.009262	0.010484	0.013497	0.017322
402	0	0.00047	0.002501	0.006959	0.009267	0.010637	0.013546	0.017448
401	0	0.000749	0.002727	0.007189	0.009586	0.010948	0.013832	0.017803
400	0	0.000642	0.002716	0.007168	0.009622	0.011068	0.013942	0.017932
399	0	0.00061	0.002822	0.007351	0.009873	0.011284	0.014218	0.018218
398	0	0.000674	0.003027	0.007699	0.010224	0.011536	0.014654	0.018735
397	0	0.000746	0.003209	0.007932	0.010584	0.011944	0.015122	0.019248
396	0	0.000756	0.003334	0.008025	0.010605	0.012072	0.015259	0.019436
395	0	0.000887	0.003382	0.008231	0.01088	0.012288	0.01559	0.019735
394	0	0.000973	0.003433	0.008287	0.011047	0.012467	0.015856	0.020025
393	0	0.000893	0.003378	0.008166	0.011081	0.012553	0.0159	0.020163
392	0	0.000975	0.003448	0.008469	0.011263	0.012866	0.016222	0.020434
391	0	0.000894	0.003604	0.008634	0.011601	0.01316	0.016538	0.020859
390	0	0.000993	0.003855	0.008949	0.011891	0.0136	0.016907	0.02129
389	0	0.001156	0.004096	0.009253	0.012327	0.013973	0.017513	0.02183
388	0	0.001188	0.004248	0.009473	0.012517	0.01422	0.017792	0.022223
387	0	0.001256	0.004386	0.009536	0.012634	0.014393	0.018052	0.022555
386	0	0.001261	0.004306	0.009565	0.012831	0.014542	0.018195	0.022682
385	0	0.001416	0.004422	0.009719	0.013099	0.01483	0.018608	0.023143
384	0	0.001453	0.004706	0.009996	0.013478	0.015201	0.018956	0.023483
383	0	0.001357	0.004791	0.010082	0.013427	0.015429	0.019197	0.023873
382	0	0.001491	0.004624	0.01016	0.013799	0.015632	0.019407	0.024238
381	0	0.001568	0.004703	0.010449	0.014202	0.016113	0.019774	0.024635
380	0	0.001455	0.004955	0.010725	0.014389	0.016325	0.020098	0.024897
379	0	0.001613	0.005324	0.010871	0.014755	0.016762	0.020714	0.025509
378	0	0.00166	0.005468	0.01128	0.015137	0.01709	0.021042	0.025867
377	0	0.001668	0.005668	0.011514	0.015443	0.017411	0.021622	0.026492
376	0	0.001779	0.005828	0.011591	0.015649	0.017488	0.021839	0.026681
375	0	0.001739	0.005763	0.011667	0.015766	0.017799	0.022156	0.026912
374	0	0.001857	0.005683	0.01184	0.015957	0.018053	0.022377	0.02734
373	0	0.001952	0.006107	0.012143	0.016463	0.018604	0.022941	0.027943
372	0	0.002017	0.006302	0.01245	0.016695	0.018876	0.023194	0.028312
371	0	0.001988	0.006406	0.012779	0.017172	0.019265	0.023777	0.028849
370	0	0.00213	0.006683	0.012925	0.017264	0.019703	0.024216	0.029351
369	0	0.002198	0.006784	0.013173	0.017727	0.019819	0.024649	0.029761
368	0	0.002208	0.006997	0.01333	0.017928	0.020154	0.024897	0.030183
367	0	0.002286	0.006948	0.013448	0.018252	0.02055	0.025318	0.030391
366	0	0.002264	0.006915	0.013474	0.018323	0.020609	0.025467	0.030661
365	0	0.00236	0.007045	0.013785	0.018515	0.021045	0.025884	0.031244
364	0	0.002487	0.007348	0.014054	0.019094	0.021499	0.02639	0.031757
363	0	0.00245	0.007578	0.014429	0.019417	0.021799	0.026843	0.03244
362	0	0.002474	0.00778	0.014511	0.019658	0.022062	0.027073	0.032528
361	0	0.002648	0.00791	0.014756	0.019859	0.022364	0.027457	0.032888
360	0	0.002522	0.007735	0.014686	0.020001	0.02237	0.027654	0.033131
359	0	0.002746	0.007963	0.014896	0.020286	0.022849	0.028102	0.033458
358	0	0.002906	0.008154	0.015227	0.020537	0.023096	0.02846	0.034057
357	0	0.002586	0.007906	0.014984	0.020501	0.023107	0.028419	0.034027
356	0	0.002573	0.008074	0.015339	0.020824	0.023461	0.028861	0.034506
355	0	0.0027	0.008444	0.015718	0.021161	0.023796	0.029196	0.034881
354	0	0.002726	0.008445	0.015859	0.021354	0.023919	0.029669	0.035244
353	0	0.002858	0.008539	0.015848	0.021541	0.02419	0.029872	0.035693
352	0	0.00281	0.008459	0.015852	0.02144	0.024287	0.029853	0.035728
351	0	0.002745	0.008332	0.015787	0.021613	0.0243	0.030012	0.035811
350	0	0.002672	0.008578	0.015904	0.021777	0.024419	0.030297	0.036034
349	0	0.00288	0.008531	0.016087	0.022038	0.024857	0.030509	0.036351
348	0	0.002823	0.008848	0.016311	0.022317	0.025051	0.030784	0.036632
347	0	0.002806	0.008984	0.016435	0.022384	0.025194	0.031	0.03695
346	0	0.002941	0.009167	0.016706	0.022667	0.025495	0.03126	0.037107
345	0	0.003141	0.009082	0.016769	0.022751	0.025562	0.031687	0.03766
344	0	0.003053	0.009093	0.016756	0.022851	0.025642	0.031583	0.037622
343	0	0.002996	0.009066	0.016827	0.022829	0.025779	0.031675	0.037497
342	0	0.002692	0.009021	0.016518	0.022787	0.02559	0.031479	0.037328
341	0	0.002737	0.008877	0.016649	0.022942	0.025823	0.031673	0.037532
340	0	0.002851	0.009117	0.016839	0.023132	0.025944	0.03193	0.037895
339	0	0.00296	0.009435	0.016949	0.023249	0.02605	0.032103	0.037949
338	0	0.003024	0.009389	0.017046	0.023365	0.026185	0.032306	0.038067
337	0	0.002941	0.009208	0.016942	0.023168	0.026001	0.032195	0.037994
336	0	0.003099	0.009132	0.017053	0.02307	0.025955	0.032182	0.037955
335	0	0.003085	0.009225	0.017083	0.023221	0.026082	0.032195	0.038087
334	0	0.003085	0.009212	0.016986	0.023207	0.026102	0.032021	0.037996
333	0	0.003024	0.009367	0.016904	0.023245	0.026208	0.032127	0.038158
332	0	0.003289	0.009591	0.017197	0.023461	0.026246	0.032422	0.038285
331	0	0.002957	0.009608	0.017137	0.023293	0.026216	0.032282	0.038118
330	0	0.003171	0.009532	0.017344	0.023327	0.026298	0.032517	0.038307
329	0	0.003012	0.009329	0.016995	0.023102	0.026171	0.032192	0.037978
328	0	0.003002	0.0093	0.017156	0.023131	0.025981	0.032135	0.037897
327	0	0.00304	0.009395	0.017008	0.023198	0.026188	0.032078	0.037908
326	0	0.002971	0.009677	0.017446	0.023985	0.026033	0.03244	0.038119
325	0	0.003284	0.009562	0.017424	0.023593	0.026474	0.032544	0.038406
324	0	0.003205	0.009531	0.017296	0.023543	0.026424	0.032444	0.038376
323	0	0.002986	0.009342	0.017213	0.023552	0.026132	0.032152	0.03807
322	0	0.003344	0.009402	0.01731	0.023568	0.026234	0.032637	0.038206
321	0	0.003269	0.009771	0.017501	0.023656	0.026365	0.032446	0.038563
320	0	0.003066	0.009755	0.017479	0.023828	0.026536	0.032678	0.038658
319	0	0.00327	0.00993	0.017708	0.023953	0.026664	0.032833	0.03856
318	0	0.003406	0.009754	0.018033	0.024323	0.026687	0.033145	0.03903
317	0	0.003409	0.009917	0.018085	0.024244	0.026973	0.03328	0.039219
316	0	0.003498	0.009913	0.017939	0.024305	0.027196	0.033265	0.039308
315	0	0.003497	0.010125	0.017993	0.024586	0.027153	0.033572	0.03921
314	0	0.003365	0.009948	0.01803	0.024479	0.027349	0.033527	0.039368
313	0	0.003407	0.010185	0.018182	0.02458	0.027449	0.033569	0.039803
312	0	0.003591	0.010221	0.01843	0.02487	0.027599	0.033897	0.039844
311	0	0.003307	0.010435	0.018468	0.024997	0.027876	0.034371	0.040075
310	0	0.003644	0.010703	0.018784	0.025058	0.027963	0.034444	0.04052
309	0	0.003551	0.010704	0.018859	0.025337	0.028163	0.034721	0.040911
308	0	0.003424	0.010626	0.018782	0.025284	0.028059	0.034585	0.040814
307	0	0.003397	0.010684	0.01874	0.025321	0.028039	0.034918	0.041142
306	0	0.003036	0.010322	0.018261	0.025063	0.027739	0.034433	0.040617
305	0	0.003101	0.010621	0.018464	0.025271	0.027994	0.034552	0.041285
304	0	0.002837	0.010606	0.018572	0.025296	0.028003	0.034876	0.040926
303	0	0.002679	0.010428	0.018201	0.024962	0.027747	0.0344	0.041188
302	0	0.002295	0.010303	0.018038	0.024671	0.027618	0.033954	0.040935
301	0	0.002216	0.010259	0.017807	0.024227	0.027027	0.033656	0.040344
300	0	0.001793	0.009645	0.017234	0.023894	0.02627	0.032915	0.039483
299	0	0.001289	0.009224	0.016487	0.023101	0.025622	0.031694	0.038309
298	0	0.000926	0.008795	0.01583	0.022238	0.024491	0.03037	0.037045
297	0	0.000519	0.00836	0.014899	0.021297	0.02362	0.029191	0.035558
296	0	0.000209	0.00779	0.014312	0.019967	0.022082	0.027433	0.033398
295	0	-5.7e-05	0.007328	0.013441	0.018654	0.020603	0.025413	0.031174
294	0	-0.000455	0.007021	0.01207	0.017009	0.018843	0.022934	0.028202
293	0	-0.001083	0.005523	0.010497	0.014865	0.016371	0.019639	0.024248
292	0	-0.001326	0.004922	0.009332	0.013206	0.014311	0.016781	0.020216
291	0	-0.000703	0.004943	0.009276	0.012669	0.013251	0.014964	0.017117
290	0	-0.000254	0.00478	0.009259	0.012311	0.012827	0.013831	0.015178
289	0	0.000388	0.005201	0.009974	0.012798	0.013197	0.014017	0.015029
288	0	0.000204	0.005413	0.009823	0.012617	0.013275	0.014106	0.015448
287	0	-0.00017	0.004664	0.008937	0.011757	0.01263	0.013077	0.01481
286	0	-0.000937	0.004606	0.008285	0.011063	0.011484	0.011925	0.013686
285	0	-0.000887	0.004125	0.007914	0.010302	0.010302	0.010804	0.011842
284	0	-0.000891	0.004098	0.007456	0.009905	0.009861	0.009633	0.010601
283	0	-0.000806	0.003947	0.007141	0.009655	0.009767	0.009388	0.009711
282	0	-0.000277	0.004546	0.007288	0.009968	0.010093	0.009571	0.009628
281	0	-0.000314	0.004325	0.007586	0.009839	0.009805	0.00914	0.009312
280	0	-0.000157	0.004862	0.008133	0.010251	0.010517	0.009479	0.009755
279	0	0.00018	0.005091	0.008473	0.010761	0.010623	0.010439	0.010347
278	0	0.000356	0.005589	0.009086	0.011468	0.011525	0.010999	0.011616
277	0	0.000308	0.005344	0.008865	0.011342	0.01159	0.011195	0.012178
276	0	0.000316	0.005735	0.009204	0.011849	0.012185	0.012152	0.013262
275	0	0.000586	0.006025	0.009723	0.012314	0.012526	0.012593	0.014068
274	0	0.000162	0.006237	0.00966	0.012521	0.013077	0.013155	0.014527
273	0	0.000655	0.006445	0.010516	0.013152	0.013318	0.013695	0.01517
272	0	0.000744	0.006773	0.010836	0.013632	0.01418	0.014498	0.01617
271	0	0.000661	0.007127	0.011261	0.014069	0.014893	0.015349	0.016981
270	0	0.001031	0.007369	0.011287	0.014435	0.015188	0.015565	0.01753
269	0	0.000877	0.007669	0.01156	0.01508	0.015551	0.016385	0.018318
268	0	0.001362	0.007826	0.01219	0.015765	0.016598	0.0174	0.019742
267	0	0.001332	0.008282	0.012733	0.016694	0.017396	0.01874	0.021129
266	0	0.001153	0.008759	0.01325	0.017423	0.018226	0.019857	0.02255
265	0	0.001755	0.009389	0.014335	0.018122	0.019268	0.020952	0.023901
264	0	0.001837	0.009879	0.014919	0.019448	0.020649	0.022556	0.025716
263	0	0.002125	0.010474	0.015651	0.020163	0.021745	0.024027	0.027535
262	0	0.002224	0.010669	0.016177	0.020723	0.022519	0.025109	0.029013
261	0	0.002456	0.011151	0.016789	0.021874	0.023474	0.026758	0.030791
260	0	0.002514	0.011431	0.017213	0.02268	0.024424	0.027729	0.032156
259	0	0.002658	0.011799	0.018008	0.023532	0.025561	0.029292	0.034049
258	0	0.002867	0.012383	0.018896	0.024732	0.027005	0.030897	0.035946
257	0	0.002923	0.012892	0.019645	0.025868	0.028331	0.032836	0.03813
256	0	0.002701	0.013315	0.020124	0.026748	0.029232	0.034456	0.040185
255	0	0.00288	0.013907	0.020802	0.027743	0.030364	0.035571	0.042377
254	0	0.002844	0.01425	0.021438	0.028607	0.031472	0.037067	0.044033
253	0	0.002957	0.014676	0.021955	0.029383	0.032228	0.038356	0.045733
252	0	0.002966	0.015171	0.022733	0.030566	0.033611	0.039955	0.047795
251	0	0.002677	0.01555	0.023085	0.031126	0.034182	0.040973	0.049575
250	0	0.002335	0.016008	0.023492	0.031716	0.034965	0.041953	0.051175
249	0	0.002045	0.016374	0.023716	0.032092	0.035358	0.042582	0.052475
248	0	0.001318	0.016569	0.023634	0.032019	0.035238	0.042668	0.053103
247	0	0.000867	0.016825	0.023337	0.03208	0.035081	0.042576	0.05361
246	0	-6e-05	0.016831	0.022734	0.031691	0.034386	0.041969	0.053759
245	0	-0.001046	0.017088	0.02223	0.030823	0.0339	0.040879	0.053339
244	0	-0.00225	0.016854	0.021254	0.029704	0.032311	0.038894	0.051968
243	0	-0.004424	0.016469	0.019848	0.027971	0.030099	0.035952	0.049312
242	0	-0.006513	0.015683	0.018095	0.02582	0.027384	0.03204	0.046403
241	0	-0.008642	0.015034	0.016248	0.023182	0.02386	0.027383	0.042281
240	0	-0.011153	0.014284	0.012937	0.019265	0.01869	0.020867	0.036752
239	0	-0.012948	0.014109	0.010187	0.015842	0.013741	0.014166	0.030073
238	0	-0.015263	0.013983	0.006435	0.011183	0.007597	0.006235	0.021292
237	0	-0.017914	0.012662	0.002454	0.004922	0.000429	-0.003897	0.01015
236	0	-0.021381	0.011099	-0.002371	-0.001754	-0.006871	-0.016133	-0.0035
235	0	-0.022697	0.00946	-0.006822	-0.008511	-0.015569	-0.028995	-0.019056
234	0	-0.019505	0.011665	-0.007606	-0.010985	-0.019505	-0.038523	-0.030372
233	0	-0.010237	0.017066	-0.003966	-0.004755	-0.014111	-0.03739	-0.036658
232	0	0.013318	0.033307	0.020898	0.020898	0.007348	-0.011505	-0.008657
231	0	0.039509	0.051153	0.055899	0.060698	0.058292	0.021504	0.034937
230	0	0.060453	0.057642	0.074787	0.077712	0.074787	0.049316	0.06613
229	0	0.045458	0.054537	0.054537	0.082974	0.079721	0.033639	0.070105
228	0	0.070105	0.070105	0.076492	0.086252	0.103022	0.063811	0.099616
227	0	0.072794	0.085663	0.079181	0.088941	0.092243	0.072794	0.08241
226	0	0.062361	0.08531	0.072048	0.095529	0.116718	0.075325	0.120352
225	0	0.071254	0.084934	0.071254	0.095484	0.117386	0.074634	0.106297
224	0	0.052991	0.066458	0.094715	0.105804	0.109564	0.056319	0.109564
223	0	0.097639	0.086826	0.086826	0.108728	0.116281	0.083281	0.105
222	0	0.064458	0.09691	0.116045	0.108289	0.108289	0.085821	0.10067
221	0	0.068977	0.087151	0.087151	0.110013	0.11791	0.079789	0.125953
220	0	0.084103	0.08783	0.091591	0.110896	0.118865	0.069503	0.114862
219	0	0.074246	0.08167	0.08543	0.089223	0.116744	0.077942	0.100805
218	0	0.087503	0.091398	0.099294	0.099294	0.115531	0.091398	0.115531
217	0	0.101799	0.074027	0.110072	0.13147	0.135879	0.093681	0.110072
216	0	0.079845	0.091966	0.087888	0.108671	0.1305	0.087888	0.100238
215	0	0.08456	0.08052	0.101106	0.109622	0.118308	0.088638	0.101106
214	0	0.073787	0.09861	0.094373	0.124939	0.115984	0.09861	0.115984
213	0	0.082615	0.099482	0.108169	0.135321	0.140016	0.082615	0.117032
212	0	0.080584	0.10665	0.093421	0.11115	0.124938	0.097786	0.120294
211	0	0.085584	0.081305	0.085584	0.116778	0.112182	0.068716	0.09427
210	0	0.083547	0.101458	0.09691	0.106054	0.115394	0.062148	0.09241
209	0	0.091559	0.078464	0.105062	0.133395	0.138303	0.100514	0.109657
208	0	0.078427	0.069472	0.092215	0.126199	0.116215	0.078427	0.09691
207	0	0.093275	0.107064	0.107064	0.146128	0.146128	0.111759	0.141048
206	0	0.08757	0.101657	0.101657	0.131279	0.157608	0.08757	0.116215
205	0	0.098754	0.132363	0.112841	0.122492	0.137384	0.103399	0.11764
204	0	0.082352	0.09691	0.106894	0.117114	0.127579	0.082352	0.101874
203	0	0.085915	0.090463	0.113944	0.154372	0.123704	0.104399	0.138767
202	0	0.08757	0.09691	0.126199	0.131279	0.146884	0.101656	0.116215
201	0	0.123659	0.113559	0.128799	0.139264	0.149988	0.094037	0.128799
200	0	0.080823	0.106227	0.106227	0.144492	0.138815	0.090807	0.122215

## Sheet: Fig 1g
Fig. 1g
Wavelength (nm)	Absorbance
800	-3.46945e-18	0.000723	0.000575	0.0006365	0.000474	0.0005965	0.00094	0.001451	0.001542	0.0012165	0.0014915	0.001893	0.001339	0.001821	0.0016835
799	3.46945e-18	0.000584	0.0005945	0.000508	0.000356	0.000512	0.0008515	0.0014035	0.0014835	0.001202	0.001475	0.0017905	0.001323	0.001807	0.001646
798	-3.46945e-18	0.000678	0.000745	0.000587	0.000456	0.000566	0.000927	0.001468	0.001466	0.001147	0.0013735	0.0018285	0.0012485	0.001769	0.0016355
797	0	0.0005045	0.00049	0.0004075	0.0003315	0.000344	0.000744	0.0011435	0.001368	0.0010545	0.001171	0.0015415	0.0011035	0.0014675	0.001478
796	0	0.000655	0.0006275	0.000499	0.0003845	0.0005385	0.0008435	0.001275	0.001477	0.0011355	0.001413	0.001731	0.001309	0.0016865	0.001612
795	0	0.0006855	0.0004715	0.000427	0.0003485	0.0005035	0.000787	0.0012235	0.001283	0.001107	0.001253	0.001648	0.0011455	0.0016185	0.0014525
794	-3.46945e-18	0.0006515	0.000514	0.000423	0.000315	0.0004845	0.00069	0.00126	0.0012815	0.0010905	0.00133	0.0017505	0.001182	0.001691	0.001464
793	0	0.000701	0.0005445	0.0004515	0.0004345	0.0004595	0.000788	0.001287	0.001378	0.001164	0.0014165	0.0018285	0.001206	0.001737	0.001476
792	0	0.000683	0.000691	0.000473	0.000447	0.0005895	0.00081	0.0013345	0.0013685	0.0011325	0.0014025	0.0017915	0.0012795	0.0017385	0.001549
791	3.46945e-18	0.0006065	0.0005745	0.000388	0.0003095	0.000407	0.00077	0.001214	0.001252	0.0010165	0.001293	0.001667	0.0010865	0.00161	0.001418
790	0	0.0006475	0.0005715	0.000497	0.0004015	0.0004395	0.000858	0.001334	0.0013985	0.0011235	0.0013555	0.001677	0.0012195	0.0016025	0.0015345
789	0	0.000695	0.000648	0.0004885	0.00041	0.0005375	0.0009455	0.001303	0.001363	0.001052	0.0012625	0.001657	0.0011885	0.0016695	0.001561
788	0	0.00067	0.000442	0.00041	0.000259	0.000372	0.0007485	0.001204	0.001234	0.0009315	0.001168	0.001554	0.0010765	0.0014835	0.0013595
787	-3.46945e-18	0.000759	0.00051	0.000493	0.000319	0.0004505	0.000734	0.0013175	0.001294	0.001096	0.001275	0.0016225	0.001232	0.001535	0.0014565
786	0	0.000649	0.0005235	0.0004575	0.0002385	0.0004575	0.00066	0.001176	0.001163	0.000952	0.0011845	0.0015815	0.0011675	0.001532	0.001436
785	0	0.0006395	0.000341	0.0004135	0.0002	0.000339	0.000603	0.001064	0.001122	0.0009445	0.0011195	0.001585	0.00112	0.001489	0.001303
784	0	0.000719	0.0004415	0.0004755	0.000286	0.0004055	0.0005755	0.00115	0.001176	0.001035	0.001178	0.0016465	0.0011165	0.001488	0.001377
783	3.46945e-18	0.0006105	0.0004285	0.000459	0.0001685	0.00042	0.000544	0.001072	0.0010185	0.0008945	0.00113	0.001549	0.001049	0.001517	0.0012925
782	0	0.0007395	0.0003825	0.000408	0.000201	0.000331	0.000549	0.001099	0.0011735	0.0009555	0.0012355	0.0016235	0.0010685	0.0015445	0.0012725
781	0	0.0006995	0.000631	0.000428	0.0002505	0.0005065	0.0005945	0.0011965	0.001237	0.001085	0.0012345	0.001672	0.0010785	0.0015905	0.0013975
780	0	0.0005865	0.0004925	0.0003745	0.000171	0.000317	0.000612	0.001062	0.0012205	0.0008865	0.0012095	0.0015785	0.000974	0.001495	0.001302
779	-3.46945e-18	0.0007365	0.000576	0.000368	0.00024	0.000377	0.000745	0.0012145	0.001369	0.0010625	0.0013	0.001629	0.0011245	0.0015455	0.001395
778	-3.46945e-18	0.0006255	0.000679	0.000467	0.0003385	0.000467	0.00078	0.0012265	0.001325	0.00108	0.001256	0.001617	0.0011255	0.00155	0.001473
777	-3.46945e-18	0.000549	0.0005035	0.000347	0.000182	0.0003515	0.0007355	0.001141	0.0011475	0.0009605	0.0011605	0.0014485	0.000997	0.001429	0.001354
776	0	0.000705	0.0005785	0.0004435	0.00033	0.0003855	0.000699	0.0012055	0.0012595	0.00109	0.0012185	0.0015325	0.0011065	0.0014485	0.0013945
775	0	0.000489	0.0004095	0.000345	0.00018	0.000388	0.0005575	0.0011465	0.0011055	0.000809	0.001054	0.001426	0.000994	0.001321	0.0012905
774	0	0.0006125	0.0003525	0.0003675	0.000157	0.000301	0.000602	0.0011245	0.001058	0.0008125	0.001165	0.0014685	0.001019	0.0013955	0.0012685
773	-3.46945e-18	0.0007415	0.0004425	0.000471	0.0002365	0.0003635	0.000561	0.001118	0.0011635	0.0009635	0.001142	0.0015425	0.0010625	0.0014585	0.0013295
772	-3.46945e-18	0.000596	0.0003935	0.000436	9.45e-05	0.0003225	0.0004535	0.001065	0.000949	0.0008025	0.001039	0.001535	0.000998	0.0013845	0.001296
771	-3.46945e-18	0.0006325	0.0003915	0.00037	0.000151	0.0003355	0.000523	0.0010165	0.0010095	0.0008135	0.0011455	0.0015365	0.0009605	0.001465	0.001219
770	0	0.00073	0.0005425	0.0004735	0.0002045	0.0004285	0.000534	0.001118	0.001114	0.000937	0.0011915	0.0015865	0.0010575	0.001498	0.001323
769	3.46945e-18	0.000642	0.0004935	0.000394	0.0001575	0.000375	0.0005515	0.0010565	0.001056	0.000914	0.0011855	0.0015635	0.000994	0.0015095	0.001296
768	0	0.000683	0.000485	0.00039	0.000138	0.0003835	0.0006015	0.0010735	0.001184	0.000927	0.001175	0.001592	0.0009875	0.001486	0.0012835
767	3.46945e-18	0.000718	0.0006645	0.0005025	0.000263	0.0005025	0.000653	0.001141	0.0012555	0.0010895	0.0011975	0.0015845	0.00107	0.0015545	0.001342
766	0	0.0006605	0.0006	0.000375	0.000224	0.0004145	0.0007745	0.0011075	0.001224	0.000995	0.0012265	0.0015595	0.001075	0.0015165	0.001367
765	3.46945e-18	0.0007645	0.0006305	0.0004205	0.000246	0.0003905	0.0007965	0.0012075	0.001318	0.0010085	0.0012505	0.001571	0.001114	0.001536	0.001374
764	0	0.000741	0.0007025	0.0004295	0.0002465	0.0003975	0.0007105	0.001193	0.00123	0.000966	0.001128	0.001529	0.001057	0.001466	0.001375
763	0	0.000618	0.0004665	0.000346	0.0001685	0.000359	0.0006675	0.0010855	0.0010965	0.000854	0.001142	0.001467	0.0010465	0.0014625	0.0013085
762	0	0.0007915	0.0005495	0.000454	0.000205	0.0003825	0.000664	0.00119	0.0011685	0.00085	0.001136	0.001483	0.001058	0.0014565	0.0013615
761	0	0.000639	0.0005025	0.00034	0.0002125	0.0003445	0.000561	0.0010595	0.001042	0.000851	0.0010595	0.001512	0.001018	0.001376	0.001276
760	0	0.000652	0.000396	0.000394	8.05e-05	0.0003685	0.000578	0.0009945	0.0010055	0.000743	0.0010835	0.0015045	0.0010465	0.0014135	0.0011985
759	-3.46945e-18	0.0007735	0.000479	0.000394	0.0001385	0.0003745	0.000509	0.001086	0.001099	0.000858	0.001112	0.001568	0.001034	0.001481	0.0012095
758	0	0.0006115	0.0003665	0.0003535	6.1e-05	0.000371	0.0004595	0.0009915	0.000976	0.00072	0.0010345	0.0015	0.00095	0.0014	0.0011805
757	0	0.0007305	0.0004375	0.000392	4.7e-05	0.0003705	0.0005635	0.0009845	0.001069	0.000789	0.0011475	0.001554	0.0010065	0.001489	0.001228
756	0	0.000805	0.0005965	0.000518	0.000193	0.00054	0.0006335	0.00122	0.001211	0.000979	0.001218	0.001559	0.001107	0.0015265	0.001333
755	3.46945e-18	0.0006705	0.00056	0.000378	0.00015	0.0004015	0.0006425	0.001129	0.001101	0.000988	0.00116	0.001543	0.001008	0.001451	0.0012775
754	0	0.000727	0.00061	0.0004235	0.0001755	0.000469	0.000773	0.0011885	0.0012775	0.0009145	0.001249	0.0015325	0.001151	0.0015495	0.001345
753	-3.46945e-18	0.0007995	0.0007345	0.0004825	0.0002495	0.0005535	0.000815	0.0013105	0.001343	0.0010495	0.0012935	0.0016355	0.0010885	0.001559	0.001359
752	0	0.0006235	0.0005975	0.000387	0.000182	0.000428	0.0007695	0.0011655	0.0011745	0.0009625	0.001137	0.0014965	0.0010695	0.0014095	0.001409
751	0	0.0007155	0.000626	0.000378	0.000115	0.000398	0.000726	0.0011465	0.001216	0.0009005	0.0012005	0.0014125	0.00107	0.0013595	0.001299
750	0	0.0006915	0.0006	0.000356	0.0001955	0.0004565	0.000848	0.0011335	0.0011555	0.000937	0.0011745	0.0015755	0.001081	0.0013665	0.001356
749	3.46945e-18	0.000557	0.0004	0.0003135	8.2e-05	0.000339	0.0006225	0.001045	0.0010365	0.0009035	0.001043	0.0014615	0.001056	0.0013655	0.0012695
748	0	0.000716	0.000485	0.0003915	0.0001195	0.000435	0.0006525	0.0011085	0.0010865	0.000851	0.0011765	0.0015055	0.001063	0.0014445	0.0012765
747	-3.46945e-18	0.0006595	0.000418	0.000311	3.25e-05	0.0003485	0.000527	0.0009935	0.000985	0.0008105	0.0009695	0.001463	0.000974	0.001384	0.001205
746	0	0.0006695	0.0004015	0.000373	6.15e-05	0.0003425	0.000552	0.0010035	0.0010315	0.0008265	0.0011425	0.0015185	0.001084	0.0014925	0.001252
745	-3.46945e-18	0.0007305	0.0004555	0.000375	0.0001135	0.000447	0.000549	0.00104	0.00111	0.000785	0.001141	0.001523	0.000977	0.001416	0.0012155
744	3.46945e-18	0.0007105	0.000455	0.000401	6.7e-05	0.0003965	0.0006105	0.001062	0.0010815	0.0008525	0.0011075	0.001569	0.000973	0.0014775	0.001265
743	-3.46945e-18	0.00069	0.000456	0.000312	2.85e-05	0.000325	0.0006065	0.0010365	0.001037	0.0008165	0.0011875	0.001461	0.000943	0.001402	0.00124
742	-3.46945e-18	0.0008095	0.0006325	0.000423	0.000183	0.000508	0.0007285	0.001185	0.001255	0.000879	0.00115	0.0015285	0.001052	0.001524	0.0013555
741	0	0.000668	0.000543	0.000397	5.45e-05	0.0003515	0.0007025	0.001166	0.0011945	0.000897	0.0011815	0.0015075	0.001079	0.001435	0.0013125
740	-3.46945e-18	0.000707	0.0006745	0.0004385	0.0001855	0.000443	0.0008315	0.001153	0.0012425	0.0009585	0.0012535	0.0014835	0.001103	0.001542	0.0014265
739	3.46945e-18	0.0008385	0.000725	0.000356	0.000203	0.0005	0.0008015	0.001269	0.0013065	0.0009635	0.001217	0.001595	0.0011295	0.001471	0.001427
738	3.46945e-18	0.0006225	0.000559	0.000347	0.000166	0.0003865	0.0007865	0.0010945	0.001136	0.0009065	0.0010985	0.0014905	0.001138	0.0014205	0.0012585
737	0	0.000766	0.000659	0.000467	0.0002205	0.0005475	0.000864	0.001271	0.001271	0.0010455	0.0012515	0.001656	0.0013695	0.001516	0.001391
736	3.46945e-18	0.000814	0.0005825	0.0003905	9.15e-05	0.000478	0.000646	0.001179	0.001157	0.000897	0.0011175	0.0016145	0.0011505	0.0014915	0.0013435
735	0	0.0006695	0.0004535	0.0003925	6.05e-05	0.00041	0.000646	0.001052	0.001052	0.0008905	0.0011875	0.001612	0.0011325	0.001478	0.001332
734	3.46945e-18	0.0008285	0.000604	0.000434	0.000146	0.000536	0.0006565	0.001137	0.001239	0.000942	0.0012505	0.001628	0.001154	0.001624	0.001394
733	3.46945e-18	0.0007235	0.000438	0.00044	7.4e-05	0.0004295	0.00046	0.001073	0.001038	0.000835	0.001108	0.0015865	0.0010055	0.001501	0.001263
732	3.46945e-18	0.00071	0.000418	0.0004335	8.5e-05	0.000405	0.000575	0.0010675	0.001059	0.0009305	0.001229	0.001524	0.001094	0.0015585	0.001301
731	-3.46945e-18	0.000814	0.000605	0.000413	0.000115	0.0005065	0.0005505	0.0011015	0.001169	0.000912	0.0011625	0.001603	0.0010035	0.0015485	0.0012935
730	-3.46945e-18	0.000735	0.000513	0.000352	6.7e-05	0.000389	0.0005845	0.0010745	0.0011245	0.0008675	0.0011265	0.0014735	0.000985	0.001434	0.001275
729	0	0.0006675	0.000578	0.0003975	5.45e-05	0.0003955	0.000715	0.0010695	0.0012025	0.0008755	0.0012065	0.001457	0.0010995	0.0015335	0.001357
728	-3.46945e-18	0.000782	0.000647	0.000367	0.000167	0.0004165	0.000649	0.001184	0.0012905	0.000853	0.0011165	0.001486	0.0009905	0.001417	0.001347
727	0	0.000642	0.000553	0.0003145	1.9e-05	0.000236	0.0006875	0.0011175	0.0011915	0.0008805	0.001111	0.001394	0.001029	0.001414	0.0013595
726	-3.46945e-18	0.000699	0.0007225	0.000399	0.000165	0.0005205	0.0008095	0.001187	0.001263	0.000992	0.0012565	0.0015455	0.001187	0.0015715	0.001463
725	-3.46945e-18	0.0007045	0.000644	0.000327	0.00018	0.000384	0.000642	0.0011885	0.001217	0.0008655	0.001132	0.0015735	0.0010995	0.001521	0.0013515
724	0	0.0007195	0.0006045	0.0003505	0.000151	0.000353	0.000726	0.0011075	0.001151	0.0008995	0.001186	0.001601	0.0011575	0.001529	0.0014055
723	0	0.0007285	0.000689	0.0003515	0.000178	0.0004835	0.0006025	0.001158	0.001132	0.0009455	0.001212	0.001627	0.001208	0.001564	0.001371
722	0	0.000717	0.000492	0.0002795	0.0001045	0.000286	0.0005115	0.001084	0.001084	0.000828	0.001121	0.001575	0.001036	0.001503	0.0012945
721	3.46945e-18	0.000689	0.0005025	0.000364	5.65e-05	0.0003335	0.0005585	0.0010705	0.0010725	0.0008755	0.001207	0.001589	0.001084	0.001533	0.0013765
720	3.46945e-18	0.0006975	0.0004845	0.0003895	8.25e-05	0.000338	0.000448	0.001025	0.0011075	0.0008925	0.0011445	0.0015045	0.0010465	0.001535	0.0012785
719	0	0.0006715	0.000383	0.00027	4.5e-06	0.0002335	0.0004305	0.0010245	0.0010655	0.000851	0.001135	0.001517	0.0009075	0.00148	0.0013155
718	3.46945e-18	0.0007385	0.000511	0.0003615	3.7e-05	0.0003505	0.000576	0.0010355	0.0011635	0.0009615	0.0012	0.0014955	0.001044	0.001489	0.0013955
717	-3.46945e-18	0.0006685	0.000541	0.000309	6.25e-05	0.00032	0.0004755	0.0010475	0.00123	0.00092	0.0011235	0.0014425	0.0010325	0.001451	0.0013145
716	-3.46945e-18	0.000762	0.0004675	0.000353	8.05e-05	0.000258	0.0005825	0.001044	0.001174	0.0008855	0.0011305	0.0014235	0.0010115	0.0014365	0.0013385
715	0	0.000725	0.0006145	0.00037	8.7e-05	0.0003505	0.000725	0.0011515	0.001204	0.001024	0.001232	0.00154	0.0010955	0.001518	0.00146
714	0	0.000701	0.000634	0.0003095	0.000158	0.000372	0.0007115	0.0012035	0.001271	0.000909	0.001208	0.001594	0.0011385	0.0015635	0.0014685
713	3.46945e-18	0.000662	0.000547	0.0002725	0.0001645	0.000348	0.000705	0.0011535	0.001186	0.000926	0.001236	0.0015915	0.00116	0.0015675	0.0014505
712	0	0.0007055	0.000677	0.000428	0.0002185	0.000452	0.0006775	0.001188	0.0011945	0.001071	0.001307	0.0017065	0.001277	0.001678	0.0015045
711	3.46945e-18	0.0006745	0.000653	0.0002895	0.000162	0.0004345	0.0006795	0.0011815	0.0012465	0.000937	0.001253	0.0016935	0.001262	0.001659	0.0015
710	0	0.0007545	0.0006095	0.0004195	0.000166	0.0003975	0.000638	0.001171	0.001227	0.0010255	0.0013465	0.001678	0.001231	0.00168	0.001509
709	0	0.0006945	0.000577	0.000512	0.000149	0.000536	0.000653	0.0012055	0.0012595	0.001023	0.001355	0.001747	0.0012075	0.0017795	0.0015805
708	-3.46945e-18	0.000725	0.000537	0.000333	0.0001495	0.0004265	0.0005735	0.0011715	0.0012275	0.000983	0.001271	0.001763	0.0012	0.0017025	0.0015095
707	0	0.0007725	0.0005715	0.0005105	0.000154	0.0004175	0.0006295	0.001189	0.001297	0.0010975	0.001345	0.001746	0.001234	0.0017785	0.001544
706	0	0.0006735	0.000591	0.0004155	0.0001495	0.0003895	0.000619	0.001185	0.001213	0.001009	0.001293	0.001699	0.0011695	0.001705	0.0015535
705	3.46945e-18	0.0007295	0.0004615	0.0003765	8.25e-05	0.000301	0.0006345	0.0011955	0.001291	0.0010375	0.0012865	0.0016035	0.001085	0.001636	0.001469
704	-3.46945e-18	0.0007515	0.0005845	0.0004375	0.00013	0.0004265	0.0007685	0.001204	0.0013455	0.0011155	0.0013495	0.0016255	0.0012285	0.001673	0.0016255
703	-3.46945e-18	0.0006865	0.0005805	0.000357	0.0001905	0.0004175	0.00068	0.0012605	0.0013775	0.001094	0.0013475	0.00174	0.0012585	0.0016645	0.001625
702	0	0.0007445	0.0006145	0.0003765	0.000255	0.0004025	0.000894	0.0013365	0.0014255	0.001189	0.001384	0.001725	0.0013755	0.0017575	0.0017205
701	0	0.0008405	0.000777	0.000485	0.0002965	0.000619	0.001011	0.001412	0.001469	0.0012345	0.0015705	0.001877	0.001486	0.001938	0.0018465
700	0	0.000686	0.000725	0.000379	0.000344	0.000595	0.000979	0.0014105	0.001562	0.0012455	0.00151	0.0019575	0.0015405	0.0019335	0.0018295
699	0	0.0008095	0.000766	0.000543	0.00032	0.000734	0.001005	0.0015405	0.0015555	0.001332	0.001621	0.0020075	0.001595	0.0019855	0.0019165
698	-3.46945e-18	0.000773	0.0006865	0.000602	0.0003315	0.00068	0.0009615	0.0015365	0.00153	0.0013395	0.001704	0.002093	0.001615	0.002108	0.0019625
697	0	0.000741	0.0006565	0.0004875	0.0004245	0.000652	0.000949	0.0016305	0.0016065	0.00142	0.0016935	0.0021305	0.0017	0.002115	0.0019825
696	0	0.000745	0.000643	0.0005305	0.00034	0.000652	0.000986	0.0016285	0.0016415	0.0014655	0.001839	0.002089	0.001652	0.002135	0.0020285
695	0	0.0007695	0.0006675	0.0005895	0.000414	0.000802	0.0010035	0.0015835	0.0017095	0.0015555	0.00184	0.002175	0.001677	0.002225	0.0020465
694	3.46945e-18	0.000754	0.00065	0.0006305	0.0004485	0.0007235	0.001032	0.00161	0.0017965	0.0015555	0.001801	0.002195	0.0017075	0.0022275	0.0020685
693	3.46945e-18	0.0008	0.0006395	0.0006615	0.000462	0.0007825	0.00113	0.0017345	0.0018425	0.0016255	0.0019385	0.0021845	0.001725	0.0022955	0.0021345
692	3.46945e-18	0.000811	0.000718	0.000609	0.0005165	0.0008325	0.0011625	0.001739	0.0018995	0.001728	0.001948	0.0022525	0.0018345	0.002353	0.002224
691	0	0.0007595	0.000668	0.0006205	0.0005535	0.0008075	0.001259	0.001855	0.002038	0.001703	0.0020025	0.002286	0.001918	0.0023625	0.002277
690	0	0.0009625	0.0008605	0.000787	0.0007265	0.0010735	0.0015275	0.002109	0.002167	0.0019105	0.00222	0.0024875	0.002109	0.0025835	0.0025135
689	0	0.000852	0.000902	0.0008025	0.0007845	0.0010975	0.001574	0.0021375	0.0022745	0.001974	0.0022265	0.0026345	0.002279	0.00261	0.002573
688	3.46945e-18	0.0008505	0.0009765	0.0007765	0.000827	0.001094	0.001668	0.0022515	0.0023455	0.002023	0.002397	0.0026985	0.0023935	0.0027595	0.0026745
687	0	0.000953	0.0010745	0.0009615	0.000983	0.001361	0.0019225	0.0024345	0.0024935	0.002265	0.0026395	0.002943	0.002561	0.003041	0.0029035
686	0	0.000853	0.001005	0.000879	0.000979	0.0013205	0.0018275	0.002418	0.00249	0.0022785	0.002625	0.003027	0.0026665	0.00309	0.002909
685	3.46945e-18	0.000944	0.0010115	0.0009765	0.0010095	0.001416	0.001976	0.002536	0.0026255	0.002425	0.0028525	0.003167	0.002726	0.00325	0.0030185
684	0	0.000852	0.0009325	0.0009105	0.0010475	0.0013175	0.001842	0.002527	0.002706	0.002422	0.0027305	0.003069	0.0026755	0.003112	0.003077
683	-3.46945e-18	0.0010555	0.001086	0.001099	0.0011165	0.001552	0.002103	0.0027795	0.0028215	0.002581	0.002985	0.0032645	0.002839	0.003302	0.003313
682	3.46945e-18	0.0008755	0.0010565	0.00112	0.0012265	0.001505	0.0021785	0.0028575	0.003019	0.0026565	0.0029865	0.0033015	0.0029605	0.003448	0.0033385
681	3.46945e-18	0.0010125	0.001228	0.0012345	0.001426	0.00181	0.00244	0.0031325	0.0031655	0.0029055	0.0033165	0.00359	0.0032945	0.003673	0.0036295
680	0	0.0010385	0.001233	0.0012045	0.00147	0.0019235	0.002493	0.0032315	0.003273	0.0030525	0.0034175	0.0038005	0.003468	0.0039605	0.0037745
679	-3.46945e-18	0.0009505	0.001294	0.0013135	0.001584	0.0020095	0.0026185	0.003327	0.0034865	0.0032615	0.0036835	0.0039975	0.003649	0.0040475	0.003949
678	3.46945e-18	0.001107	0.001397	0.0014925	0.001741	0.002339	0.002872	0.003627	0.003767	0.0035545	0.0039775	0.004322	0.0038635	0.004416	0.004256
677	0	0.001103	0.001334	0.0016155	0.0018335	0.0023075	0.002954	0.003738	0.003841	0.003705	0.0040405	0.004464	0.004012	0.0046	0.004326
676	-3.46945e-18	0.0010295	0.0014415	0.0015525	0.0019325	0.002457	0.003174	0.0039715	0.004099	0.0038775	0.0042985	0.004582	0.0042	0.004672	0.004516
675	3.46945e-18	0.0011825	0.001537	0.0018515	0.002105	0.002695	0.003413	0.004178	0.004356	0.0041935	0.0045735	0.004879	0.0044635	0.005015	0.0048085
674	3.46945e-18	0.0011495	0.0014355	0.0018415	0.0021625	0.002707	0.0035065	0.004371	0.004536	0.0042765	0.00467	0.0049355	0.004615	0.0051495	0.004938
673	0	0.0012415	0.001643	0.001966	0.0023635	0.0030075	0.0038005	0.004679	0.004917	0.004602	0.0050225	0.0052885	0.0049475	0.00537	0.005225
672	0	0.001301	0.0016585	0.0021175	0.002546	0.003203	0.0041245	0.004867	0.0050915	0.0048915	0.0052435	0.005497	0.005083	0.005744	0.005554
671	0	0.0012815	0.001707	0.0022055	0.002746	0.003305	0.0043105	0.0051375	0.005373	0.005155	0.005545	0.005781	0.0054615	0.005893	0.0057785
670	0	0.0013015	0.001915	0.002313	0.0029	0.003718	0.0046565	0.005475	0.0057555	0.0054095	0.005861	0.006073	0.005863	0.0062915	0.0061945
669	0	0.001391	0.0019675	0.0024885	0.0030995	0.0038565	0.004861	0.0057805	0.0059745	0.005846	0.0061595	0.006515	0.0061975	0.006619	0.0064755
668	0	0.0013825	0.0021325	0.0026225	0.003364	0.004123	0.005314	0.0061085	0.0063735	0.006137	0.0065565	0.0068465	0.0065785	0.007023	0.0068705
667	-3.46945e-18	0.001476	0.0024005	0.002889	0.00376	0.0045735	0.005659	0.00654	0.006832	0.006606	0.0071085	0.0073895	0.007051	0.0075465	0.0073585
666	-3.46945e-18	0.001518	0.002336	0.002952	0.003841	0.004765	0.005909	0.006817	0.0070655	0.0069105	0.0073355	0.0077275	0.007373	0.007854	0.007654
665	-3.46945e-18	0.0015885	0.002512	0.0031325	0.004136	0.005034	0.006261	0.0072365	0.0074755	0.007385	0.007804	0.0081615	0.007795	0.0082585	0.0080835
664	0	0.0017195	0.0026615	0.00344	0.004449	0.005489	0.006633	0.0076425	0.0079795	0.0078845	0.0083035	0.0085985	0.0081905	0.0087545	0.0085545
663	-3.46945e-18	0.001646	0.0026055	0.00358	0.004594	0.0055555	0.00684	0.0078905	0.008199	0.008157	0.0084835	0.0088615	0.0084545	0.0089705	0.008828
662	-3.46945e-18	0.0016905	0.002687	0.003671	0.004798	0.0058415	0.007196	0.0082165	0.008614	0.0084985	0.0089325	0.009213	0.008832	0.0093285	0.009206
661	3.46945e-18	0.0017275	0.002712	0.0038545	0.0049775	0.0061255	0.0075055	0.0085785	0.00895	0.008803	0.009266	0.0095155	0.009117	0.009656	0.009511
660	-3.46945e-18	0.0018315	0.0028245	0.0040535	0.0052105	0.006249	0.0078115	0.008885	0.009228	0.0092105	0.009489	0.009817	0.0095225	0.009944	0.009828
659	-3.46945e-18	0.0018755	0.0030355	0.004181	0.005405	0.006593	0.0082075	0.009249	0.0097125	0.009485	0.0099405	0.0102415	0.0098735	0.0102975	0.0103085
658	0	0.001876	0.003058	0.0043235	0.0055475	0.0067845	0.0084915	0.0095	0.009946	0.009763	0.010248	0.010525	0.01021	0.01065	0.0105945
657	-3.46945e-18	0.0019595	0.0031905	0.004388	0.0058225	0.0069255	0.0086825	0.009752	0.010127	0.010058	0.0104735	0.010858	0.0105225	0.0109765	0.0108355
656	0	0.0019875	0.0033485	0.0045045	0.005964	0.0071845	0.00896	0.010008	0.010502	0.0103005	0.0108915	0.0111665	0.0109	0.011325	0.0111595
655	3.46945e-18	0.0019765	0.003349	0.0045995	0.0061945	0.007402	0.0092055	0.0102705	0.010657	0.010657	0.011053	0.011434	0.0110705	0.011559	0.0113865
654	0	0.002067	0.003468	0.004686	0.006286	0.0074785	0.0093185	0.0104815	0.0109465	0.0108525	0.011336	0.011623	0.0113835	0.01182	0.0116705
653	0	0.002071	0.003563	0.00477	0.0064365	0.007761	0.009437	0.0105985	0.011146	0.011019	0.0115295	0.0119175	0.0115455	0.0120675	0.011886
652	3.46945e-18	0.001989	0.003482	0.0048485	0.006476	0.007741	0.0094665	0.010646	0.0111385	0.0111115	0.011575	0.011975	0.0115665	0.012116	0.011979
651	0	0.002162	0.003555	0.004961	0.0065845	0.00789	0.009551	0.0108445	0.0113935	0.011293	0.011768	0.01212	0.011721	0.0122815	0.012131
650	3.46945e-18	0.002097	0.003506	0.0048965	0.0065115	0.0078945	0.0096235	0.010786	0.0113585	0.0112425	0.0117715	0.0121285	0.011673	0.0122785	0.012122
649	0	0.0020315	0.0034295	0.004914	0.006483	0.0076615	0.009493	0.0107805	0.0112555	0.011249	0.0116345	0.012079	0.0116055	0.0122	0.012119
648	-3.46945e-18	0.002168	0.0035615	0.005011	0.0065645	0.0078835	0.009627	0.0108655	0.0113785	0.0113315	0.0117935	0.012135	0.011738	0.0122425	0.0122025
647	0	0.0020675	0.0034105	0.0049175	0.0065025	0.0078285	0.0096165	0.0108065	0.01136	0.0112525	0.0117485	0.012011	0.0117035	0.012202	0.012119
646	3.46945e-18	0.0020465	0.00337	0.00491	0.0064225	0.007693	0.0095435	0.0107965	0.0112895	0.0112	0.011599	0.0119405	0.0116645	0.0120865	0.0120845
645	-3.46945e-18	0.0021365	0.0034845	0.0048815	0.0064405	0.0077935	0.009564	0.0108215	0.011308	0.0111915	0.0116785	0.012017	0.0117435	0.012177	0.0121545
644	0	0.002069	0.0034435	0.0048585	0.006433	0.0076945	0.0095705	0.0108235	0.011317	0.0111735	0.011685	0.0121005	0.0117835	0.012215	0.012112
643	3.46945e-18	0.002049	0.0035735	0.004905	0.0064955	0.0076955	0.009598	0.0108175	0.0112615	0.011185	0.011697	0.0120995	0.011807	0.0122635	0.01218
642	0	0.002152	0.0036005	0.004883	0.006491	0.0078695	0.0096895	0.010829	0.0113475	0.01132	0.011868	0.0122505	0.011882	0.012356	0.0122595
641	0	0.0020425	0.003623	0.00489	0.006472	0.0078215	0.0096485	0.0108665	0.0113625	0.0112815	0.011769	0.0122475	0.0118655	0.0124365	0.0122495
640	0	0.0021045	0.0036395	0.004949	0.0065935	0.0078945	0.009608	0.0109515	0.011411	0.0113415	0.0118515	0.0122745	0.0119035	0.012468	0.012304
639	-3.46945e-18	0.002166	0.0036585	0.004995	0.006715	0.008041	0.0097505	0.011014	0.0115165	0.011465	0.011975	0.0123935	0.0119325	0.0124945	0.012465
638	0	0.0020655	0.003558	0.00495	0.0066525	0.007914	0.009673	0.0109385	0.0114885	0.0114435	0.0118615	0.012323	0.011891	0.0125005	0.0123365
637	0	0.002154	0.0036955	0.0050815	0.006716	0.008029	0.009789	0.0110435	0.0116005	0.011576	0.012059	0.012379	0.0119555	0.012469	0.012444
636	0	0.002139	0.0035795	0.0050515	0.0066735	0.0080175	0.0098135	0.0110575	0.0116555	0.011545	0.0120125	0.0123255	0.011988	0.012515	0.0124245
635	3.46945e-18	0.0021155	0.003517	0.0050245	0.0066225	0.007893	0.009779	0.0110615	0.0116185	0.011484	0.0118525	0.012238	0.01199	0.012458	0.012411
634	0	0.0021925	0.003572	0.005089	0.006689	0.0080475	0.009921	0.0111855	0.011667	0.0116215	0.012056	0.012351	0.0120405	0.012511	0.0125065
633	0	0.0021185	0.003538	0.0050665	0.0067195	0.007985	0.0099115	0.0111545	0.011744	0.011566	0.0120725	0.0123965	0.012135	0.012541	0.012525
632	0	0.0021885	0.0036565	0.005128	0.006749	0.008052	0.0100175	0.0112675	0.0117555	0.011643	0.0121765	0.0125345	0.012224	0.012668	0.0125975
631	-3.46945e-18	0.0022175	0.0037145	0.0051505	0.0067935	0.008182	0.010116	0.011288	0.0118685	0.0118075	0.012298	0.0126095	0.0123185	0.012747	0.0127515
630	-3.46945e-18	0.00211	0.0036735	0.0050895	0.006839	0.0081585	0.0100505	0.0113395	0.0119015	0.0117485	0.0122845	0.012697	0.012413	0.0129	0.012758
629	-3.46945e-18	0.002145	0.003722	0.005125	0.006833	0.0081835	0.0101165	0.011385	0.0118485	0.0118125	0.012326	0.0127455	0.0123325	0.0129325	0.0127795
628	0	0.002222	0.0037725	0.0051335	0.006879	0.00825	0.010145	0.011389	0.0119225	0.0119265	0.0123705	0.0127675	0.012373	0.0129075	0.012844
627	0	0.002139	0.003727	0.0050725	0.0068425	0.0081355	0.0100145	0.011263	0.0118455	0.01174	0.0122375	0.012695	0.0122985	0.012878	0.0127045
626	3.46945e-18	0.002172	0.0037735	0.0051545	0.0068335	0.008218	0.01001	0.0112985	0.011798	0.011798	0.01226	0.0126225	0.0122015	0.0127785	0.012706
625	3.46945e-18	0.0023325	0.003705	0.0051275	0.0068265	0.008144	0.00996	0.0112235	0.0118445	0.0117325	0.012147	0.0125025	0.012174	0.012656	0.012647
624	0	0.0020275	0.0034965	0.0049705	0.006536	0.007864	0.0096445	0.010912	0.0114745	0.0114	0.0117985	0.012159	0.0118255	0.0123255	0.012301
623	-3.46945e-18	0.002193	0.0035645	0.0050035	0.006498	0.0078635	0.0095495	0.0108485	0.0113365	0.011287	0.0117235	0.0119895	0.011701	0.0121605	0.0122145
622	3.46945e-18	0.002186	0.0034325	0.0049065	0.006292	0.007619	0.0093335	0.0106205	0.0111645	0.0109865	0.0114525	0.0117695	0.0114635	0.011862	0.0119095
621	0	0.001993	0.0033495	0.0046705	0.0061465	0.007414	0.009197	0.010365	0.0108525	0.010688	0.0111655	0.011422	0.011244	0.0116895	0.011622
620	0	0.0021735	0.003416	0.004708	0.0061245	0.0073865	0.0090155	0.0101355	0.0106725	0.0105195	0.010951	0.0113085	0.0110905	0.0114325	0.011518
619	0	0.002011	0.0031405	0.004428	0.005664	0.0069055	0.008553	0.0096035	0.010175	0.0100385	0.010492	0.0109035	0.0106945	0.011061	0.011054
618	0	0.0018345	0.003092	0.004202	0.0055635	0.0066535	0.008302	0.0093335	0.0098025	0.0097415	0.0101615	0.0106215	0.010267	0.0107025	0.010613
617	0	0.002026	0.00314	0.0041545	0.005485	0.006532	0.008124	0.0092335	0.009648	0.009556	0.0100605	0.0103725	0.0100405	0.010471	0.010507
616	-3.46945e-18	0.00187	0.002964	0.003936	0.0052305	0.0062435	0.0077275	0.008872	0.009266	0.0092345	0.009636	0.0100035	0.0096785	0.0102145	0.0100395
615	0	0.0018195	0.002986	0.0038565	0.005044	0.006081	0.007491	0.008512	0.00891	0.0088585	0.0093575	0.0096695	0.00934	0.009842	0.0097745
614	0	0.0019115	0.002875	0.0036905	0.0048595	0.0057985	0.0072205	0.0082535	0.0087255	0.0086115	0.008994	0.009424	0.009081	0.0095765	0.0095515
613	3.46945e-18	0.001718	0.002771	0.003551	0.004636	0.005592	0.0069355	0.0079995	0.008406	0.008241	0.008677	0.009091	0.0087065	0.0092435	0.009073
612	0	0.0016915	0.0026595	0.0034655	0.0043355	0.0053575	0.006576	0.007644	0.008021	0.007809	0.0083185	0.0085665	0.0082515	0.0087745	0.008759
611	0	0.001804	0.002498	0.003315	0.004242	0.005146	0.0063325	0.007315	0.0077925	0.007547	0.0080475	0.0082795	0.0079735	0.008398	0.0084965
610	3.46945e-18	0.00158	0.0023535	0.003027	0.003909	0.0048065	0.005948	0.0069165	0.0072955	0.0071035	0.0074985	0.0077935	0.0075585	0.0080165	0.0080185
609	0	0.001538	0.002274	0.0030375	0.0037355	0.0045885	0.005705	0.0066505	0.0070295	0.0068	0.007241	0.0075225	0.007266	0.007701	0.00779
608	3.46945e-18	0.0015755	0.0021665	0.0027955	0.003436	0.004235	0.005353	0.006291	0.0067055	0.0064135	0.0068925	0.007173	0.0069885	0.0073405	0.007412
607	3.46945e-18	0.0015005	0.0020975	0.002632	0.003217	0.004033	0.0051845	0.0060335	0.0063265	0.0060975	0.006556	0.006841	0.006643	0.007082	0.007031
606	3.46945e-18	0.0014105	0.002047	0.0026205	0.003082	0.003856	0.004928	0.005774	0.006041	0.0058455	0.006357	0.006685	0.006435	0.0068075	0.0068515
605	3.46945e-18	0.001525	0.001968	0.0024305	0.0029515	0.003624	0.004687	0.0055415	0.0058035	0.0056345	0.006053	0.006409	0.006155	0.006576	0.006562
604	-3.46945e-18	0.0014215	0.0019565	0.002239	0.0027045	0.0034645	0.004432	0.005237	0.00547	0.0053105	0.0057725	0.0061395	0.005819	0.0063485	0.006235
603	0	0.0014915	0.00193	0.0022755	0.0027235	0.0033725	0.004216	0.0051135	0.0053735	0.0052	0.0057125	0.005991	0.0056445	0.006133	0.006142
602	0	0.0014455	0.001833	0.0020405	0.0025625	0.0031365	0.0040145	0.0049295	0.0052025	0.0048765	0.005387	0.005731	0.0053735	0.0059225	0.005862
601	0	0.001327	0.0018375	0.00202	0.002386	0.003123	0.003764	0.0046655	0.0049645	0.004758	0.0051285	0.0055035	0.00514	0.0056635	0.005575
600	0	0.0013575	0.001824	0.001927	0.0024115	0.0029635	0.003639	0.0045335	0.00481	0.004515	0.0050365	0.0053315	0.004968	0.005378	0.0054955
599	3.46945e-18	0.0013355	0.0016935	0.00183	0.0022045	0.0027185	0.0034515	0.0043185	0.004564	0.004316	0.0046835	0.005032	0.0047105	0.0052115	0.005163
598	0	0.0011215	0.001647	0.001748	0.001975	0.002601	0.0031575	0.0040035	0.00428	0.004041	0.0044705	0.004723	0.0044085	0.0048675	0.004956
597	-3.46945e-18	0.001328	0.001546	0.001713	0.0019615	0.00242	0.0031345	0.003857	0.0041795	0.0038655	0.0043235	0.0045475	0.0044055	0.0047625	0.0048885
596	3.46945e-18	0.0012335	0.00142	0.00157	0.001706	0.002239	0.002896	0.0036775	0.003925	0.0036205	0.004018	0.0042485	0.0040975	0.0045675	0.0045735
595	-3.46945e-18	0.00113	0.0013695	0.001572	0.0015935	0.0020475	0.0027015	0.003505	0.003673	0.003432	0.003956	0.0042055	0.003976	0.004416	0.0044535
594	0	0.001242	0.001308	0.0014965	0.0014815	0.0019715	0.002606	0.0034005	0.0035795	0.003252	0.003783	0.004103	0.0039305	0.0042935	0.004411
593	-3.46945e-18	0.0011345	0.001242	0.0013015	0.0013895	0.001807	0.002437	0.0032245	0.003354	0.003125	0.0035465	0.0039065	0.003664	0.0041525	0.0040015
592	-3.46945e-18	0.001153	0.001298	0.001344	0.001375	0.0018785	0.0024445	0.003145	0.0033085	0.003176	0.0036395	0.003949	0.0036505	0.004097	0.0040995
591	3.46945e-18	0.0011865	0.0012655	0.001228	0.001285	0.0016875	0.0022705	0.003035	0.0032425	0.0029935	0.003432	0.003843	0.003525	0.003958	0.0040045
590	0	0.001164	0.001364	0.0011815	0.001252	0.001735	0.002217	0.002955	0.003193	0.002944	0.0034445	0.0036765	0.0034115	0.003933	0.003882
589	0	0.001109	0.0013395	0.0012295	0.001333	0.001717	0.0022495	0.002985	0.003223	0.002956	0.0034215	0.003746	0.0034215	0.003845	0.0039115
588	0	0.001135	0.0012865	0.001146	0.0012515	0.0017015	0.0021635	0.002905	0.003143	0.002872	0.003275	0.003637	0.003379	0.003787	0.003893
587	-3.46945e-18	0.001054	0.001271	0.001117	0.001177	0.001642	0.0020375	0.0028235	0.0030565	0.002786	0.003262	0.0034845	0.0032465	0.003714	0.0037845
586	-3.46945e-18	0.0011345	0.0013845	0.001198	0.001275	0.0016895	0.0020965	0.0029055	0.003051	0.0029035	0.00328	0.003507	0.0032825	0.0037075	0.0038315
585	3.46945e-18	0.001049	0.0012815	0.001115	0.0011965	0.0015015	0.0019335	0.002732	0.0029675	0.0026175	0.0030445	0.0033685	0.003199	0.003501	0.0036575
584	0	0.0010905	0.001224	0.0011495	0.0011405	0.0014985	0.0019655	0.0026895	0.002828	0.0025925	0.003134	0.003306	0.0031055	0.0035105	0.003603
583	-3.46945e-18	0.0011905	0.0012215	0.001193	0.001068	0.001449	0.002027	0.002653	0.002849	0.0026025	0.002994	0.0033375	0.0031175	0.00349	0.00362
582	0	0.0010835	0.0011055	0.0010305	0.000943	0.001309	0.0017785	0.00253	0.0026885	0.0023895	0.002906	0.0031505	0.003003	0.0033885	0.0034615
581	3.46945e-18	0.001055	0.0011335	0.000985	0.0009455	0.001362	0.001796	0.002488	0.0026615	0.002413	0.0029565	0.0031875	0.0029875	0.003452	0.0034235
580	0	0.001065	0.0011155	0.001028	0.000945	0.0012625	0.001758	0.00248	0.0026715	0.002408	0.0028645	0.003272	0.002942	0.0034505	0.0034655
579	3.46945e-18	0.0010215	0.001085	0.0009165	0.000864	0.001203	0.001677	0.0024185	0.002575	0.0022605	0.00279	0.0031285	0.0028235	0.003371	0.003307
578	-3.46945e-18	0.001113	0.0012285	0.001023	0.0009815	0.001323	0.0017745	0.002485	0.002652	0.002474	0.0029575	0.003322	0.0029575	0.0034675	0.0034675
577	0	0.0010335	0.001178	0.000983	0.0010075	0.001296	0.0017235	0.002489	0.002687	0.0024255	0.002825	0.0032335	0.0029415	0.003377	0.0034165
576	-3.46945e-18	0.001066	0.0012255	0.000933	0.0009395	0.0012895	0.001655	0.0024465	0.0026875	0.0024045	0.0028985	0.003136	0.0028195	0.0033625	0.0033775
575	3.46945e-18	0.0010135	0.001219	0.0010395	0.0010815	0.001322	0.001731	0.002461	0.0027245	0.0025005	0.0029065	0.0032005	0.0029395	0.003438	0.003478
574	-3.46945e-18	0.001052	0.0012535	0.0010195	0.0010235	0.001404	0.001708	0.002534	0.0028085	0.00253	0.002931	0.0031925	0.0029995	0.003386	0.0035285
573	-3.46945e-18	0.0010825	0.0011765	0.000969	0.0009735	0.0014	0.001695	0.0024965	0.0027295	0.0023915	0.0029355	0.003118	0.002883	0.003333	0.0034145
572	-3.46945e-18	0.0010905	0.001213	0.001156	0.0010775	0.0013725	0.001843	0.0025085	0.0027585	0.0024885	0.0029385	0.0032035	0.00298	0.003463	0.003551
571	0	0.0010825	0.001187	0.0010845	0.001012	0.0013795	0.001823	0.0025435	0.00282	0.00241	0.0029555	0.0032125	0.003022	0.0033975	0.0035135
570	0	0.001163	0.0011275	0.0011585	0.000927	0.0014405	0.0017795	0.002511	0.0026905	0.0023815	0.0029775	0.003287	0.0029665	0.003456	0.0035065
569	0	0.0011475	0.001213	0.001178	0.001058	0.001438	0.001871	0.002521	0.002773	0.0025585	0.002995	0.003368	0.003107	0.0035365	0.0036335
568	0	0.001176	0.0011785	0.001076	0.0009185	0.001364	0.001736	0.0024805	0.002704	0.0024415	0.002961	0.0032285	0.0030155	0.0035185	0.0034965
567	0	0.001148	0.0011415	0.001043	0.0009475	0.001299	0.001776	0.0024815	0.00267	0.002451	0.0029775	0.003346	0.002984	0.003535	0.0035065
566	3.46945e-18	0.00107	0.0011795	0.001042	0.0010025	0.0013085	0.0017925	0.0025465	0.002735	0.0026295	0.0030205	0.003381	0.0031285	0.003612	0.003625
565	0	0.0011455	0.001231	0.001071	0.0010145	0.001419	0.001873	0.0026675	0.0028345	0.002595	0.0031185	0.003393	0.003114	0.003659	0.0036615
564	0	0.001149	0.001265	0.0011055	0.001114	0.001484	0.0018925	0.0026815	0.002871	0.002752	0.0032055	0.0035045	0.003199	0.0037145	0.003785
563	-3.46945e-18	0.0010835	0.0013075	0.0010725	0.001193	0.0015995	0.0019205	0.00275	0.002979	0.002801	0.0032155	0.0035375	0.0032485	0.0037255	0.003814
562	3.46945e-18	0.0011685	0.0013905	0.001212	0.001234	0.0016675	0.002086	0.002927	0.00313	0.0028695	0.003362	0.00359	0.003342	0.003886	0.003944
561	0	0.0011335	0.001385	0.0012105	0.001277	0.0017355	0.002157	0.0029865	0.0032235	0.0029735	0.003394	0.0036155	0.003454	0.0038865	0.0039725
560	0	0.00119	0.001431	0.0012365	0.0013665	0.0018115	0.00219	0.0030685	0.0032725	0.002982	0.003448	0.0036725	0.0035435	0.0039145	0.004073
559	0	0.0010705	0.001179	0.001095	0.0011325	0.001567	0.002033	0.0027995	0.0030395	0.002913	0.00334	0.003569	0.0034135	0.003908	0.0039105
558	0	0.0012705	0.0013015	0.001248	0.00125	0.001748	0.0021395	0.0030345	0.0032465	0.002992	0.003545	0.003784	0.0035945	0.004119	0.004108
557	3.46945e-18	0.0012105	0.001342	0.001253	0.0013665	0.001823	0.002291	0.0030745	0.0033515	0.003155	0.0035975	0.0038035	0.003723	0.004124	0.004274
556	3.46945e-18	0.0010885	0.001363	0.001249	0.0013695	0.0018765	0.002287	0.003162	0.003375	0.00324	0.0036725	0.0038385	0.003664	0.0041575	0.004321
555	-3.46945e-18	0.001295	0.001427	0.001418	0.0015095	0.002075	0.0025275	0.0033925	0.003718	0.003464	0.0038975	0.0040545	0.003902	0.004412	0.00459
554	3.46945e-18	0.0013645	0.0015255	0.0014715	0.001693	0.002197	0.0026405	0.003514	0.0038085	0.0034895	0.0039525	0.0042045	0.0040695	0.004511	0.0046575
553	3.46945e-18	0.0010835	0.0014155	0.001471	0.0016505	0.0022535	0.002651	0.0035595	0.003807	0.0036065	0.0040435	0.00417	0.0041765	0.004612	0.004738
552	0	0.001273	0.0015375	0.00158	0.001777	0.00226	0.002835	0.0036725	0.0040195	0.0037425	0.0042	0.0044455	0.0043325	0.0047575	0.0049265
551	-3.46945e-18	0.001263	0.0014755	0.001653	0.00181	0.0023645	0.002981	0.0037965	0.004042	0.00381	0.0043175	0.0045185	0.0044685	0.0048595	0.0050385
550	0	0.001254	0.0015455	0.0017025	0.001806	0.002404	0.0029955	0.003877	0.004134	0.0039555	0.0044095	0.004667	0.004575	0.0050765	0.0051465
549	-3.46945e-18	0.0013955	0.0015345	0.001831	0.0019545	0.0024445	0.003151	0.003983	0.004256	0.0040595	0.004541	0.004837	0.0047085	0.005253	0.005319
548	0	0.0013235	0.001523	0.001788	0.001916	0.002543	0.003223	0.0039985	0.004283	0.004116	0.0046285	0.004902	0.0047595	0.00525	0.0053795
547	0	0.001312	0.0015425	0.0017825	0.001976	0.0025535	0.0032735	0.0041075	0.004417	0.0042455	0.0048345	0.005054	0.0048775	0.005434	0.0054725
546	0	0.001382	0.001591	0.001786	0.0020825	0.0026145	0.0033885	0.004247	0.0045245	0.004362	0.00489	0.005166	0.0050145	0.00551	0.005623
545	0	0.00134	0.001602	0.0018195	0.002109	0.002776	0.003388	0.004244	0.0045665	0.0044585	0.004939	0.0051945	0.0050815	0.005556	0.0056875
544	-3.46945e-18	0.001446	0.0017375	0.0019725	0.002282	0.002886	0.003632	0.004488	0.0048645	0.0046685	0.005285	0.005454	0.0052665	0.0057435	0.005847
543	0	0.001436	0.0017475	0.0019105	0.002238	0.002947	0.003511	0.0044945	0.004839	0.0046455	0.00516	0.005315	0.0053045	0.0057625	0.0059005
542	3.46945e-18	0.0013865	0.0017355	0.0020175	0.002365	0.0030645	0.0036845	0.004664	0.005004	0.0048375	0.0053515	0.0055185	0.005415	0.0058845	0.0060675
541	-3.46945e-18	0.001408	0.001829	0.001999	0.002483	0.0031495	0.003848	0.004755	0.0050975	0.0048945	0.005364	0.005558	0.0055805	0.006007	0.00615
540	-3.46945e-18	0.0014105	0.001876	0.0020975	0.00253	0.003187	0.003955	0.0048755	0.005171	0.0050015	0.005473	0.0056805	0.005647	0.0060715	0.0063245
539	3.46945e-18	0.0014325	0.0018685	0.002166	0.0026145	0.00324	0.004042	0.0049465	0.0052105	0.0050415	0.0056035	0.0058875	0.0057025	0.0062175	0.00638
538	-3.46945e-18	0.001493	0.001902	0.0022515	0.0026525	0.003233	0.00412	0.00505	0.0053995	0.0052035	0.005693	0.006011	0.0059095	0.006463	0.0065105
537	0	0.0014905	0.001855	0.002282	0.002663	0.00326	0.00408	0.005041	0.0053365	0.0051875	0.005659	0.005984	0.0059075	0.0064085	0.006502
536	0	0.001441	0.0018035	0.002278	0.002587	0.003242	0.004071	0.0050165	0.0053505	0.0052055	0.005763	0.006052	0.00591	0.0064455	0.0065495
535	0	0.0014865	0.001869	0.0022715	0.0026615	0.0031955	0.004114	0.0050435	0.005436	0.005217	0.005727	0.0061245	0.0059125	0.006525	0.0065605
534	-3.46945e-18	0.0014455	0.0018055	0.002213	0.002554	0.003249	0.0041165	0.0050035	0.0054045	0.005247	0.0057815	0.006064	0.0059485	0.0064165	0.0065905
533	-3.46945e-18	0.001457	0.0017745	0.002249	0.002654	0.003271	0.0041585	0.0050685	0.005454	0.0053525	0.005894	0.0061355	0.0059455	0.0065465	0.0066215
532	0	0.001524	0.001864	0.0022465	0.0026545	0.003354	0.004165	0.005122	0.0056025	0.0054285	0.0058935	0.0061265	0.006065	0.006497	0.006714
531	0	0.001426	0.001873	0.0021505	0.002771	0.003397	0.0041675	0.005147	0.0055485	0.0054535	0.0058845	0.0061105	0.006077	0.006547	0.006705
530	0	0.0014525	0.001904	0.0022245	0.002663	0.0034485	0.0042125	0.0051585	0.0055645	0.005413	0.005869	0.0061665	0.006124	0.0066235	0.006759
529	0	0.0015125	0.0019195	0.0022555	0.002773	0.0034455	0.0042075	0.0052615	0.0056335	0.005498	0.005911	0.00613	0.006144	0.006711	0.0068285
528	-3.46945e-18	0.0014115	0.001975	0.0022195	0.0028175	0.0035085	0.0042745	0.005342	0.005658	0.0054955	0.006078	0.006229	0.006168	0.0066585	0.0068305
527	0	0.001472	0.002009	0.002394	0.002855	0.00349	0.004414	0.005265	0.005723	0.0054435	0.0060435	0.0062985	0.006287	0.006742	0.006966
526	-3.46945e-18	0.001555	0.0020135	0.0023735	0.0028735	0.0034995	0.0043875	0.0053875	0.0057345	0.005592	0.0060235	0.006369	0.0062695	0.006808	0.0068915
525	-3.46945e-18	0.0014905	0.0019465	0.002356	0.002827	0.003536	0.004437	0.005347	0.005561	0.005462	0.0061075	0.0063605	0.0062955	0.00684	0.0069105
524	0	0.0015905	0.0019955	0.002452	0.002855	0.003472	0.004387	0.005344	0.005698	0.005583	0.0061115	0.006391	0.006364	0.0069135	0.0069815
523	0	0.001513	0.001918	0.0023365	0.0027375	0.003478	0.004278	0.0052035	0.0055735	0.005499	0.006095	0.0063485	0.0062105	0.006712	0.0068865
522	3.46945e-18	0.001504	0.0018595	0.0023545	0.002659	0.0034235	0.0042935	0.005251	0.005578	0.005533	0.0060495	0.0063685	0.0062535	0.0067985	0.0069205
521	0	0.001584	0.0019895	0.0024055	0.0028	0.003379	0.00428	0.0052075	0.00558	0.0055485	0.0060315	0.006327	0.006289	0.006814	0.0068885
520	-3.46945e-18	0.001533	0.0018755	0.002265	0.0027955	0.003348	0.004211	0.0051455	0.005531	0.005452	0.005998	0.006186	0.0060935	0.0065865	0.006851
519	0	0.0015395	0.001958	0.0022065	0.002607	0.003285	0.004098	0.0050865	0.00561	0.005407	0.0059145	0.0062625	0.0061205	0.0065995	0.0068075
518	-3.46945e-18	0.0016915	0.002054	0.002381	0.002827	0.003473	0.0043005	0.0052505	0.00576	0.0055325	0.0060695	0.0062635	0.0063	0.0067885	0.0069375
517	0	0.0016185	0.0019675	0.0022475	0.0028075	0.003449	0.0042045	0.005184	0.0055835	0.0053985	0.0059495	0.006157	0.006157	0.006632	0.0068355
516	3.46945e-18	0.001618	0.0020215	0.0022695	0.0027965	0.003476	0.004101	0.005173	0.005583	0.005371	0.0058675	0.0060575	0.0061705	0.0066135	0.0067565
515	0	0.0014085	0.0019245	0.0021375	0.0027355	0.003393	0.004119	0.00502	0.005383	0.0052025	0.005785	0.005936	0.0060765	0.006494	0.00663
514	-3.46945e-18	0.0015085	0.001936	0.0022645	0.0026295	0.0033695	0.0041115	0.0050795	0.0053675	0.0053905	0.0057945	0.0060585	0.00607	0.0064995	0.0066735
513	0	0.0015325	0.001935	0.002271	0.00271	0.0032905	0.004113	0.0051005	0.0053845	0.0052495	0.005762	0.006037	0.006026	0.0065565	0.006636
512	3.46945e-18	0.0015015	0.001884	0.0022375	0.0026585	0.003242	0.004075	0.0049325	0.0052525	0.0051465	0.0056675	0.005986	0.0058955	0.006404	0.0065035
511	-3.46945e-18	0.001542	0.0018705	0.0022285	0.0024975	0.003143	0.0039405	0.004872	0.0052325	0.0051285	0.0056205	0.005925	0.005828	0.006323	0.0064905
510	0	0.001548	0.001904	0.0022415	0.002555	0.0031155	0.003933	0.0048845	0.005202	0.00504	0.0056085	0.0058605	0.005816	0.006342	0.006473
509	3.46945e-18	0.0015395	0.001748	0.00211	0.0023745	0.003013	0.0037945	0.00471	0.0050005	0.0049735	0.005476	0.005749	0.00565	0.0061355	0.006332
508	3.46945e-18	0.001555	0.001772	0.0021505	0.002381	0.002928	0.0036665	0.0046825	0.0050585	0.004944	0.005399	0.0056205	0.005548	0.0060945	0.00625
507	3.46945e-18	0.0015195	0.001776	0.002112	0.002345	0.002992	0.003686	0.004585	0.0050355	0.0048865	0.0053445	0.0055425	0.0055425	0.0060755	0.0062495
506	0	0.0015665	0.001801	0.0019775	0.002316	0.002849	0.003603	0.004558	0.0049185	0.0048285	0.0052475	0.0054145	0.005349	0.0058275	0.006042
505	3.46945e-18	0.001528	0.0018005	0.0019375	0.002255	0.0028755	0.003506	0.004452	0.004855	0.004668	0.005126	0.0052745	0.0052835	0.005694	0.0059715
504	-3.46945e-18	0.0014835	0.0017515	0.0019285	0.0022125	0.0028685	0.0034405	0.004378	0.0047425	0.0045245	0.005008	0.0051615	0.0052425	0.005685	0.005847
503	0	0.001479	0.0017455	0.0018075	0.002157	0.0027035	0.0033425	0.00432	0.004669	0.004455	0.004885	0.0050965	0.005119	0.0055385	0.005751
502	0	0.00149	0.001774	0.001901	0.002116	0.002687	0.003346	0.0041885	0.0045465	0.0043415	0.0047935	0.005012	0.005098	0.00554	0.0055875
501	0	0.0014525	0.001705	0.001792	0.0020805	0.002672	0.0032745	0.00409	0.004398	0.0042405	0.0046905	0.004965	0.0049455	0.0053485	0.0055445
500	3.46945e-18	0.0014435	0.001685	0.001781	0.001967	0.0024905	0.0031655	0.003956	0.00425	0.0041195	0.0045405	0.004806	0.0047745	0.0052295	0.0053805
499	0	0.001464	0.0016335	0.0017965	0.001922	0.002439	0.0030865	0.0039395	0.00414	0.0040115	0.0045105	0.0047135	0.0047335	0.005193	0.005326
498	3.46945e-18	0.0013825	0.001615	0.001767	0.001841	0.0022925	0.0029315	0.0037595	0.004049	0.003894	0.004362	0.004614	0.004524	0.0050105	0.0051795
497	-3.46945e-18	0.0014925	0.0016065	0.0017495	0.0018235	0.0022845	0.002815	0.003677	0.003919	0.0038	0.004317	0.00449	0.004427	0.0048485	0.0050895
496	3.46945e-18	0.001479	0.001604	0.0017475	0.0017565	0.002172	0.0027255	0.00358	0.0038335	0.0036925	0.004117	0.0042875	0.00429	0.004803	0.0049355
495	3.46945e-18	0.001376	0.0014695	0.001503	0.0015885	0.002029	0.002488	0.003333	0.0036435	0.0034815	0.0039485	0.0040475	0.0040345	0.004509	0.0047135
494	3.46945e-18	0.0014815	0.001499	0.0015055	0.001604	0.0019865	0.002448	0.0033245	0.003578	0.003479	0.003861	0.0039755	0.003996	0.004385	0.0047065
493	0	0.0014805	0.001521	0.0014605	0.00153	0.00195	0.0024025	0.0032405	0.0035165	0.0033325	0.003719	0.003874	0.0038875	0.004353	0.004598
492	0	0.001314	0.001408	0.001316	0.0014525	0.0018235	0.002258	0.0031385	0.0033585	0.003199	0.003592	0.003693	0.0037315	0.004107	0.004361
491	0	0.001416	0.001468	0.0013605	0.001405	0.001852	0.00223	0.003028	0.0033265	0.0031245	0.0034545	0.0035825	0.003661	0.004023	0.00427
490	0	0.0013245	0.0014295	0.0012955	0.0013645	0.0018385	0.002228	0.00296	0.0032675	0.0030095	0.0034045	0.0035995	0.003647	0.0040695	0.00422
489	3.46945e-18	0.0013045	0.00137	0.0012735	0.0013135	0.0016825	0.0021585	0.0028775	0.003091	0.0028955	0.003369	0.0035305	0.00356	0.003915	0.0040855
488	0	0.0013465	0.001425	0.001282	0.0012685	0.0016865	0.002154	0.002857	0.0030725	0.0028885	0.003294	0.0034915	0.0035075	0.0038785	0.00406
487	-3.46945e-18	0.0012265	0.0013675	0.00128	0.0012645	0.0016105	0.0020355	0.002698	0.0029805	0.0027365	0.00325	0.0034115	0.003387	0.00375	0.00391
486	0	0.0013565	0.0013275	0.001231	0.001171	0.001508	0.0019175	0.002719	0.002853	0.002683	0.0031045	0.003313	0.003255	0.003663	0.0038315
485	3.46945e-18	0.001394	0.0014495	0.001387	0.001204	0.0015455	0.0019415	0.002684	0.002906	0.0027675	0.0031125	0.0033255	0.0032245	0.003689	0.0038215
484	0	0.0012865	0.0013205	0.001278	0.0011055	0.001403	0.001861	0.002517	0.002694	0.0025325	0.0029765	0.0031285	0.0030145	0.0034565	0.003701
483	-3.46945e-18	0.0013785	0.0013225	0.0011905	0.0010635	0.001381	0.001658	0.002481	0.002662	0.002499	0.002864	0.0030075	0.003001	0.0033645	0.0035595
482	-3.46945e-18	0.0013985	0.0012755	0.001182	0.000972	0.0013245	0.0016215	0.0024385	0.0026125	0.002472	0.0028165	0.002904	0.002873	0.0032855	0.003548
481	3.46945e-18	0.0012845	0.001242	0.0010585	0.0009565	0.0012485	0.001557	0.0022955	0.0025435	0.0022615	0.002759	0.00275	0.00277	0.003154	0.0034205
480	3.46945e-18	0.0013205	0.0012535	0.0009965	0.000838	0.0012175	0.0014525	0.0023	0.002481	0.002237	0.0025735	0.0026065	0.0026965	0.0030755	0.003302
479	3.46945e-18	0.001329	0.001215	0.001005	0.00088	0.0012235	0.0014945	0.002223	0.0024425	0.002156	0.002521	0.002651	0.00268	0.0030585	0.003301
478	3.46945e-18	0.0012285	0.001233	0.0008665	0.0008085	0.0011145	0.0014385	0.002096	0.0022815	0.0020895	0.0025415	0.0025525	0.0026045	0.0029495	0.0031805
477	3.46945e-18	0.001289	0.001238	0.000899	0.0007955	0.001142	0.00137	0.002134	0.0023025	0.0020225	0.00243	0.002551	0.0025665	0.002968	0.0031475
476	-3.46945e-18	0.001298	0.001251	0.0009695	0.0008245	0.001168	0.001474	0.0021135	0.00221	0.0020665	0.0024045	0.002566	0.0026175	0.0029535	0.003189
475	-3.46945e-18	0.0012045	0.0012155	0.00099	0.000865	0.001111	0.00141	0.002101	0.0022105	0.0019285	0.002412	0.0025325	0.0025395	0.002932	0.003091
474	-3.46945e-18	0.0013515	0.001307	0.0010075	0.000771	0.0010725	0.0013785	0.0020355	0.002143	0.001964	0.0023195	0.002517	0.0025055	0.002884	0.003104
473	0	0.0012755	0.001164	0.000936	0.0008065	0.0009655	0.001336	0.0019105	0.0020315	0.001888	0.0022755	0.0023735	0.0023425	0.0027835	0.002943
472	-3.46945e-18	0.001262	0.001135	0.000974	0.000715	0.0009625	0.001224	0.0019035	0.001993	0.0018185	0.002172	0.002313	0.0022685	0.0026935	0.002855
471	-3.46945e-18	0.0014	0.001222	0.001045	0.0006905	0.000985	0.001282	0.0019525	0.0020885	0.001903	0.0022455	0.0023215	0.0023175	0.002718	0.0029195
470	3.46945e-18	0.0012625	0.001077	0.0008895	0.000671	0.000896	0.001099	0.0018165	0.0019125	0.0017245	0.002128	0.002134	0.002074	0.0024815	0.0027385
469	3.46945e-18	0.0012245	0.0011215	0.0008785	0.0006415	0.0008625	0.0010345	0.0018075	0.0019395	0.0017135	0.001991	0.002065	0.002123	0.002488	0.00273
468	0	0.0014315	0.001173	0.0008515	0.0006235	0.0009185	0.001135	0.001834	0.001997	0.001731	0.002091	0.0021045	0.00208	0.0025345	0.0027475
467	0	0.0012515	0.0010815	0.0007625	0.0006	0.0008225	0.00099	0.0017115	0.0018705	0.001582	0.0019335	0.001969	0.002016	0.002392	0.002607
466	0	0.0013335	0.0011905	0.0007715	0.000617	0.000838	0.001059	0.0017405	0.001879	0.001588	0.001973	0.00204	0.0020825	0.0024405	0.0025755
465	0	0.001311	0.0010875	0.0006865	0.000581	0.0007685	0.00103	0.0016265	0.001736	0.00149	0.001861	0.0019125	0.0019575	0.002358	0.002546
464	0	0.001242	0.001135	0.0007535	0.0005365	0.000851	0.0009875	0.0016285	0.0017045	0.0014675	0.0018455	0.0019505	0.001975	0.0023935	0.0025525
463	0	0.001244	0.0011395	0.0007265	0.0005235	0.000836	0.000972	0.001633	0.0016445	0.001454	0.0018075	0.0019555	0.0018885	0.0023245	0.0024435
462	0	0.001229	0.0011105	0.0007845	0.0005255	0.0008	0.001023	0.001602	0.0016155	0.0014545	0.0018385	0.001935	0.0018095	0.002327	0.0024745
461	3.46945e-18	0.0011815	0.0010725	0.0007755	0.000481	0.000682	0.000878	0.0015325	0.001591	0.0013625	0.0017855	0.001888	0.0018435	0.002217	0.0023445
460	-3.46945e-18	0.0013025	0.0011905	0.0009005	0.000644	0.0007755	0.0010235	0.001651	0.0017	0.0014855	0.0018675	0.001959	0.001841	0.002302	0.002501
459	-3.46945e-18	0.001385	0.001115	0.0008585	0.0005595	0.0007245	0.0009855	0.0015505	0.001611	0.0014905	0.00183	0.0018795	0.0017115	0.0021655	0.00238
458	-3.46945e-18	0.0012465	0.001113	0.000796	0.0004455	0.0005795	0.0007425	0.0014705	0.0015685	0.001392	0.0016825	0.001743	0.0017115	0.002072	0.002307
457	0	0.001405	0.0011035	0.0008555	0.000528	0.0006995	0.0008735	0.00155	0.001633	0.001472	0.001778	0.001816	0.00168	0.0021095	0.002324
456	-3.46945e-18	0.001296	0.0010345	0.0007555	0.000414	0.0005505	0.00074	0.001457	0.0014945	0.0012825	0.001633	0.0015975	0.0015485	0.001944	0.002217
455	-3.46945e-18	0.001316	0.0010145	0.000724	0.0004505	0.000642	0.0007775	0.0014075	0.0015845	0.001251	0.0015995	0.001622	0.0016465	0.002038	0.002184
454	0	0.0013405	0.0010395	0.0007675	0.000437	0.0006375	0.0008255	0.0015125	0.0015395	0.00131	0.0016515	0.0015915	0.0016295	0.002018	0.0021995
453	-3.46945e-18	0.0013875	0.001135	0.0007375	0.0004055	0.0006395	0.00082	0.001479	0.001488	0.0012285	0.0015305	0.0016535	0.0016175	0.0020115	0.0022105
452	0	0.0012285	0.0010745	0.0006505	0.0004475	0.0006105	0.000742	0.0013985	0.00145	0.0011995	0.0015325	0.001602	0.0015415	0.0019885	0.0021405
451	3.46945e-18	0.001361	0.001133	0.0007205	0.000453	0.0006515	0.000901	0.001497	0.0015015	0.001245	0.001571	0.0016785	0.001587	0.0020875	0.0022285
450	3.46945e-18	0.0012555	0.0011465	0.000742	0.000421	0.00062	0.0009055	0.0013945	0.0014255	0.0012335	0.001571	0.0016265	0.001564	0.0020225	0.0021975
449	0	0.001211	0.0011595	0.000745	0.0004615	0.000662	0.000856	0.0014165	0.0014235	0.001209	0.001578	0.001683	0.001533	0.002007	0.0021275
448	0	0.001325	0.001182	0.0007715	0.000488	0.0006595	0.0009055	0.001385	0.001535	0.001267	0.0016245	0.0016425	0.001504	0.002065	0.0022235
447	3.46945e-18	0.001211	0.0010795	0.0006975	0.000372	0.000474	0.0006665	0.001269	0.0013335	0.0011375	0.0014095	0.0015105	0.0013765	0.0018525	0.0020095
446	3.46945e-18	0.001352	0.001207	0.0007935	0.0004595	0.0005905	0.0008205	0.0013585	0.0014725	0.001209	0.001598	0.001609	0.001441	0.0019175	0.0021145
445	3.46945e-18	0.001365	0.0010395	0.0007845	0.000374	0.000559	0.000693	0.0013715	0.0014235	0.001215	0.001515	0.001515	0.0013695	0.0018345	0.00209
444	0	0.0013295	0.001055	0.0007915	0.000428	0.0005325	0.0007	0.0012985	0.0013365	0.001151	0.0014395	0.001352	0.001359	0.001844	0.001971
443	0	0.001359	0.001057	0.0007045	0.000437	0.000537	0.000729	0.0012785	0.0014125	0.001169	0.0014215	0.0013945	0.0014015	0.001797	0.002005
442	0	0.0014145	0.0010885	0.000718	0.0004035	0.000584	0.0006515	0.001341	0.00135	0.0010975	0.0014575	0.001399	0.00135	0.001804	0.0020255
441	0	0.001305	0.001079	0.0006555	0.0003095	0.00051	0.0006685	0.001345	0.001354	0.0010925	0.0014075	0.001452	0.001376	0.0018345	0.001967
440	-3.46945e-18	0.0013085	0.001126	0.0007155	0.000376	0.000608	0.0007935	0.001443	0.001405	0.0011595	0.0014635	0.00151	0.0014185	0.0018765	0.001984
439	3.46945e-18	0.001305	0.000963	0.000613	0.000372	0.0004945	0.000664	0.0012715	0.0012405	0.001026	0.0013985	0.001452	0.001354	0.001797	0.0019285
438	3.46945e-18	0.0013645	0.001269	0.0008065	0.0004675	0.0007285	0.0009115	0.0014765	0.0014495	0.0011995	0.00151	0.001648	0.001501	0.0020445	0.0020485
437	0	0.0012755	0.0010995	0.0006485	0.0004055	0.00055	0.000849	0.001398	0.001383	0.001229	0.0015615	0.001566	0.001472	0.0019685	0.001982
436	3.46945e-18	0.0013155	0.0011485	0.000789	0.000483	0.0006435	0.0008495	0.0013515	0.0013715	0.001188	0.0015015	0.00162	0.0014295	0.001962	0.002085
435	3.46945e-18	0.001354	0.00116	0.0008385	0.0004815	0.0006775	0.0008475	0.0013985	0.0014345	0.0013255	0.0015735	0.001743	0.0014615	0.0020675	0.0020675
434	0	0.00135	0.0011335	0.0009165	0.0005445	0.0006645	0.000848	0.0014975	0.001493	0.0012405	0.0016315	0.0016245	0.001466	0.0020185	0.0021015
433	3.46945e-18	0.0012365	0.001022	0.000696	0.0003745	0.000466	0.000714	0.0012785	0.001261	0.0011555	0.0014105	0.0014865	0.0012985	0.001748	0.001903
432	0	0.0014415	0.0011845	0.0008625	0.000466	0.0005885	0.000789	0.001365	0.0014475	0.001222	0.001533	0.0015265	0.001475	0.001942	0.0020565
431	0	0.001326	0.001009	0.0007185	0.000346	0.000558	0.0007275	0.0013395	0.001369	0.0011185	0.0014225	0.001485	0.001335	0.001854	0.0020265
430	3.46945e-18	0.001397	0.0011115	0.0007315	0.0004145	0.0005595	0.000763	0.0013255	0.0014015	0.0012185	0.0013995	0.0014885	0.0013995	0.001903	0.0019965
429	0	0.001401	0.0011135	0.000818	0.000459	0.000613	0.0008565	0.001475	0.00154	0.0012515	0.00158	0.0015665	0.0014015	0.0020005	0.002106
428	0	0.001422	0.001082	0.0007625	0.00047	0.0006485	0.000852	0.0014865	0.001428	0.0012425	0.0015515	0.001636	0.001473	0.001963	0.0021065
427	-3.46945e-18	0.0013975	0.001136	0.0007185	0.000417	0.0005355	0.000803	0.0014025	0.0014	0.001163	0.001496	0.0015695	0.001407	0.0019505	0.002105
426	-3.46945e-18	0.001315	0.0011495	0.000801	0.0004725	0.0007005	0.000924	0.001516	0.001438	0.00121	0.0016235	0.001673	0.0015055	0.0020895	0.0020405
425	3.46945e-18	0.0013425	0.0011495	0.000696	0.000426	0.00062	0.000917	0.0014475	0.001369	0.001246	0.001548	0.0016155	0.00151	0.002014	0.0021685
424	3.46945e-18	0.0013585	0.0011455	0.000862	0.0005	0.000609	0.0009	0.001461	0.001488	0.0012685	0.001723	0.001692	0.0014975	0.0020635	0.0020905
423	3.46945e-18	0.0013675	0.001166	0.000869	0.000616	0.0006695	0.000947	0.0015775	0.0015375	0.001325	0.0016925	0.0017235	0.001598	0.002131	0.002194
422	0	0.001361	0.001247	0.00092	0.0005375	0.000676	0.0010095	0.0015625	0.001493	0.0013765	0.0016815	0.0017305	0.001504	0.0020735	0.002235
421	3.46945e-18	0.0013595	0.001118	0.000905	0.000529	0.0006945	0.0010105	0.0015905	0.001622	0.0014135	0.001716	0.0017655	0.0015925	0.002149	0.0022095
420	0	0.0013535	0.0011095	0.0007785	0.0004985	0.000608	0.0010085	0.0015845	0.0016225	0.0012955	0.001679	0.0017955	0.0015555	0.002181	0.0021765
419	0	0.001365	0.001168	0.0007535	0.0005635	0.0007065	0.0010715	0.0016495	0.001598	0.001354	0.001737	0.001879	0.001643	0.002233	0.0022355
418	-3.46945e-18	0.001301	0.001095	0.000678	0.000486	0.00064	0.000965	0.0015525	0.001561	0.001265	0.0016425	0.0018775	0.0015505	0.0021405	0.002222
417	-3.46945e-18	0.001393	0.0012545	0.0008375	0.0006465	0.0007675	0.0010995	0.0016805	0.001739	0.0014	0.0018575	0.002006	0.0016465	0.0022935	0.002262
416	0	0.001297	0.0011915	0.0007725	0.0005755	0.00075	0.0010795	0.0017145	0.001647	0.00138	0.0017685	0.0019435	0.001636	0.0022675	0.002252
415	3.46945e-18	0.001342	0.0012055	0.0008915	0.000618	0.000676	0.001089	0.00169	0.001715	0.00147	0.0018605	0.00198	0.0016315	0.0022745	0.002353
414	3.46945e-18	0.001416	0.001151	0.0009045	0.0006265	0.0007475	0.001158	0.0016875	0.0017885	0.0015615	0.00195	0.002074	0.001676	0.0023005	0.0024135
413	3.46945e-18	0.001389	0.0011825	0.0009335	0.0006425	0.000806	0.001203	0.0018335	0.001835	0.0015885	0.0019565	0.002035	0.001822	0.002375	0.002451
412	0	0.0013835	0.0011905	0.0009465	0.000689	0.000732	0.001144	0.001776	0.0018725	0.0016075	0.0019485	0.0019825	0.0017515	0.0023555	0.0025015
411	-3.46945e-18	0.0015055	0.0012525	0.001033	0.000764	0.000952	0.0013015	0.0019135	0.0020145	0.001718	0.002127	0.002167	0.0019495	0.002574	0.002549
410	0	0.0013795	0.00114	0.000943	0.0006525	0.00084	0.0012095	0.001888	0.0019195	0.0016525	0.0020405	0.002153	0.001904	0.002494	0.0025685
409	-3.46945e-18	0.0015375	0.001327	0.0010405	0.000795	0.000965	0.0013785	0.0019875	0.002093	0.001766	0.0021375	0.0023015	0.0021105	0.0026915	0.0027275
408	0	0.0014245	0.0012655	0.001008	0.00076	0.000957	0.001386	0.0020665	0.0020795	0.0018265	0.002228	0.002398	0.002161	0.002804	0.0026985
407	3.46945e-18	0.0014595	0.001296	0.000992	0.0008095	0.001028	0.001499	0.002068	0.002124	0.0018285	0.002251	0.0024485	0.002211	0.002807	0.0028405
406	0	0.001566	0.00145	0.001104	0.000907	0.0012	0.001653	0.002172	0.0022525	0.002062	0.0024535	0.002658	0.002315	0.0029965	0.0030275
405	3.46945e-18	0.001423	0.0013355	0.0010695	0.00084	0.001159	0.0016055	0.002185	0.002254	0.001995	0.002474	0.0026125	0.002337	0.002969	0.0029935
404	0	0.001489	0.0014515	0.0011205	0.000951	0.001219	0.0017195	0.0022915	0.002368	0.002211	0.0026255	0.002769	0.0024505	0.00319	0.00315
403	0	0.001541	0.0014405	0.001208	0.0010185	0.001304	0.0018025	0.002393	0.002583	0.0022945	0.002693	0.0028405	0.0026055	0.0032645	0.003269
402	0	0.0015615	0.001481	0.001255	0.0010655	0.0013315	0.001917	0.0025595	0.002649	0.0024385	0.002851	0.0029045	0.0027365	0.003353	0.003416
401	0	0.0014935	0.001484	0.0013455	0.0011625	0.001446	0.001967	0.002628	0.0027495	0.0025475	0.00292	0.0029955	0.0027735	0.0034535	0.003555
400	0	0.001713	0.0015985	0.001585	0.0013415	0.001628	0.0022185	0.002891	0.0030235	0.002824	0.00323	0.0033265	0.00314	0.003729	0.003821
399	3.46945e-18	0.0016805	0.0016	0.00147	0.0013115	0.0016605	0.0022005	0.002954	0.00304	0.002869	0.0032555	0.0034265	0.003181	0.003779	0.003842
398	-3.46945e-18	0.0016575	0.001581	0.001552	0.0014245	0.001749	0.0022605	0.0029975	0.0031165	0.0029455	0.003382	0.0034785	0.003251	0.003992	0.004039
397	3.46945e-18	0.0018245	0.0016835	0.001726	0.001513	0.0019165	0.002536	0.00329	0.003396	0.0031905	0.0036365	0.0038235	0.0036185	0.0042045	0.004268
396	-3.46945e-18	0.001651	0.0016825	0.0016085	0.0015495	0.0019315	0.0025025	0.0032855	0.0033895	0.0032585	0.00368	0.0039265	0.0037095	0.004269	0.0043865
395	3.46945e-18	0.001749	0.0017845	0.0016705	0.0017105	0.00216	0.002765	0.0035495	0.0036755	0.0034615	0.003956	0.0041835	0.003929	0.004636	0.0046085
394	0	0.001833	0.001826	0.001754	0.0017905	0.0023275	0.003019	0.0037885	0.0039235	0.003759	0.004182	0.004453	0.004211	0.0048575	0.00486
393	-3.46945e-18	0.0017485	0.0018815	0.001787	0.0019575	0.002361	0.00319	0.0039335	0.004051	0.0039695	0.004381	0.0046435	0.0044445	0.0051145	0.005103
392	3.46945e-18	0.001859	0.0020525	0.0019715	0.0021605	0.0026945	0.003532	0.0042715	0.004434	0.0043255	0.0047895	0.0049685	0.004697	0.005445	0.005481
391	0	0.001867	0.0020535	0.002137	0.00229	0.002845	0.0037665	0.0044815	0.004697	0.0046945	0.005098	0.005284	0.0050525	0.0057515	0.005797
390	-3.46945e-18	0.001914	0.0023515	0.0023085	0.002638	0.0031525	0.0041475	0.004956	0.005167	0.005053	0.0055935	0.005707	0.0055325	0.0061575	0.006287
389	0	0.0020365	0.002481	0.002623	0.002912	0.003576	0.0045225	0.0053795	0.0056975	0.005563	0.006043	0.0061635	0.0059905	0.0066505	0.0067575
388	0	0.0020805	0.0024415	0.002735	0.003042	0.0037905	0.004858	0.005748	0.0059825	0.005998	0.006417	0.006565	0.00649	0.0070295	0.0071485
387	0	0.002126	0.002751	0.0030375	0.003465	0.004194	0.005251	0.006252	0.0065545	0.0064615	0.006903	0.007051	0.006953	0.0076015	0.007706
386	0	0.0023195	0.0028095	0.0033135	0.0037095	0.004641	0.005736	0.006719	0.0071135	0.007029	0.00752	0.007682	0.007643	0.0081915	0.0083815
385	-3.46945e-18	0.002402	0.002937	0.003514	0.004062	0.005008	0.006234	0.007317	0.0075705	0.0075615	0.00808	0.0082675	0.008176	0.00884	0.0088945
384	-3.46945e-18	0.0024165	0.0030725	0.0036855	0.0044205	0.005438	0.0067435	0.007824	0.0081625	0.0081375	0.008637	0.00885	0.008779	0.009396	0.009508
383	0	0.0024935	0.003308	0.003893	0.004615	0.005637	0.0071715	0.0082	0.0085565	0.0086525	0.009215	0.009588	0.009247	0.009987	0.010283
382	-3.46945e-18	0.0024885	0.00345	0.0043975	0.005141	0.00632	0.008045	0.0090235	0.0094195	0.0095705	0.0100225	0.0102975	0.010167	0.0108375	0.01112
381	0	0.0027155	0.003825	0.004692	0.005539	0.00692	0.008486	0.009746	0.010129	0.0103565	0.010848	0.011055	0.0109305	0.0117045	0.012032
380	0	0.002746	0.0038585	0.0050095	0.0062555	0.0073605	0.0092835	0.0104085	0.0109465	0.0110615	0.0117595	0.0119205	0.011794	0.0124975	0.012835
379	3.46945e-18	0.0030455	0.004138	0.00556	0.0066995	0.008281	0.01027	0.011473	0.012065	0.012245	0.012808	0.0129535	0.0129695	0.0137655	0.013784
378	-3.46945e-18	0.003043	0.0043675	0.005832	0.007329	0.0088265	0.0109735	0.012422	0.0129625	0.0130945	0.013687	0.014037	0.014025	0.0146865	0.014856
377	0	0.003228	0.0046185	0.006378	0.007934	0.0097155	0.011927	0.013455	0.0140295	0.014287	0.0148505	0.0153015	0.0150925	0.0158645	0.015969
376	-3.46945e-18	0.0034165	0.0050715	0.006842	0.008647	0.01066	0.013073	0.014591	0.0152835	0.0154695	0.016077	0.0164615	0.0164525	0.017227	0.0172505
375	-3.46945e-18	0.003495	0.005337	0.0071965	0.00935	0.0114545	0.014014	0.0157295	0.0164705	0.016734	0.0174415	0.017769	0.0177175	0.0184735	0.01849
374	0	0.003667	0.0057335	0.0078645	0.0103685	0.012703	0.015454	0.0171215	0.0178745	0.0181785	0.0189755	0.019307	0.019208	0.020094	0.0200915
373	0	0.003936	0.0062035	0.008515	0.011159	0.013437	0.0166125	0.0183915	0.0192755	0.019548	0.020371	0.020736	0.0207265	0.021592	0.021533
372	0	0.0040635	0.006617	0.0091395	0.012081	0.014596	0.017942	0.0197595	0.02072	0.021151	0.0218235	0.0221445	0.0222275	0.02307	0.023212
371	0	0.0042925	0.0069635	0.0098925	0.013054	0.015733	0.019339	0.0212	0.0222015	0.0228275	0.0235365	0.0238895	0.0238965	0.024621	0.024835
370	-3.46945e-18	0.0044045	0.0074585	0.0105475	0.0140245	0.0168385	0.0206425	0.0227085	0.0238105	0.0242825	0.0250505	0.0254935	0.025467	0.02628	0.0264355
369	0	0.0045565	0.007963	0.0112845	0.015093	0.01812	0.022124	0.0242655	0.025472	0.0259365	0.026772	0.027159	0.0271975	0.027963	0.028205
368	0	0.0047855	0.008291	0.0119365	0.015859	0.0191965	0.0234545	0.025794	0.0270805	0.0275495	0.028304	0.028757	0.0288965	0.029788	0.029865
367	-3.46945e-18	0.005198	0.0087635	0.0127125	0.0169055	0.020296	0.0248745	0.0272955	0.028589	0.0291965	0.03	0.030392	0.0305585	0.0312965	0.031608
366	0	0.0053505	0.0092905	0.0135235	0.018051	0.0216745	0.026307	0.028834	0.0302335	0.0309105	0.031678	0.0321275	0.032188	0.033074	0.033331
365	0	0.0056305	0.009667	0.0142565	0.018897	0.022754	0.027671	0.0303405	0.031703	0.0322765	0.033172	0.03373	0.0338735	0.034675	0.0349115
364	-3.46945e-18	0.005816	0.010053	0.014745	0.0198335	0.023721	0.02877	0.0315635	0.033025	0.0337255	0.034591	0.035053	0.035158	0.0360135	0.036209
363	0	0.0059655	0.0104015	0.015394	0.0206315	0.024687	0.0300935	0.032788	0.034246	0.035017	0.0358945	0.036466	0.036556	0.037466	0.0376155
362	0	0.0060605	0.0107175	0.0158435	0.0213425	0.0255085	0.0309245	0.0338095	0.0353885	0.0361205	0.0369685	0.0375685	0.037649	0.038505	0.0386595
361	0	0.006313	0.011163	0.016355	0.022025	0.02626	0.031895	0.034784	0.036415	0.037266	0.0381115	0.038671	0.038727	0.0396125	0.039765
360	0	0.006366	0.0113995	0.016725	0.0226065	0.026964	0.0327805	0.0356365	0.0372785	0.0380725	0.039099	0.0395755	0.0395705	0.0405415	0.040714
359	0	0.0064135	0.011513	0.016989	0.0229825	0.027316	0.033265	0.0363085	0.0380245	0.0389035	0.039708	0.0401465	0.040235	0.041257	0.041334
358	0	0.0066045	0.011834	0.01733	0.02352	0.0278855	0.0339955	0.0370295	0.038724	0.0396805	0.040479	0.040958	0.0409675	0.041902	0.042125
357	0	0.0065935	0.0120605	0.0177	0.0239905	0.028363	0.0345965	0.0376075	0.039422	0.0402965	0.0410985	0.0415385	0.0415635	0.042697	0.0427965
356	3.46945e-18	0.006734	0.012116	0.017921	0.0241615	0.0287525	0.0350325	0.03815	0.039918	0.0408235	0.0416585	0.04203	0.0422035	0.043153	0.0432725
355	0	0.0067285	0.012264	0.018204	0.0245755	0.0293235	0.0354225	0.038551	0.040407	0.041361	0.0421975	0.0426115	0.0427475	0.043754	0.0438505
354	3.46945e-18	0.0068825	0.0123995	0.0184615	0.0248325	0.0296325	0.0359265	0.039165	0.04097	0.041776	0.0428215	0.0432235	0.043338	0.0443705	0.04445
353	0	0.006847	0.012494	0.0187035	0.0252675	0.0300565	0.036524	0.0397795	0.0415085	0.0424745	0.0433855	0.043855	0.044002	0.045001	0.0450885
352	0	0.0070735	0.012657	0.0190575	0.025625	0.030594	0.037104	0.040389	0.0423285	0.0431945	0.0440945	0.0446425	0.0447495	0.045795	0.04587
351	0	0.007132	0.0129485	0.019398	0.026177	0.031203	0.037868	0.041221	0.0431665	0.043952	0.0450035	0.045573	0.045585	0.046631	0.046806
350	-3.46945e-18	0.007322	0.0132965	0.019757	0.026762	0.0318365	0.038682	0.0420635	0.043874	0.044985	0.045922	0.0465195	0.046517	0.047527	0.0476075
349	3.46945e-18	0.0075815	0.0136015	0.020292	0.0274895	0.032667	0.039559	0.043042	0.0449255	0.0460395	0.0470055	0.0474895	0.0476275	0.048809	0.0487965
348	3.46945e-18	0.0074865	0.013776	0.020674	0.0280025	0.0333115	0.040513	0.043929	0.0459305	0.0470295	0.048089	0.0486925	0.0486245	0.0496905	0.0498035
347	0	0.007761	0.0141335	0.021101	0.0288025	0.0341605	0.041512	0.0451215	0.0471455	0.0481625	0.049247	0.0498145	0.0498975	0.0509315	0.0510955
346	0	0.0078655	0.014473	0.0215605	0.0294495	0.0351555	0.042527	0.046065	0.0481745	0.0492845	0.050436	0.0509135	0.0508985	0.0521295	0.052284
345	3.46945e-18	0.008005	0.0148235	0.021971	0.0301905	0.0358265	0.043267	0.047043	0.0491705	0.050243	0.0513685	0.0518195	0.051944	0.0531045	0.0531685
344	0	0.0080715	0.0150355	0.022511	0.030697	0.0364075	0.0440795	0.047715	0.0500155	0.051202	0.0521145	0.052785	0.0528285	0.0540705	0.0540045
343	0	0.008383	0.0153395	0.022943	0.0313645	0.0371445	0.0448415	0.0487405	0.0509115	0.0520195	0.053104	0.0537075	0.0536645	0.0549145	0.055093
342	0	0.0080865	0.015168	0.022991	0.0314195	0.0370945	0.045009	0.0489035	0.051149	0.052205	0.0532665	0.053789	0.053934	0.055207	0.055176
341	-3.46945e-18	0.008499	0.015472	0.023392	0.031852	0.0376325	0.045483	0.049374	0.0516195	0.0527375	0.0538685	0.0544125	0.0544275	0.0556885	0.0558345
340	0	0.0083805	0.0154595	0.023433	0.031866	0.0377265	0.045565	0.049447	0.051761	0.0528215	0.053958	0.0544635	0.05454	0.055866	0.055902
339	3.46945e-18	0.008463	0.0155575	0.0233435	0.0318075	0.037497	0.04545	0.0493525	0.051553	0.0526105	0.0537905	0.054199	0.054324	0.0556315	0.0556985
338	0	0.0085215	0.015464	0.0233615	0.0317075	0.0373205	0.0451565	0.049037	0.0512005	0.0524	0.0534055	0.054103	0.053952	0.055338	0.0554175
337	0	0.008399	0.015357	0.0230295	0.031267	0.0368205	0.044596	0.048405	0.0506025	0.0516425	0.052846	0.053474	0.0534125	0.0546695	0.054836
336	-3.46945e-18	0.0082085	0.0150425	0.022574	0.0306825	0.036146	0.0438015	0.0475865	0.049745	0.0508685	0.05191	0.052465	0.052465	0.0537025	0.053733
335	0	0.0081985	0.014736	0.0221045	0.0302515	0.0355875	0.0430075	0.046713	0.0488555	0.0498875	0.0510995	0.0516365	0.0514275	0.0528255	0.0530015
334	-3.46945e-18	0.0079825	0.0146185	0.0216785	0.0294735	0.0346725	0.042141	0.0458275	0.047936	0.049037	0.049918	0.0504655	0.0504225	0.051845	0.0519365
333	0	0.0077455	0.0142255	0.021069	0.028698	0.033814	0.040964	0.0446025	0.0466305	0.0477865	0.0487815	0.0492875	0.0493205	0.0505705	0.05072
332	0	0.007674	0.01402	0.020781	0.028219	0.033128	0.0400605	0.043729	0.0458285	0.0467965	0.047862	0.048208	0.0482665	0.049708	0.0499005
331	-3.46945e-18	0.007515	0.013678	0.02024	0.027473	0.032323	0.0392865	0.042722	0.0447695	0.045655	0.0467885	0.0472095	0.047275	0.048643	0.048767
330	0	0.00732	0.013351	0.019911	0.026786	0.0315705	0.0383005	0.0417615	0.043692	0.0446525	0.0457715	0.0462365	0.0462515	0.0477175	0.047786
329	3.46945e-18	0.0073625	0.013026	0.0194215	0.0261425	0.030933	0.037516	0.040849	0.042865	0.043759	0.044801	0.04532	0.045405	0.0467075	0.046881
328	3.46945e-18	0.0072365	0.0128475	0.019087	0.0257245	0.030287	0.036811	0.0402155	0.041948	0.042995	0.04404	0.0446455	0.044653	0.0460185	0.0461165
327	-3.46945e-18	0.007152	0.012656	0.0188395	0.0253465	0.0298155	0.036307	0.039564	0.0413935	0.0423715	0.0434715	0.0440455	0.0442025	0.045545	0.04558
326	0	0.0070805	0.0125705	0.0184665	0.0249005	0.029434	0.0359	0.0389665	0.040706	0.0417575	0.042977	0.0433495	0.0436015	0.0448585	0.045153
325	-3.46945e-18	0.007186	0.012362	0.018285	0.024619	0.029144	0.0352445	0.0384915	0.040206	0.0413285	0.042412	0.0427125	0.0430955	0.044453	0.04476
324	0	0.007107	0.01222	0.0182055	0.024267	0.0288315	0.035059	0.0382445	0.0399205	0.0408825	0.0420515	0.0426805	0.0425765	0.044114	0.0442495
323	0	0.006989	0.0120775	0.017858	0.0239715	0.028401	0.0346705	0.037786	0.0394685	0.0403465	0.041672	0.0420295	0.0421945	0.0436315	0.0438645
322	0	0.0069885	0.0119425	0.0176915	0.0237285	0.028097	0.034264	0.0373425	0.0392145	0.0403255	0.0413065	0.0420355	0.0420725	0.043146	0.0436135
321	3.46945e-18	0.0068845	0.012082	0.0175515	0.023738	0.0281065	0.0342435	0.037171	0.038908	0.0401605	0.041368	0.041508	0.041767	0.043107	0.0434675
320	0	0.00692	0.011973	0.017598	0.023592	0.0279555	0.033979	0.037181	0.0390355	0.039935	0.041144	0.04144	0.0418165	0.0430555	0.043436
319	0	0.006773	0.0120015	0.017534	0.0234995	0.028012	0.03394	0.03697	0.0387465	0.0398005	0.040916	0.041357	0.041667	0.0430225	0.043146
318	0	0.0067235	0.0120465	0.017566	0.023405	0.0277305	0.034038	0.0369545	0.0387775	0.0396505	0.0410875	0.041349	0.041472	0.0428565	0.043277
317	3.46945e-18	0.00701	0.0119235	0.0174595	0.0234195	0.027787	0.0340655	0.036951	0.0388065	0.039994	0.040975	0.0414135	0.041539	0.042954	0.0434095
316	0	0.006812	0.0119925	0.0174245	0.023554	0.0278935	0.034033	0.037125	0.038844	0.039946	0.0410385	0.0416075	0.041711	0.04311	0.0434665
315	-3.46945e-18	0.006867	0.0119585	0.017491	0.023533	0.027821	0.0338955	0.0370355	0.0389525	0.039918	0.040987	0.04149	0.0416995	0.042936	0.043315
314	-3.46945e-18	0.0072315	0.0122285	0.0180105	0.0239105	0.0284695	0.03457	0.0375895	0.0394225	0.0405365	0.041658	0.0422185	0.0423645	0.0436795	0.0439375
313	3.46945e-18	0.007126	0.0124405	0.018055	0.024089	0.028642	0.0349185	0.037899	0.0396855	0.0407045	0.041996	0.0424885	0.042768	0.044088	0.044227
312	-3.46945e-18	0.00714	0.0122935	0.018288	0.0243	0.029095	0.035213	0.038348	0.040109	0.041236	0.0424535	0.0428775	0.0431555	0.0444425	0.044741
311	-3.46945e-18	0.0072845	0.012531	0.018543	0.0247365	0.0296015	0.0359	0.039176	0.040952	0.041974	0.0432315	0.0436595	0.044082	0.0452665	0.045616
310	-3.46945e-18	0.007418	0.0130765	0.01899	0.0254725	0.030306	0.0368265	0.0400345	0.0420945	0.0430855	0.0443955	0.044932	0.045072	0.0464605	0.0466635
309	0	0.007709	0.0133795	0.0195345	0.026179	0.0312285	0.0380205	0.0413775	0.043417	0.044488	0.045745	0.046146	0.046372	0.0478805	0.048105
308	0	0.007946	0.01377	0.0201485	0.0272865	0.0326105	0.039495	0.0429625	0.0448715	0.0462585	0.0474045	0.04789	0.0481045	0.0494	0.049697
307	-3.46945e-18	0.008192	0.0143885	0.0211875	0.0284895	0.034024	0.0412545	0.044758	0.0469755	0.0483615	0.0495655	0.050085	0.0503065	0.0516725	0.0518415
306	-3.46945e-18	0.008492	0.0151585	0.0223365	0.0300875	0.035983	0.043827	0.0473925	0.0494785	0.0511245	0.0521285	0.0526225	0.0530605	0.054459	0.054653
305	-3.46945e-18	0.0089885	0.0161595	0.0238175	0.0321675	0.0383525	0.0466095	0.050492	0.0528305	0.0542845	0.0555445	0.056069	0.0564425	0.0579085	0.057987
304	6.93889e-18	0.0093615	0.0170985	0.0256315	0.0344875	0.0413925	0.050351	0.0543765	0.056949	0.058408	0.0595805	0.0600875	0.0605795	0.061888	0.061957
303	0	0.0101875	0.018621	0.02799	0.037606	0.044987	0.0543545	0.058797	0.061453	0.063275	0.0645305	0.065055	0.0655695	0.0668265	0.0670475
302	0	0.01084	0.020165	0.030197	0.0408625	0.0489665	0.0592525	0.063991	0.066719	0.0686505	0.069959	0.070621	0.071013	0.0721825	0.0723735
301	-6.93889e-18	0.0118365	0.0218575	0.0330175	0.044701	0.0536505	0.0647785	0.069861	0.072914	0.07481	0.0762285	0.077016	0.077492	0.078413	0.0786805
300	6.93889e-18	0.0127215	0.023832	0.0358675	0.0488865	0.0586805	0.0706315	0.076286	0.0794035	0.081578	0.083114	0.0837855	0.084261	0.085268	0.085475
299	-6.93889e-18	0.013775	0.025827	0.039343	0.0535015	0.063885	0.0772055	0.08326	0.0866635	0.0892165	0.0906355	0.0912635	0.0915735	0.09251	0.092747
298	1.38778e-17	0.0145635	0.0279395	0.042588	0.0580105	0.069466	0.0836895	0.0901765	0.093939	0.096423	0.098117	0.0985585	0.0989565	0.100035	0.10023
297	1.38778e-17	0.0157525	0.0301105	0.0459455	0.0627605	0.0749155	0.090338	0.0969615	0.101017	0.103953	0.105631	0.105835	0.106263	0.107274	0.107274
296	0	0.016489	0.03178	0.0487995	0.0671085	0.079848	0.096322	0.103539	0.107823	0.110461	0.112264	0.112415	0.112788	0.11373	0.113618
295	-1.38778e-17	0.0170975	0.033065	0.0514275	0.0703255	0.0835375	0.101089	0.108504	0.11302	0.11596	0.117338	0.117724	0.117807	0.118647	0.118594
294	0	0.017527	0.0341285	0.05317	0.0731065	0.0862035	0.104223	0.111896	0.116546	0.119336	0.120562	0.12087	0.120997	0.121663	0.121139
293	0	0.0173035	0.0342575	0.0534565	0.073044	0.086827	0.104751	0.11272	0.117249	0.119987	0.121041	0.121173	0.121167	0.121488	0.120891
292	0	0.017526	0.034178	0.053046	0.072659	0.085964	0.103402	0.111251	0.116159	0.118287	0.119489	0.119533	0.119194	0.119345	0.118775
291	-2.77556e-17	0.01684	0.0332105	0.0517845	0.0709455	0.083437	0.100866	0.108803	0.112971	0.114939	0.115852	0.115633	0.115101	0.115356	0.114479
290	2.77556e-17	0.016529	0.0326315	0.050565	0.069557	0.08176	0.098728	0.106437	0.11041	0.112293	0.113308	0.112734	0.111751	0.111963	0.111327
289	-5.55112e-17	0.0160945	0.0317525	0.049761	0.068495	0.080124	0.0971425	0.10456	0.10833	0.110352	0.11113	0.110617	0.109404	0.109941	0.108756
288	0	0.015688	0.0311615	0.0483775	0.0666815	0.0777825	0.093932	0.101028	0.1048	0.10634	0.107277	0.106624	0.105395	0.105643	0.104663
287	5.55112e-17	0.0145755	0.028714	0.04496	0.0615645	0.0722555	0.087457	0.0938155	0.097104	0.098773	0.0993175	0.0981505	0.0968385	0.0971835	0.0956285
286	-5.55112e-17	0.013202	0.0253375	0.040221	0.054617	0.063721	0.077305	0.0829245	0.0859495	0.0870625	0.0872665	0.085736	0.0844985	0.0844985	0.082925
285	0	0.0111345	0.0213985	0.0345015	0.04728	0.054574	0.067028	0.071348	0.0736175	0.074152	0.0743495	0.072632	0.0710365	0.0709325	0.069654
284	0	0.0102395	0.018571	0.0296705	0.0404895	0.046521	0.0569805	0.060782	0.0623565	0.062783	0.062007	0.060857	0.05879	0.058728	0.0567455
283	-5.55112e-17	0.008683	0.0160915	0.0250935	0.033876	0.0388725	0.047757	0.0510335	0.052047	0.0519	0.0513535	0.049664	0.0475585	0.0470825	0.0449235
282	0	0.007191	0.013071	0.0206715	0.027973	0.0319715	0.039635	0.0424485	0.043025	0.042533	0.0418035	0.039746	0.037838	0.036991	0.034902
281	-5.55112e-17	0.006261	0.0108065	0.016933	0.0229325	0.026086	0.032404	0.0347165	0.0349805	0.034364	0.033632	0.0312815	0.0287995	0.028466	0.0262445
280	0	0.005267	0.0088645	0.01439	0.0188975	0.020615	0.026733	0.028344	0.027903	0.0269	0.025929	0.0238745	0.021034	0.02039	0.018495
279	0	0.004834	0.007468	0.011457	0.015345	0.0169315	0.0210875	0.0222725	0.021757	0.0205265	0.0198115	0.017302	0.0147305	0.0142085	0.0115185
278	0	0.003934	0.0056675	0.009201	0.011442	0.012512	0.016484	0.017183	0.0161975	0.0154195	0.013695	0.011348	0.0079835	0.0079835	0.005342
277	-5.55112e-17	0.0033945	0.0044695	0.0072155	0.0088105	0.0093385	0.0120995	0.0125345	0.011054	0.009995	0.008395	0.0055945	0.003079	0.0025585	-7.95e-05
276	-5.55112e-17	0.0035525	0.0024885	0.004895	0.0059005	0.0058355	0.0077885	0.007902	0.0064205	0.0042315	0.0028915	0.000383	-0.0023495	-0.0030185	-0.005619
275	0	0.001938	0.001428	0.002564	0.00263	0.001872	0.003374	0.002746	0.000737	-0.000706	-0.002194	-0.0047485	-0.0078685	-0.00885	-0.011829
274	5.55112e-17	0.0021465	0.0007025	0.001071	0.000333	-0.0007045	-0.0001525	-0.000671	-0.002856	-0.005046	-0.006401	-0.009541	-0.012398	-0.013341	-0.0157695
273	0	0.001721	-3.55e-05	-0.0001545	-0.001547	-0.002986	-0.0026305	-0.00405	-0.0059335	-0.0085115	-0.0100775	-0.013126	-0.0160555	-0.017006	-0.0194535
272	-5.55112e-17	0.001171	-0.0007575	-0.001804	-0.003173	-0.005269	-0.005099	-0.006254	-0.0084875	-0.0104405	-0.0122845	-0.0152685	-0.018678	-0.0197645	-0.022649
271	0	0.0010055	-0.0016645	-0.002355	-0.0042485	-0.0062715	-0.0061	-0.0078585	-0.010491	-0.0127545	-0.0143015	-0.017613	-0.020568	-0.0215265	-0.024357
270	5.55112e-17	0.0006995	-0.0019605	-0.003406	-0.0051935	-0.007094	-0.007697	-0.008849	-0.0114855	-0.014157	-0.016036	-0.019015	-0.0221075	-0.023189	-0.0261365
269	-5.55112e-17	0.000602	-0.002122	-0.003741	-0.006001	-0.0081455	-0.008684	-0.0103485	-0.0130905	-0.015063	-0.0175545	-0.020573	-0.0235535	-0.0245765	-0.027397
268	-5.55112e-17	0.0010485	-0.0019875	-0.0036475	-0.005845	-0.008049	-0.0089375	-0.010554	-0.0133205	-0.015452	-0.017591	-0.020889	-0.024348	-0.024986	-0.028096
267	0	0.0009595	-0.0014195	-0.002957	-0.0051395	-0.0066465	-0.007293	-0.009019	-0.0114135	-0.013743	-0.015906	-0.01925	-0.021825	-0.023242	-0.025911
266	5.55112e-17	0.0013625	-0.000466	-0.001573	-0.0031405	-0.0043295	-0.00479	-0.00601	-0.0087915	-0.0110135	-0.012651	-0.0159255	-0.018678	-0.0201845	-0.023182
265	0	0.0013995	-5.55e-05	-0.0005825	-0.0019775	-0.00326	-0.002646	-0.004088	-0.0064755	-0.008547	-0.0108925	-0.013436	-0.0166305	-0.0178	-0.020495
264	0	0.0021695	0.0004755	0.0003285	-0.000204	-0.001724	-0.000772	-0.0021075	-0.004439	-0.006379	-0.008184	-0.0113245	-0.01423	-0.015489	-0.0183315
263	-5.55112e-17	0.0029665	0.0021805	0.0021805	0.0016765	0.0014525	0.0024985	0.0017325	-0.000521	-0.0028365	-0.0042755	-0.007541	-0.010383	-0.01167	-0.0140175
262	5.55112e-17	0.003557	0.00294	0.0039435	0.0038855	0.0041175	0.00559	0.0048145	0.0025155	0.000804	-0.000939	-0.0041575	-0.0071455	-0.0081995	-0.011477
261	0	0.0039435	0.0037025	0.0048705	0.005617	0.0056375	0.007499	0.006547	0.0047895	0.0026185	0.0011165	-0.0022685	-0.005036	-0.0057055	-0.0086665
260	0	0.003852	0.003662	0.004593	0.0051445	0.0058665	0.0078265	0.006696	0.004763	0.0029225	0.001259	-0.001696	-0.005046	-0.006143	-0.0086575
259	0	0.003574	0.0031725	0.0040205	0.004266	0.0039755	0.005743	0.004579	0.0028835	0.000751	-0.001106	-0.0040745	-0.00711	-0.0084355	-0.0111175
258	-1.11022e-16	0.002783	0.001853	0.0018765	0.001157	0.0003695	0.001389	0.000462	-0.0016855	-0.0043265	-0.0060175	-0.009289	-0.0120195	-0.0130975	-0.0162275
257	1.11022e-16	0.0020275	0.000333	-0.0003335	-0.0018535	-0.0028005	-0.002682	-0.004147	-0.006029	-0.008487	-0.0104905	-0.013709	-0.0167655	-0.017612	-0.0206875
256	0	0.001967	-0.0001955	-0.0015025	-0.003311	-0.0047045	-0.0047285	-0.0063805	-0.008692	-0.011015	-0.01302	-0.0159515	-0.019235	-0.020139	-0.022839
255	0	0.001937	-0.0004405	-0.0018075	-0.003607	-0.0056405	-0.005785	-0.0075685	-0.009512	-0.011804	-0.013871	-0.0168705	-0.0199195	-0.020784	-0.023435
254	-1.11022e-16	0.001597	-0.00059	-0.0014955	-0.003716	-0.004907	-0.005077	-0.0067475	-0.0087725	-0.0114345	-0.012914	-0.0158345	-0.019018	-0.0197925	-0.0227375
253	0	0.001764	-7.45e-05	-0.001296	-0.003219	-0.004819	-0.0047465	-0.005834	-0.007713	-0.0100855	-0.012065	-0.0150765	-0.0177855	-0.0184665	-0.021178
252	1.11022e-16	0.002183	-2.45e-05	-0.000968	-0.0025825	-0.003808	-0.003736	-0.0050055	-0.0066535	-0.0090065	-0.0106395	-0.013511	-0.0163875	-0.0172255	-0.0200545
251	1.11022e-16	0.0025115	9.45e-05	-0.000382	-0.001881	-0.0032085	-0.002972	-0.00406	-0.0058995	-0.0078715	-0.009438	-0.012276	-0.0149575	-0.0156255	-0.0184005
250	0	0.0026435	0.0006585	-5e-07	-0.001387	-0.0020435	-0.0016685	-0.002582	-0.0044265	-0.0063095	-0.0077225	-0.0107175	-0.013236	-0.0140805	-0.0168055
249	0	0.002781	0.000909	0.0001155	-0.0011175	-0.00186	-0.001489	-0.0021155	-0.003597	-0.005855	-0.007484	-0.010178	-0.012516	-0.013172	-0.016055
248	1.11022e-16	0.002843	0.000899	0.000345	-0.001013	-0.001151	-0.000507	-0.0014265	-0.002985	-0.0049715	-0.006336	-0.0090515	-0.0115715	-0.0124455	-0.0146785
247	1.11022e-16	0.0030285	0.001455	0.00084	-2.3e-05	-0.0001365	0.0008405	-6.8e-05	-0.001722	-0.003526	-0.004852	-0.00747	-0.0098725	-0.010449	-0.0132755
246	0	0.0034775	0.0020155	0.001971	0.001275	0.0025325	0.003501	0.0026	0.0014095	-0.000224	-0.0015625	-0.0042045	-0.005972	-0.007337	-0.0098565
245	0	0.004405	0.0033775	0.00407	0.004092	0.0057715	0.0073235	0.0068495	0.0054575	0.004651	0.003177	0.0005755	-0.0019	-0.002781	-0.0055
244	1.11022e-16	0.004737	0.0042655	0.005502	0.0069	0.0092775	0.0117615	0.011394	0.0101865	0.009005	0.007758	0.0053445	0.0033915	0.0022725	-0.000267
243	-1.11022e-16	0.005647	0.006015	0.0078385	0.0100425	0.013919	0.016889	0.0170735	0.015446	0.014623	0.013379	0.0110195	0.009114	0.0077925	0.0048195
242	1.11022e-16	0.0060635	0.0072	0.0101135	0.0130715	0.018279	0.021924	0.0218935	0.0207935	0.0203195	0.019099	0.016594	0.0147935	0.0130475	0.0102355
241	-1.11022e-16	0.007229	0.0087475	0.012355	0.0163935	0.0227375	0.0277285	0.027475	0.0263545	0.0258905	0.024664	0.022061	0.0202025	0.0181045	0.0148745
240	1.11022e-16	0.007867	0.0098415	0.014773	0.0194595	0.0272915	0.032468	0.0320835	0.0314315	0.031308	0.029789	0.026646	0.0252095	0.02246	0.0190065
239	-1.11022e-16	0.008384	0.010505	0.016544	0.022203	0.031324	0.0375655	0.037513	0.036402	0.036586	0.034628	0.031068	0.0299035	0.0261965	0.022238
238	-1.11022e-16	0.008366	0.011277	0.018534	0.0248775	0.0353535	0.042253	0.0420425	0.0412475	0.041201	0.038777	0.035215	0.0341165	0.0294465	0.0242935
237	1.11022e-16	0.008936	0.0118985	0.0199585	0.027145	0.038707	0.046934	0.0463365	0.0450765	0.0451385	0.0429415	0.0388935	0.037292	0.031207	0.0259985
236	0	0.009793	0.0144785	0.0228885	0.0304195	0.04362	0.0520125	0.0520685	0.0498735	0.0495075	0.0465985	0.042273	0.040582	0.0324305	0.02798
235	-1.11022e-16	0.0114555	0.0165735	0.024172	0.032045	0.0470905	0.05588	0.054807	0.051361	0.0515005	0.0487905	0.0439795	0.040633	0.034101	0.0272755
234	0	0.013394	0.0187895	0.0256285	0.0342205	0.0499665	0.059108	0.057322	0.051673	0.0504525	0.0487525	0.0448965	0.038962	0.032594	0.0251715
233	-2.22045e-16	0.0158235	0.0224085	0.0273895	0.0349995	0.051065	0.058237	0.053292	0.0492925	0.0501735	0.0470965	0.0410025	0.033758	0.030344	0.019505
232	0	0.0191415	0.0258005	0.033341	0.033317	0.0464265	0.0624205	0.051228	0.0433575	0.048774	0.045638	0.040977	0.0318435	0.036432	0.022126
231	0	0.0201005	0.020095	0.0327855	0.035146	0.028128	0.0507695	0.030463	0.0364705	0.0364705	0.032798	0.026976	0.0212465	0.0351715	0.0201185
230	-2.22045e-16	0.0331735	0.0499895	0.0530915	0.031524	0.0390805	0.061142	0.0330065	0.0317115	0.0345405	0.043695	0.027026	0.04068	0.039091	0.039091
229	0	0.035374	0.0317755	0.0439475	0.033438	0.0438905	0.0581615	0.031735	0.023259	0.028435	0.0456345	0.031735	0.031735	0.049224	0.0403595
228	-2.22045e-16	0.0217305	0.0326815	0.038484	0.0217	0.019898	0.047692	0.0046235	0.0164555	0.0113055	0.020032	0.023563	0.014725	0.0273825	0.0235175
227	0	0.036772	0.044261	0.04436	0.0202915	0.029347	0.0423805	0.0349395	0.0238955	0.04243	0.048104	0.0184895	0.025728	0.0480705	0.036772
226	-2.22045e-16	0.036505	0.048036	0.044364	0.0271205	0.050001	0.0480705	0.0179725	0.0179725	0.0197745	0.036704	0.034625	0.0308645	0.0441925	0.054201
225	2.22045e-16	0.035518	0.054655	0.0526895	0.035518	0.0374145	0.050898	0.029926	0.0356475	0.043876	0.048812	0.033638	0.0507595	0.0585855	0.0432055
224	0	0.0357075	0.0416035	0.0516295	0.0298645	0.0318645	0.062021	0.030587	0.0146915	0.024259	0.0416035	0.024175	0.0203155	0.045588	0.0435865
223	2.22045e-16	0.044523	0.057793	0.052033	0.0405	0.0480705	0.05581	0.0312435	0.018599	0.0349555	0.0538445	0.0386365	0.0388285	0.05574	0.059706
222	2.22045e-16	0.047278	0.049315	0.0632915	0.0262425	0.0299545	0.0653305	0.031835	0.0300855	0.0398315	0.055211	0.0261775	0.0281555	0.057231	0.039522
221	-2.22045e-16	0.0371865	0.043136	0.0410775	0.037093	0.0390385	0.0390385	0.0233815	0.023172	0.025278	0.035239	0.0290495	0.025137	0.055629	0.045156
220	2.22045e-16	0.0408175	0.063368	0.0697865	0.038779	0.038852	0.0550355	0.0348845	0.0290395	0.041334	0.0529575	0.059192	0.0411495	0.0720755	0.0387975
219	2.22045e-16	0.032877	0.0613915	0.057174	0.0326595	0.0426855	0.0508995	0.0447625	0.028818	0.032877	0.0467825	0.0327685	0.0346425	0.0529975	0.057174
218	-2.22045e-16	0.0300935	0.0569715	0.0505945	0.031907	0.0505945	0.0463365	0.0381415	0.029868	0.029868	0.0570355	0.0339265	0.0422	0.0569505	0.0485165
217	2.22045e-16	0.026589	0.0369645	0.0544395	0.0307275	0.0370665	0.047817	0.020412	0.032867	0.028846	0.026511	0.0327065	0.0307275	0.0433855	0.043301
216	0	0.017195	0.0552035	0.0398565	0.018928	0.0378225	0.0467785	0.0254435	0.025284	0.017042	0.041996	0.0272035	0.0251645	0.0464705	0.044352
215	0	0.0490755	0.063627	0.0659165	0.0305395	0.0447395	0.048956	0.0427195	0.0265735	0.036657	0.050935	0.050935	0.0427195	0.050935	0.036544
214	0	0.036687	0.043557	0.054084	0.028274	0.024177	0.0475135	0.0388685	0.026216	0.0349825	0.0388685	0.026216	0.024098	0.045309	0.0518565
213	2.22045e-16	0.026498	0.047962	0.054644	0.0350585	0.0591445	0.0523935	0.0370925	0.0264575	0.035185	0.043619	0.0457795	0.041936	0.0660155	0.046312
212	0	0.047113	0.0626385	0.0763575	0.042813	0.055887	0.0628715	0.051478	0.028002	0.038701	0.060434	0.038513	0.045383	0.0716875	0.047135
211	0	0.0314205	0.0514945	0.053768	0.0227755	0.0448125	0.046923	0.040332	0.029216	0.036032	0.040241	0.029216	0.0425145	0.058438	0.049244
210	0	0.044576	0.0376365	0.049008	0.0377735	0.0332495	0.0606525	0.0469235	0.031089	0.024733	0.0515015	0.0471145	0.042114	0.058177	0.062873
209	0	0.048172	0.059593	0.059842	0.041487	0.0573195	0.0503515	0.032795	0.034736	0.0282315	0.057221	0.039123	0.043577	0.057615	0.059593
208	0	0.0351455	0.0558795	0.046564	0.0240315	0.0489115	0.0558795	0.0286445	0.026236	0.0512845	0.060652	0.0442415	0.0240315	0.04916	0.060731
207	0	0.021634	0.045665	0.045617	0.017098	0.0344115	0.036616	0.023454	0.017015	0.01502	0.038866	0.038843	0.036616	0.047915	0.043343
206	2.22045e-16	0.057534	0.055108	0.0504105	0.041069	0.0387955	0.064792	0.043367	0.041069	0.034318	0.066977	0.0438545	0.0526575	0.069842	0.0645775
205	0	0.0529445	0.0581785	0.0648135	0.0295725	0.0551075	0.062387	0.034026	0.031752	0.030328	0.067267	0.043367	0.0409445	0.0772805	0.057507
204	-2.22045e-16	0.0462075	0.070136	0.0802095	0.048455	0.070136	0.0731575	0.0555485	0.034593	0.0391645	0.062774	0.055575	0.0630995	0.067987	0.0677095
203	2.22045e-16	0.031615	0.0433555	0.0581075	0.036495	0.0532275	0.0606475	0.039213	0.031971	0.031463	0.0535645	0.031615	0.0433825	0.0713585	0.0656395
202	0	0.049659	0.066709	0.087214	0.033004	0.0473365	0.057557	0.0422455	0.030532	0.039898	0.069191	0.0592055	0.039898	0.0641695	0.0567235
201	0	0.03778	0.0403675	0.0675195	0.0306065	0.044979	0.062469	0.045006	0.028284	0.0355635	0.054878	0.0353535	0.0402335	0.0573595	0.040153
200	-2.22045e-16	0.0588625	0.0790145	0.081741	0.0489315	0.0538125	0.0539235	0.053757	0.0465585	0.0347105	0.0687345	0.048877	0.046451	0.0842475	0.081741

## Sheet: Fig 2b
Fig. 2b
Wavelength (nm)	Absorbance
700	0	0.000916	0.000865	0.002452	0.003727	0.004595	0.006849	0.005224	0.005534	0.006476	0.005211	0.007275	0.007016
699	0	0.001025	0.000873	0.002491	0.003866	0.004673	0.00702	0.005272	0.005705	0.006511	0.005508	0.007398	0.007082
698	0	0.000969	0.0009	0.002605	0.003928	0.004618	0.00693	0.005286	0.005658	0.006526	0.005374	0.007378	0.007083
697	0	0.00093	0.000883	0.00254	0.003907	0.004693	0.006923	0.005231	0.005682	0.006585	0.005432	0.007446	0.007173
696	0	0.000965	0.000883	0.002541	0.003921	0.004755	0.006964	0.005433	0.005744	0.006748	0.005438	0.007491	0.007214
695	0	0.001082	0.000892	0.002554	0.004026	0.00486	0.007184	0.005504	0.00592	0.00681	0.005609	0.007597	0.007355
694	0	0.000961	0.000861	0.002489	0.004018	0.004862	0.007115	0.005557	0.005869	0.006856	0.005588	0.007573	0.007419
693	0	0.001009	0.000917	0.002581	0.004045	0.004862	0.007209	0.005528	0.005926	0.006879	0.005624	0.007631	0.007398
692	0	0.001013	0.000965	0.002581	0.004098	0.004959	0.007311	0.005735	0.006103	0.006968	0.005756	0.007707	0.007487
691	0	0.001161	0.001079	0.002721	0.004322	0.005039	0.007396	0.005801	0.006249	0.007092	0.00588	0.007981	0.007576
690	0	0.001057	0.001044	0.002817	0.004283	0.005101	0.007406	0.00589	0.006342	0.007208	0.005978	0.007992	0.007771
689	0	0.001053	0.001066	0.002666	0.004307	0.005016	0.007488	0.005831	0.006231	0.007092	0.005941	0.007933	0.007603
688	0	0.001066	0.001088	0.002736	0.004377	0.005217	0.007674	0.006073	0.00638	0.007273	0.006108	0.00811	0.007854
687	0	0.001001	0.001058	0.002724	0.004379	0.005145	0.007663	0.006027	0.006484	0.007403	0.006211	0.008153	0.007809
686	0	0.001149	0.001167	0.002955	0.004694	0.005416	0.007879	0.006259	0.006677	0.007575	0.006483	0.008355	0.008038
685	0	0.001119	0.001197	0.002956	0.004695	0.005484	0.007974	0.006411	0.006749	0.007763	0.006389	0.008416	0.00823
684	0	0.001024	0.001224	0.003044	0.00467	0.005749	0.008127	0.006602	0.007011	0.007827	0.006571	0.008719	0.008546
683	0	0.00118	0.00125	0.003018	0.004855	0.005812	0.008239	0.006722	0.00714	0.008022	0.006669	0.008813	0.008628
682	0	0.001072	0.001272	0.003036	0.004905	0.005998	0.008342	0.00679	0.007221	0.008126	0.006834	0.009015	0.008762
681	0	0.001103	0.001385	0.003085	0.005015	0.006047	0.008521	0.006848	0.007377	0.008256	0.007069	0.009132	0.008919
680	0	0.001185	0.001464	0.003251	0.005165	0.006193	0.008619	0.007193	0.007652	0.008469	0.007215	0.009314	0.009075
679	0	0.001295	0.001334	0.003336	0.005263	0.006354	0.008923	0.007372	0.007756	0.008604	0.00738	0.009601	0.009198
678	0	0.001186	0.001447	0.00324	0.005423	0.006448	0.008952	0.00748	0.00797	0.008779	0.007616	0.009732	0.009488
677	0	0.001282	0.001526	0.003412	0.005503	0.006643	0.009242	0.007675	0.008188	0.009007	0.007795	0.010014	0.009668
676	0	0.001252	0.001483	0.003474	0.005624	0.0068	0.009409	0.007811	0.008381	0.009223	0.007873	0.010057	0.009858
675	0	0.001331	0.001588	0.003579	0.005901	0.00706	0.009716	0.008165	0.008643	0.009579	0.008138	0.010392	0.010165
674	0	0.001487	0.001744	0.003794	0.006078	0.007339	0.009886	0.008356	0.008848	0.009793	0.008449	0.010642	0.010433
673	0	0.001366	0.001811	0.003814	0.006121	0.007418	0.010123	0.008547	0.009079	0.009905	0.008649	0.010714	0.010621
672	0	0.001506	0.001842	0.004003	0.006346	0.007693	0.010404	0.008849	0.009448	0.010324	0.008955	0.011179	0.010978
671	0	0.00138	0.001899	0.003964	0.006587	0.007829	0.010515	0.00915	0.009634	0.010457	0.009225	0.011433	0.011179
670	0	0.00165	0.002156	0.004267	0.006873	0.008191	0.011035	0.009491	0.010037	0.010959	0.009677	0.011887	0.011677
669	0	0.001651	0.002267	0.004383	0.007154	0.008508	0.011217	0.00992	0.01041	0.011297	0.010009	0.012146	0.011913
668	0	0.001508	0.002194	0.004363	0.007171	0.008668	0.011527	0.010064	0.010639	0.011451	0.010255	0.012407	0.012157
667	0	0.001665	0.002325	0.00471	0.007604	0.008996	0.011879	0.010531	0.011084	0.011946	0.010834	0.012859	0.012635
666	0	0.001665	0.002495	0.004847	0.00781	0.009358	0.012213	0.010846	0.011439	0.012325	0.011082	0.013279	0.013033
665	0	0.001761	0.002535	0.004985	0.008011	0.009574	0.012596	0.011183	0.011818	0.012735	0.011469	0.013588	0.013305
664	0	0.001854	0.002654	0.005167	0.00823	0.009973	0.012963	0.011512	0.012125	0.013075	0.011825	0.013955	0.013663
663	0	0.001903	0.002712	0.00534	0.008654	0.010252	0.013384	0.012056	0.012531	0.013442	0.012253	0.014395	0.014152
662	0	0.001895	0.002792	0.00543	0.008777	0.010514	0.01363	0.012226	0.012975	0.013882	0.012553	0.014782	0.014445
661	0	0.002087	0.003116	0.005751	0.009299	0.01094	0.01418	0.012859	0.013434	0.014328	0.013106	0.015283	0.015054
660	0	0.002139	0.003116	0.005779	0.009435	0.011242	0.014413	0.013114	0.013788	0.014666	0.013491	0.015531	0.015369
659	0	0.002057	0.003162	0.005935	0.00967	0.01151	0.014738	0.01337	0.013955	0.014959	0.013829	0.015921	0.015672
658	0	0.002202	0.00321	0.006069	0.009796	0.011815	0.015073	0.013677	0.01437	0.015385	0.014105	0.016307	0.016076
657	0	0.002324	0.003451	0.006333	0.010156	0.012123	0.015351	0.014058	0.01481	0.015713	0.014454	0.016653	0.016391
656	0	0.002368	0.003509	0.006374	0.010256	0.012434	0.015693	0.014371	0.01498	0.015996	0.014759	0.016987	0.016674
655	0	0.002312	0.003571	0.006534	0.010387	0.012571	0.015813	0.01463	0.015266	0.016179	0.015009	0.017153	0.016917
654	0	0.00236	0.003593	0.006543	0.0105	0.012734	0.016108	0.014799	0.015548	0.016335	0.015155	0.017363	0.017164
653	0	0.002247	0.003559	0.006577	0.010606	0.012716	0.016083	0.014885	0.015486	0.016472	0.015301	0.017415	0.017202
652	0	0.002273	0.003608	0.006568	0.010772	0.012878	0.016238	0.01494	0.015726	0.016704	0.015437	0.017593	0.017375
651	0	0.002344	0.003697	0.006822	0.010862	0.013014	0.016365	0.015226	0.015922	0.016805	0.015587	0.017708	0.017562
650	0	0.002296	0.003649	0.006726	0.01083	0.013045	0.016412	0.0151	0.015859	0.016752	0.015678	0.017805	0.017591
649	0	0.002349	0.003728	0.006739	0.010902	0.013103	0.016439	0.015335	0.016004	0.016955	0.015696	0.017864	0.017723
648	0	0.002341	0.003698	0.006781	0.010935	0.013183	0.016574	0.015275	0.016039	0.016832	0.015718	0.017872	0.01769
647	0	0.002362	0.003799	0.006776	0.010962	0.013174	0.016542	0.015379	0.016021	0.016973	0.015754	0.017913	0.017745
646	0	0.002438	0.003735	0.006805	0.010987	0.013213	0.016641	0.015387	0.015975	0.017031	0.01574	0.017981	0.017803
645	0	0.002254	0.003648	0.006718	0.010857	0.013115	0.01643	0.015262	0.015968	0.016889	0.015669	0.017834	0.017684
644	0	0.002424	0.003844	0.006916	0.011037	0.013223	0.016552	0.015511	0.01623	0.017092	0.015814	0.018047	0.017951
643	0	0.002417	0.003767	0.006839	0.01093	0.013215	0.01655	0.015394	0.016042	0.016922	0.015806	0.017967	0.017776
642	0	0.002321	0.003755	0.006734	0.010865	0.013155	0.016581	0.015412	0.016046	0.016967	0.01581	0.017921	0.017758
641	0	0.002408	0.003785	0.006884	0.010994	0.013248	0.016733	0.015469	0.016198	0.01701	0.015903	0.018106	0.017888
640	0	0.002409	0.003791	0.006864	0.011006	0.013306	0.016638	0.015455	0.016184	0.017119	0.015935	0.018001	0.017938
639	0	0.002427	0.0038	0.006944	0.011092	0.01336	0.016679	0.015596	0.016276	0.01712	0.016017	0.018116	0.018016
638	0	0.002318	0.00373	0.006866	0.010978	0.013315	0.01673	0.015483	0.016258	0.017198	0.015932	0.018163	0.017976
637	0	0.002358	0.003718	0.00685	0.010945	0.013377	0.016721	0.015596	0.016317	0.017125	0.015936	0.018099	0.017931
636	0	0.002371	0.003833	0.006961	0.01112	0.013481	0.016835	0.015655	0.016467	0.01728	0.016108	0.018277	0.018154
635	0	0.002481	0.003863	0.007032	0.011246	0.013531	0.016994	0.015809	0.01659	0.017399	0.016195	0.018355	0.018214
634	0	0.00242	0.003838	0.006981	0.011205	0.013598	0.016967	0.015859	0.016558	0.01739	0.016209	0.01842	0.018292
633	0	0.00253	0.003979	0.007092	0.011347	0.013683	0.017093	0.015917	0.016761	0.017616	0.016402	0.018628	0.018482
632	0	0.002474	0.003936	0.007072	0.011382	0.013709	0.017175	0.015944	0.016693	0.01753	0.016425	0.018592	0.018378
631	0	0.00249	0.003962	0.007115	0.01144	0.013754	0.017197	0.016084	0.016829	0.017607	0.016502	0.018647	0.018496
630	0	0.002531	0.00391	0.007162	0.011438	0.013756	0.017201	0.016119	0.016837	0.017729	0.016455	0.018687	0.018513
629	0	0.002478	0.00399	0.007131	0.011375	0.01383	0.017248	0.016048	0.016902	0.017721	0.016561	0.01877	0.018602
628	0	0.002518	0.003942	0.007101	0.011422	0.013764	0.017223	0.01606	0.016823	0.01767	0.016555	0.018632	0.018573
627	0	0.002492	0.003951	0.007132	0.011391	0.013765	0.017169	0.016015	0.016773	0.017611	0.016446	0.018614	0.018477
626	0	0.002392	0.003873	0.00697	0.011216	0.013584	0.017025	0.015861	0.016693	0.017467	0.016252	0.018438	0.018319
625	0	0.002383	0.003908	0.007015	0.011175	0.01349	0.01697	0.015757	0.016507	0.017344	0.016161	0.018411	0.018219
624	0	0.002374	0.003759	0.006847	0.01107	0.013321	0.016715	0.015561	0.016342	0.017197	0.015947	0.01815	0.018027
623	0	0.00241	0.003807	0.006838	0.01102	0.013221	0.016641	0.015392	0.016177	0.016991	0.015855	0.018062	0.018016
622	0	0.002375	0.003636	0.006626	0.01074	0.012998	0.016354	0.015133	0.015877	0.0168	0.015596	0.017738	0.017665
621	0	0.002295	0.003648	0.006581	0.010608	0.012884	0.016216	0.0149	0.015757	0.016571	0.015335	0.017554	0.017463
620	0	0.00223	0.003534	0.006542	0.010409	0.012598	0.015906	0.014645	0.015402	0.016188	0.014998	0.017248	0.017116
619	0	0.002212	0.003521	0.006391	0.010243	0.012459	0.015683	0.01445	0.015202	0.016024	0.014813	0.016979	0.016865
618	0	0.002173	0.003328	0.006171	0.009937	0.01203	0.015339	0.013971	0.014826	0.01562	0.014378	0.016561	0.016475
617	0	0.002107	0.003249	0.006029	0.009793	0.011774	0.015044	0.01374	0.014478	0.015266	0.014079	0.016279	0.016129
616	0	0.00202	0.003091	0.005928	0.009478	0.011389	0.01459	0.013368	0.014141	0.01487	0.013662	0.015901	0.01581
615	0	0.002068	0.003121	0.005808	0.009414	0.011285	0.014448	0.01306	0.013891	0.014615	0.013358	0.01559	0.015572
614	0	0.001984	0.003015	0.005595	0.009025	0.011038	0.014123	0.012736	0.013503	0.014254	0.013038	0.015292	0.015165
613	0	0.001936	0.002901	0.005498	0.008861	0.010648	0.013775	0.012421	0.01317	0.013947	0.012669	0.014948	0.014867
612	0	0.001827	0.002682	0.005242	0.008528	0.010346	0.013372	0.011983	0.012808	0.013589	0.012303	0.014585	0.014436
611	0	0.00177	0.002752	0.005228	0.008362	0.010089	0.013082	0.011694	0.012509	0.013236	0.012063	0.014262	0.014163
610	0	0.001791	0.002632	0.005042	0.008156	0.009896	0.012806	0.0114	0.012179	0.012973	0.011738	0.013886	0.013863
609	0	0.001822	0.002593	0.005006	0.008022	0.009605	0.012616	0.011153	0.011913	0.012711	0.011468	0.013682	0.01356
608	0	0.001646	0.002377	0.004715	0.007635	0.00932	0.012169	0.01076	0.011534	0.012281	0.011052	0.013265	0.013216
607	0	0.001607	0.002338	0.004684	0.007542	0.009096	0.01197	0.010544	0.011317	0.012019	0.010827	0.013048	0.01293
606	0	0.001629	0.002272	0.004618	0.007328	0.008886	0.011695	0.01019	0.011011	0.01174	0.010549	0.012705	0.012655
605	0	0.001536	0.002122	0.004303	0.007074	0.008551	0.011363	0.009917	0.01068	0.01143	0.010222	0.012363	0.012309
604	0	0.001536	0.002183	0.004373	0.007019	0.008424	0.011198	0.009766	0.010529	0.011239	0.010134	0.012238	0.012135
603	0	0.001316	0.00202	0.004148	0.0067	0.008144	0.010927	0.009401	0.010177	0.010819	0.009724	0.011894	0.011854
602	0	0.001418	0.001963	0.00409	0.006553	0.008046	0.010701	0.00915	0.009961	0.010647	0.009436	0.011637	0.011542
601	0	0.0014	0.001844	0.00401	0.006489	0.007808	0.010579	0.009019	0.009695	0.010462	0.009274	0.011356	0.011401
600	0	0.001435	0.001818	0.003939	0.006368	0.007686	0.010258	0.008843	0.00955	0.010258	0.009107	0.011305	0.011224
599	0	0.001351	0.001778	0.003766	0.006177	0.007472	0.010074	0.00853	0.009344	0.010007	0.00882	0.011012	0.010972
598	0	0.001224	0.001765	0.003678	0.006008	0.007338	0.009962	0.008369	0.009129	0.009867	0.00857	0.010742	0.01085
597	0	0.001285	0.001641	0.003659	0.005949	0.007163	0.009793	0.00821	0.009041	0.009681	0.008518	0.010618	0.010663
596	0	0.001245	0.001614	0.003593	0.005757	0.007024	0.0096	0.008022	0.008875	0.009484	0.008317	0.010452	0.010416
595	0	0.001175	0.001562	0.00346	0.005678	0.006931	0.009407	0.007844	0.008629	0.009385	0.008107	0.010294	0.010267
594	0	0.001206	0.001558	0.003442	0.005615	0.006796	0.009321	0.007794	0.008592	0.009245	0.007972	0.010217	0.010239
593	0	0.001205	0.001473	0.003432	0.005613	0.006741	0.009167	0.007622	0.008492	0.009158	0.008037	0.010057	0.010035
592	0	0.001188	0.001443	0.00334	0.005489	0.006656	0.009112	0.007586	0.008406	0.009063	0.007925	0.00994	0.009953
591	0	0.001232	0.001517	0.003348	0.005519	0.006589	0.009084	0.007487	0.008231	0.008963	0.007768	0.009929	0.009938
590	0	0.001082	0.001433	0.00322	0.005337	0.006432	0.008927	0.007375	0.008199	0.008811	0.007678	0.009772	0.009821
589	0	0.001113	0.001394	0.003255	0.005327	0.006423	0.008814	0.007285	0.008051	0.008788	0.007495	0.009722	0.009691
588	0	0.001086	0.001398	0.003205	0.005286	0.006417	0.008768	0.007239	0.008063	0.008678	0.007551	0.009661	0.009527
587	0	0.001104	0.001407	0.003206	0.005242	0.006283	0.008776	0.007163	0.007982	0.008606	0.007479	0.009544	0.009594
586	0	0.001121	0.001402	0.003191	0.005214	0.006317	0.008649	0.007135	0.0079	0.00864	0.007419	0.009542	0.009591
585	0	0.001156	0.001415	0.003217	0.005177	0.006254	0.008696	0.007146	0.007947	0.008562	0.007391	0.009504	0.009517
584	0	0.00113	0.001384	0.00315	0.005207	0.006226	0.008614	0.007078	0.007888	0.00852	0.00735	0.009467	0.009543
583	0	0.001098	0.001396	0.00311	0.00517	0.006131	0.008523	0.006988	0.007841	0.008443	0.007254	0.009438	0.009442
582	0	0.001068	0.001269	0.003105	0.005104	0.006091	0.008468	0.006996	0.007747	0.008393	0.007258	0.009396	0.009361
581	0	0.00112	0.001312	0.003126	0.005142	0.006124	0.008501	0.007038	0.00774	0.008443	0.00726	0.009375	0.00942
580	0	0.001067	0.001338	0.00309	0.00511	0.006079	0.00846	0.006917	0.007783	0.008366	0.007201	0.009347	0.00936
579	0	0.001045	0.001277	0.00301	0.005012	0.006126	0.008347	0.006845	0.007737	0.008351	0.007195	0.009269	0.009314
578	0	0.00108	0.001277	0.003045	0.004931	0.006054	0.008385	0.00687	0.007678	0.008314	0.007216	0.009308	0.009254
577	0	0.001071	0.001276	0.003036	0.004969	0.00603	0.008356	0.006863	0.007698	0.008311	0.007227	0.00926	0.009331
576	0	0.001066	0.001276	0.003052	0.005038	0.006108	0.008375	0.006799	0.007731	0.008282	0.007225	0.009248	0.009342
575	0	0.001031	0.001298	0.002986	0.004941	0.006006	0.008383	0.006825	0.007708	0.008223	0.007259	0.009216	0.009336
574	0	0.001122	0.001415	0.003046	0.004984	0.005977	0.008386	0.006872	0.007701	0.008332	0.007209	0.009191	0.009276
573	0	0.001078	0.001349	0.003063	0.004987	0.006082	0.008392	0.006857	0.007735	0.008348	0.007242	0.009264	0.00938
572	0	0.001082	0.001292	0.00301	0.004969	0.005936	0.008289	0.006781	0.00773	0.008281	0.00718	0.009246	0.009308
571	0	0.001092	0.00124	0.003076	0.004999	0.006032	0.008408	0.006851	0.007786	0.00835	0.007281	0.009369	0.009347
570	0	0.001035	0.001293	0.002993	0.00496	0.005967	0.008339	0.006879	0.007721	0.00825	0.007282	0.009251	0.009291
569	0	0.001156	0.001279	0.003067	0.005056	0.00608	0.008435	0.006979	0.007848	0.008386	0.007276	0.009342	0.009378
568	0	0.001192	0.00135	0.003186	0.005119	0.006175	0.008614	0.006963	0.007916	0.008476	0.007362	0.009411	0.009536
567	0	0.001066	0.001329	0.00314	0.005096	0.006192	0.008539	0.006976	0.007881	0.008379	0.00742	0.009444	0.009479
566	0	0.001163	0.001325	0.003168	0.005161	0.006191	0.008505	0.007007	0.007917	0.008509	0.007424	0.009414	0.00953
565	0	0.001143	0.001292	0.003132	0.005087	0.006163	0.00851	0.007011	0.007985	0.008515	0.007451	0.009452	0.009492
564	0	0.001139	0.001376	0.003184	0.005221	0.006316	0.0086	0.007116	0.008042	0.008551	0.00745	0.009592	0.009592
563	0	0.001185	0.0014	0.00315	0.005292	0.006358	0.00857	0.00711	0.008051	0.008623	0.007619	0.009653	0.009644
562	0	0.001121	0.001337	0.003253	0.005275	0.006334	0.008693	0.007226	0.008178	0.008599	0.007606	0.009725	0.009747
561	0	0.001189	0.001498	0.003321	0.005348	0.006525	0.00876	0.007352	0.008235	0.00876	0.007831	0.009794	0.009816
560	0	0.001198	0.001539	0.003265	0.005368	0.006522	0.008777	0.007383	0.00825	0.008786	0.007751	0.009854	0.009805
559	0	0.001226	0.001496	0.003353	0.005447	0.006558	0.008699	0.007353	0.008253	0.008857	0.007771	0.009705	0.009665
558	0	0.001158	0.001513	0.003353	0.005483	0.006579	0.008779	0.007488	0.008282	0.008928	0.007804	0.009734	0.009734
557	0	0.001267	0.00157	0.003378	0.005585	0.00671	0.008847	0.007513	0.008327	0.009015	0.007938	0.009891	0.009786
556	0	0.001251	0.001653	0.003446	0.005675	0.006722	0.008877	0.007676	0.008536	0.009208	0.008083	0.00994	0.009981
555	0	0.001253	0.001593	0.003488	0.00577	0.006782	0.00895	0.007761	0.008623	0.009282	0.008237	0.010034	0.010034
554	0	0.001241	0.001649	0.003551	0.005787	0.006887	0.009076	0.007876	0.008649	0.009368	0.008326	0.010162	0.010226
553	0	0.001287	0.001695	0.003671	0.005928	0.007029	0.009217	0.008092	0.008821	0.009568	0.00842	0.010345	0.010345
552	0	0.001347	0.001755	0.003679	0.006056	0.007104	0.009243	0.008104	0.008979	0.009613	0.008614	0.010477	0.010468
551	0	0.00129	0.001743	0.003628	0.006033	0.007109	0.009387	0.008155	0.009049	0.009689	0.008652	0.010508	0.010586
550	0	0.001384	0.001833	0.0038	0.006124	0.007273	0.009526	0.008311	0.009146	0.009873	0.008827	0.010629	0.010601
549	0	0.001362	0.001766	0.0038	0.00626	0.007364	0.009594	0.008471	0.009352	0.01001	0.008973	0.010834	0.010784
548	0	0.001285	0.001877	0.003808	0.006277	0.00739	0.009697	0.008505	0.009423	0.00999	0.009007	0.010809	0.010874
547	0	0.001428	0.001854	0.003936	0.006437	0.007595	0.009901	0.008714	0.009645	0.010276	0.009193	0.011023	0.011068
546	0	0.001462	0.001897	0.003952	0.006438	0.007523	0.010006	0.008733	0.009673	0.01039	0.009312	0.011132	0.011123
545	0	0.001341	0.00191	0.003973	0.006498	0.0077	0.010019	0.008888	0.009745	0.010494	0.00938	0.011259	0.011263
544	0	0.001461	0.001923	0.003988	0.006603	0.007718	0.010241	0.008968	0.009825	0.010551	0.009497	0.011388	0.011398
543	0	0.00155	0.002082	0.004067	0.006639	0.00789	0.010302	0.009122	0.009964	0.010718	0.009664	0.011554	0.011564
542	0	0.001432	0.002014	0.004118	0.006771	0.008009	0.010412	0.009163	0.010147	0.010768	0.009719	0.011632	0.011577
541	0	0.001472	0.001996	0.004033	0.006676	0.007954	0.010452	0.009199	0.010078	0.010749	0.009709	0.01159	0.011622
540	0	0.001664	0.002169	0.004265	0.006917	0.00819	0.010625	0.00939	0.010265	0.011032	0.009991	0.0119	0.011845
539	0	0.001503	0.002027	0.004148	0.006877	0.008078	0.010644	0.009423	0.010348	0.011028	0.009942	0.011855	0.011901
538	0	0.001566	0.00212	0.004255	0.006939	0.008303	0.010688	0.00949	0.010387	0.011117	0.010082	0.011963	0.011904
537	0	0.001521	0.002191	0.004353	0.007051	0.008379	0.010827	0.009583	0.010499	0.011215	0.010202	0.012084	0.012066
536	0	0.001485	0.002138	0.004251	0.007029	0.008362	0.010815	0.009675	0.010509	0.01118	0.010145	0.01209	0.012104
535	0	0.001481	0.00216	0.004327	0.007119	0.008356	0.010892	0.009697	0.010586	0.011262	0.010244	0.012135	0.012103
534	0	0.001503	0.002191	0.004317	0.007127	0.008469	0.010954	0.009755	0.010648	0.011347	0.010338	0.01228	0.012193
533	0	0.001628	0.002214	0.004398	0.007227	0.008536	0.010958	0.009778	0.010712	0.011461	0.010429	0.01227	0.012348
532	0	0.001467	0.002227	0.004393	0.007204	0.008482	0.011096	0.009773	0.010744	0.01147	0.010379	0.01228	0.012339
531	0	0.001529	0.002204	0.004402	0.00719	0.008522	0.011127	0.009882	0.010794	0.011474	0.010438	0.012348	0.012449
530	0	0.001628	0.002222	0.004474	0.007294	0.008617	0.011213	0.009981	0.010889	0.011606	0.010556	0.012434	0.012558
529	0	0.001632	0.002298	0.004505	0.007379	0.008684	0.011212	0.010003	0.010974	0.011678	0.010627	0.01252	0.012565
528	0	0.00156	0.002222	0.004433	0.007271	0.008626	0.011186	0.00995	0.010934	0.011597	0.010524	0.01242	0.012475
527	0	0.00165	0.002356	0.004572	0.007486	0.008801	0.011329	0.010084	0.011091	0.011795	0.010754	0.012655	0.012687
526	0	0.001597	0.002263	0.004424	0.007312	0.008649	0.011281	0.010031	0.011071	0.011715	0.010679	0.012585	0.012603
525	0	0.001632	0.002316	0.004504	0.007424	0.008797	0.01133	0.010107	0.01106	0.011805	0.01075	0.012597	0.012675
524	0	0.001618	0.002307	0.004559	0.007437	0.008811	0.011362	0.010148	0.011056	0.011814	0.0108	0.012716	0.01267
523	0	0.00157	0.002258	0.004447	0.007367	0.008822	0.011328	0.010069	0.011081	0.011776	0.010739	0.012627	0.012696
522	0	0.001592	0.002357	0.004559	0.007443	0.008826	0.011345	0.010145	0.011194	0.011852	0.010797	0.01264	0.012685
521	0	0.0016	0.002329	0.004509	0.007509	0.008847	0.011457	0.010185	0.011151	0.011928	0.010786	0.012725	0.012734
520	0	0.001646	0.002276	0.004568	0.007514	0.008839	0.011458	0.010217	0.011225	0.011865	0.010832	0.012725	0.012803
519	0	0.001663	0.00236	0.004616	0.007568	0.008892	0.011443	0.010229	0.011237	0.011932	0.01089	0.012733	0.012829
518	0	0.001667	0.002342	0.004603	0.007455	0.00882	0.011398	0.010225	0.011197	0.011932	0.01085	0.012775	0.01277
517	0	0.001668	0.00233	0.004599	0.007411	0.008789	0.011317	0.010258	0.011225	0.011796	0.010851	0.012675	0.012689
516	0	0.001605	0.002356	0.004518	0.007419	0.008771	0.011335	0.01014	0.01112	0.011838	0.010728	0.012648	0.012666
515	0	0.001632	0.002298	0.004573	0.007461	0.008866	0.011358	0.010117	0.011121	0.011792	0.010728	0.012616	0.012671
514	0	0.001618	0.002293	0.004536	0.007451	0.008775	0.011216	0.010112	0.01107	0.011824	0.010719	0.012593	0.012666
513	0	0.001614	0.002334	0.004568	0.007374	0.008807	0.011294	0.010067	0.011134	0.011806	0.010746	0.01263	0.012607
512	0	0.001583	0.002222	0.004559	0.007393	0.008681	0.011231	0.010027	0.01103	0.011766	0.01061	0.01253	0.012567
511	0	0.00165	0.002369	0.00446	0.007311	0.008694	0.011171	0.009981	0.011002	0.011651	0.010614	0.012562	0.012598
510	0	0.001588	0.002218	0.00447	0.007358	0.008645	0.011168	0.009937	0.010931	0.011566	0.01058	0.012445	0.012426
509	0	0.00169	0.002338	0.004447	0.007293	0.008635	0.01118	0.009999	0.01097	0.011596	0.010587	0.012434	0.012466
508	0	0.001726	0.002347	0.004505	0.007284	0.008622	0.011117	0.009945	0.010934	0.011537	0.010524	0.012402	0.01242
507	0	0.001575	0.002254	0.004372	0.007114	0.008488	0.010996	0.009702	0.010768	0.011403	0.010435	0.012226	0.012272
506	0	0.001583	0.002174	0.004466	0.007123	0.00842	0.010878	0.009774	0.010704	0.011339	0.010326	0.01219	0.012222
505	0	0.001624	0.00216	0.004336	0.007173	0.008424	0.010818	0.009633	0.010617	0.011325	0.010271	0.012125	0.012125
504	0	0.001655	0.002268	0.004291	0.007024	0.008329	0.010781	0.009601	0.010517	0.011197	0.010125	0.012015	0.012116
503	0	0.001557	0.002147	0.0043	0.006938	0.008234	0.010614	0.009443	0.010418	0.011134	0.010017	0.011989	0.011911
502	0	0.001539	0.002049	0.004233	0.006921	0.008058	0.010459	0.00927	0.010336	0.010934	0.009931	0.011821	0.011738
501	0	0.001481	0.002031	0.004103	0.006799	0.008036	0.010424	0.009094	0.010132	0.010789	0.009731	0.011662	0.011607
500	0	0.001521	0.001924	0.004089	0.006682	0.007887	0.010178	0.009104	0.010046	0.01078	0.009686	0.011489	0.011553
499	0	0.001513	0.001951	0.004086	0.00661	0.007838	0.010134	0.008982	0.009933	0.010613	0.009546	0.011426	0.01143
498	0	0.001517	0.002	0.004058	0.006573	0.007777	0.010159	0.008935	0.009941	0.010615	0.00944	0.011401	0.011406
497	0	0.001427	0.001937	0.004013	0.006578	0.00765	0.009954	0.008758	0.009749	0.010387	0.009331	0.011227	0.011269
496	0	0.001472	0.00183	0.003937	0.006443	0.007552	0.009892	0.008618	0.009646	0.010288	0.009273	0.011055	0.011101
495	0	0.001441	0.001924	0.003887	0.006352	0.007474	0.009796	0.008572	0.009591	0.010188	0.009118	0.011032	0.011027
494	0	0.001383	0.001856	0.003806	0.006289	0.00737	0.009678	0.008513	0.0094	0.01006	0.009041	0.010904	0.010904
493	0	0.001414	0.001763	0.003667	0.006231	0.007303	0.009569	0.008305	0.009273	0.009938	0.008864	0.010759	0.01075
492	0	0.001365	0.00175	0.003722	0.006141	0.007195	0.00946	0.008178	0.009273	0.009874	0.00881	0.010659	0.010645
491	0	0.001333	0.001704	0.003645	0.006059	0.007122	0.009314	0.008087	0.009128	0.009706	0.008618	0.010554	0.01059
490	0	0.001351	0.001718	0.003717	0.005996	0.006977	0.009223	0.00801	0.009018	0.00956	0.0085	0.010417	0.010426
489	0	0.001254	0.001584	0.003641	0.00587	0.006982	0.009129	0.007929	0.008851	0.009561	0.008442	0.010409	0.010354
488	0	0.001316	0.001602	0.003546	0.005847	0.006909	0.00901	0.007761	0.008878	0.009492	0.00846	0.01033	0.010308
487	0	0.001263	0.001625	0.00356	0.005744	0.006792	0.008992	0.007698	0.00871	0.009329	0.008306	0.010231	0.010099
486	0	0.001222	0.001616	0.003466	0.005753	0.006739	0.008738	0.007581	0.008548	0.009239	0.008157	0.010063	0.010059
485	0	0.001267	0.001477	0.003422	0.005655	0.006621	0.008784	0.007455	0.008489	0.009162	0.008071	0.01	0.009977
484	0	0.001235	0.001508	0.003336	0.0056	0.006594	0.008661	0.007486	0.008456	0.009075	0.008034	0.009867	0.009995
483	0	0.001205	0.001428	0.003296	0.005524	0.006554	0.008563	0.007387	0.008344	0.008994	0.007859	0.009741	0.009882
482	0	0.00128	0.001463	0.003363	0.005568	0.006512	0.00857	0.007377	0.008325	0.009047	0.00793	0.009817	0.009867
481	0	0.001317	0.001495	0.003381	0.005442	0.006499	0.008443	0.007278	0.008312	0.008962	0.007903	0.009758	0.009772
480	0	0.001133	0.00137	0.00322	0.005443	0.006323	0.008358	0.007192	0.008117	0.008917	0.007723	0.009509	0.009609
479	0	0.001164	0.001392	0.003269	0.005429	0.006341	0.00843	0.007183	0.00818	0.008871	0.007722	0.009526	0.009599
478	0	0.001232	0.001428	0.003189	0.005358	0.006175	0.008295	0.007089	0.008159	0.008718	0.007592	0.009436	0.009532
477	0	0.0012	0.001388	0.00331	0.005384	0.006305	0.008317	0.00711	0.008149	0.008762	0.007622	0.009481	0.009544
476	0	0.001254	0.001361	0.00317	0.005267	0.006255	0.008226	0.007002	0.008094	0.008667	0.007555	0.009504	0.009376
475	0	0.001178	0.001289	0.003161	0.005271	0.006143	0.008167	0.00693	0.007986	0.008562	0.007523	0.009326	0.00944
474	0	0.001213	0.00132	0.003188	0.005397	0.00616	0.008212	0.006969	0.008007	0.008593	0.007513	0.009325	0.009448
473	0	0.001214	0.001303	0.003171	0.005344	0.006152	0.008063	0.006812	0.008004	0.008517	0.007455	0.009259	0.009404
472	0	0.001236	0.001357	0.003211	0.005163	0.006088	0.008058	0.006839	0.007958	0.008535	0.007423	0.009272	0.009253
471	0	0.001142	0.00137	0.003099	0.005235	0.006106	0.008062	0.006902	0.008044	0.008593	0.007337	0.009276	0.009348
470	0	0.001187	0.001223	0.003211	0.005303	0.006016	0.007895	0.006816	0.007836	0.008439	0.007396	0.009258	0.009267
469	0	0.001276	0.001325	0.003246	0.005252	0.006119	0.008038	0.006847	0.007929	0.008551	0.007376	0.009352	0.009251
468	0	0.001116	0.001379	0.00318	0.005244	0.00603	0.007963	0.006871	0.007863	0.00844	0.007283	0.009176	0.009203
467	0	0.001204	0.001338	0.003174	0.00523	0.00606	0.007898	0.006761	0.007807	0.008443	0.007318	0.009107	0.009229
466	0	0.001191	0.001393	0.003054	0.005109	0.005985	0.007872	0.006762	0.007809	0.008303	0.007256	0.009135	0.009199
465	0	0.00116	0.001294	0.003081	0.005159	0.005976	0.007868	0.006699	0.007809	0.008295	0.007165	0.009067	0.009154
464	0	0.00104	0.001205	0.002915	0.005128	0.005904	0.00776	0.006668	0.007765	0.008332	0.007148	0.009023	0.009128
463	0	0.001276	0.001285	0.003125	0.005149	0.006025	0.007917	0.006811	0.007958	0.008402	0.007305	0.009157	0.009189
462	0	0.0012	0.00141	0.003067	0.00514	0.006011	0.007907	0.006788	0.007735	0.008439	0.007255	0.009066	0.009175
461	0	0.001213	0.00137	0.003089	0.005145	0.00593	0.00784	0.006653	0.007758	0.008389	0.007232	0.009007	0.009089
460	0	0.001129	0.001303	0.003094	0.005136	0.005958	0.007782	0.006636	0.007796	0.00824	0.00717	0.009027	0.009095
459	0	0.001085	0.001268	0.003055	0.005025	0.005878	0.00772	0.006574	0.007652	0.008246	0.007135	0.008955	0.008987
458	0	0.001097	0.001191	0.002942	0.005051	0.005846	0.00772	0.006592	0.00772	0.008237	0.007026	0.008901	0.00896
457	0	0.001151	0.001321	0.003054	0.005091	0.005899	0.007723	0.006609	0.007723	0.008286	0.007121	0.008963	0.009041
456	0	0.001124	0.001222	0.002973	0.005087	0.005894	0.007691	0.006681	0.007732	0.008359	0.007079	0.008986	0.009027
455	0	0.001124	0.001169	0.002987	0.005043	0.005747	0.007625	0.006592	0.007652	0.008256	0.007054	0.008869	0.008865
454	0	0.001102	0.001196	0.00296	0.00507	0.005796	0.007724	0.006632	0.007833	0.008301	0.007063	0.008996	0.009056
453	0	0.001196	0.001267	0.003077	0.00529	0.005932	0.007819	0.006718	0.007869	0.008342	0.00728	0.009028	0.009024
452	0	0.001049	0.001071	0.002849	0.004937	0.005754	0.007597	0.006423	0.007574	0.008183	0.006917	0.008769	0.008806
451	0	0.001058	0.001035	0.002912	0.005004	0.005817	0.007732	0.006549	0.007651	0.008164	0.007057	0.008818	0.008896
450	0	0.001156	0.001187	0.003037	0.005021	0.005906	0.007717	0.006666	0.007708	0.008194	0.007137	0.00889	0.008903
449	0	0.001138	0.001308	0.003046	0.005061	0.0059	0.007729	0.006614	0.007761	0.00831	0.007121	0.008842	0.00896
448	0	0.001129	0.001232	0.003024	0.005035	0.005842	0.007798	0.006597	0.007703	0.008157	0.007009	0.008798	0.008848
447	0	0.001147	0.001294	0.003046	0.005156	0.005878	0.007748	0.006583	0.007884	0.00827	0.007158	0.008911	0.008951
446	0	0.001102	0.001111	0.002988	0.005084	0.005851	0.00768	0.00662	0.007721	0.008302	0.007037	0.008798	0.008948
445	0	0.000991	0.001142	0.002871	0.005098	0.005883	0.007681	0.006521	0.007722	0.008221	0.007042	0.008812	0.008867
444	0	0.001044	0.001076	0.002952	0.005004	0.005767	0.007636	0.00654	0.007668	0.00819	0.007029	0.008727	0.008863
443	0	0.001107	0.00121	0.002943	0.005044	0.005766	0.007726	0.006498	0.007726	0.008248	0.007087	0.00883	0.008812
442	0	0.001004	0.001192	0.002957	0.005022	0.005793	0.007699	0.006535	0.007704	0.008212	0.007087	0.008858	0.008881
441	0	0.001035	0.00125	0.002916	0.005089	0.005779	0.007785	0.006548	0.007722	0.008248	0.007019	0.008876	0.008867
440	0	0.001133	0.001205	0.003023	0.005169	0.005815	0.007766	0.006647	0.007825	0.008311	0.007127	0.008884	0.008924
439	0	0.001085	0.001206	0.003015	0.005243	0.005834	0.007858	0.006549	0.007759	0.00839	0.006992	0.00884	0.008863
438	0	0.001169	0.001286	0.003068	0.005156	0.00595	0.007875	0.006692	0.007952	0.008429	0.007245	0.008979	0.008906
437	0	0.001084	0.001263	0.003028	0.005224	0.005915	0.007771	0.006643	0.007975	0.008411	0.007222	0.008921	0.008998
436	0	0.001116	0.001263	0.002948	0.005189	0.00588	0.007805	0.006613	0.007783	0.008318	0.007052	0.008942	0.008828
435	0	0.001081	0.00121	0.002958	0.005068	0.005818	0.007756	0.006541	0.00791	0.008256	0.007139	0.008915	0.008933
434	0	0.001107	0.001313	0.003033	0.005247	0.005884	0.007977	0.006771	0.008004	0.008418	0.007147	0.009018	0.009036
433	0	0.001197	0.00129	0.002989	0.005302	0.005989	0.007819	0.006713	0.007964	0.008428	0.007189	0.009015	0.008965
432	0	0.001071	0.001183	0.002904	0.005208	0.005863	0.00783	0.00661	0.007893	0.008448	0.007104	0.008984	0.009016
431	0	0.001188	0.001322	0.003101	0.005284	0.00603	0.008028	0.006758	0.00815	0.00855	0.00727	0.009046	0.009024
430	0	0.001045	0.001219	0.003012	0.005268	0.005833	0.007817	0.006633	0.007876	0.008408	0.007227	0.008904	0.008877
429	0	0.001175	0.001211	0.002928	0.005229	0.00583	0.007837	0.006712	0.007937	0.008469	0.007252	0.009024	0.008929
428	0	0.001161	0.001242	0.003013	0.005256	0.005938	0.007923	0.006762	0.00801	0.008469	0.007193	0.009056	0.008979
427	0	0.001287	0.001349	0.003188	0.005364	0.006209	0.008114	0.006993	0.008164	0.008555	0.007446	0.009215	0.009202
426	0	0.001162	0.001319	0.003046	0.005294	0.005977	0.00805	0.006806	0.008118	0.008487	0.007255	0.009152	0.009202
425	0	0.001163	0.00131	0.003052	0.005306	0.005912	0.008008	0.006895	0.008085	0.008591	0.007376	0.009092	0.009069
424	0	0.001145	0.001355	0.003043	0.005312	0.006059	0.007965	0.006738	0.008106	0.008571	0.00732	0.009095	0.009049
423	0	0.001088	0.001267	0.003036	0.00526	0.006025	0.007996	0.006832	0.008064	0.008469	0.007427	0.009053	0.009025
422	0	0.001092	0.001276	0.003136	0.005339	0.005968	0.007953	0.006794	0.008076	0.008636	0.007398	0.009106	0.009056
421	0	0.00108	0.001295	0.002958	0.005148	0.005936	0.007918	0.006776	0.008196	0.008529	0.007317	0.009058	0.008985
420	0	0.001151	0.001362	0.003115	0.005292	0.006062	0.008071	0.006879	0.008066	0.008559	0.007406	0.00912	0.00912
419	0	0.001236	0.001349	0.003138	0.005447	0.006073	0.008069	0.006858	0.008229	0.008717	0.007527	0.00916	0.0091
418	0	0.001156	0.001416	0.003117	0.00544	0.005994	0.008136	0.006957	0.008264	0.008689	0.007462	0.009196	0.009159
417	0	0.00113	0.00135	0.003142	0.005385	0.006074	0.008164	0.00692	0.008251	0.008771	0.007521	0.009283	0.00916
416	0	0.001157	0.001404	0.003196	0.005417	0.006171	0.008129	0.006962	0.00822	0.008773	0.007531	0.009198	0.009143
415	0	0.001162	0.001337	0.003044	0.005401	0.006081	0.00814	0.006955	0.008268	0.008811	0.00752	0.009237	0.00926
414	0	0.001189	0.001323	0.003196	0.005463	0.006103	0.008129	0.006999	0.008344	0.008746	0.007504	0.009308	0.009267
413	0	0.001201	0.001341	0.003173	0.005511	0.006124	0.008341	0.007024	0.008355	0.00888	0.007597	0.009346	0.009346
412	0	0.001134	0.001354	0.003303	0.005477	0.006139	0.008246	0.007103	0.008415	0.008936	0.007708	0.009397	0.009324
411	0	0.001156	0.001331	0.003144	0.00553	0.006214	0.008152	0.0071	0.008389	0.008878	0.007687	0.009385	0.009449
410	0	0.00115	0.001446	0.003186	0.005651	0.006127	0.008227	0.007085	0.008441	0.008966	0.007785	0.009404	0.009427
409	0	0.001078	0.001387	0.003238	0.005607	0.006259	0.008326	0.007148	0.008522	0.00901	0.007771	0.009439	0.009493
408	0	0.001184	0.001395	0.003177	0.005612	0.006291	0.008411	0.007211	0.00858	0.009117	0.007847	0.009546	0.009569
407	0	0.001175	0.001443	0.00326	0.005726	0.006305	0.008502	0.00732	0.008647	0.009134	0.007942	0.009636	0.009636
406	0	0.001228	0.001451	0.00342	0.005732	0.006464	0.008624	0.007448	0.008747	0.009234	0.008106	0.009749	0.009799
405	0	0.001179	0.001367	0.003255	0.005755	0.006393	0.008603	0.007413	0.008721	0.009236	0.008089	0.009751	0.009783
404	0	0.001233	0.001474	0.003313	0.005854	0.006515	0.008711	0.007462	0.008811	0.009294	0.008143	0.009882	0.009827
403	0	0.001282	0.00155	0.003344	0.0059	0.006565	0.008826	0.007562	0.008967	0.009404	0.008225	0.009974	0.010006
402	0	0.001148	0.00143	0.003409	0.005907	0.006623	0.008866	0.007625	0.008989	0.009527	0.008234	0.010052	0.010066
401	0	0.00122	0.00156	0.003454	0.005981	0.006764	0.009133	0.007836	0.009082	0.009671	0.008463	0.010251	0.010274
400	0	0.001212	0.001535	0.003511	0.006058	0.006833	0.009271	0.007941	0.009257	0.009782	0.008569	0.010431	0.010399
399	0	0.001311	0.001643	0.003648	0.006224	0.007036	0.009381	0.008109	0.00955	0.00998	0.008751	0.010675	0.010593
398	0	0.001393	0.001761	0.003745	0.006333	0.00725	0.009616	0.008356	0.009685	0.010124	0.008981	0.010829	0.010774
397	0	0.001233	0.001637	0.003645	0.006425	0.007207	0.009607	0.00831	0.009772	0.010289	0.009017	0.010872	0.010812
396	0	0.001327	0.001736	0.003719	0.006547	0.007375	0.009769	0.008593	0.009934	0.010438	0.009187	0.011113	0.011062
395	0	0.001297	0.001666	0.003732	0.006548	0.0074	0.009933	0.008706	0.010002	0.010589	0.009406	0.011297	0.011104
394	0	0.001415	0.001946	0.003945	0.006932	0.007762	0.010206	0.009079	0.010413	0.010955	0.00977	0.011613	0.011525
393	0	0.001425	0.001924	0.00407	0.007023	0.007931	0.010391	0.009254	0.010603	0.011224	0.009941	0.011827	0.011753
392	0	0.001461	0.001983	0.004144	0.007099	0.008036	0.010544	0.009437	0.010838	0.011437	0.010158	0.012009	0.01193
391	0	0.001484	0.002074	0.004254	0.007425	0.008366	0.010808	0.009755	0.011245	0.01172	0.010476	0.012435	0.012371
390	0	0.001529	0.002138	0.004391	0.007629	0.008635	0.011134	0.010062	0.011494	0.012158	0.010908	0.012639	0.012652
389	0	0.001593	0.002193	0.004461	0.007782	0.008872	0.011442	0.01042	0.011881	0.012431	0.01123	0.01299	0.012958
388	0	0.001666	0.002307	0.00468	0.0082	0.009296	0.011962	0.010869	0.012378	0.012937	0.011708	0.013572	0.013433
387	0	0.001738	0.002605	0.004985	0.008532	0.009592	0.012316	0.011355	0.012806	0.013454	0.012311	0.014071	0.014002
386	0	0.001803	0.002539	0.005116	0.008693	0.010003	0.012767	0.011801	0.013254	0.013982	0.012781	0.014591	0.014391
385	0	0.001808	0.002627	0.005324	0.00902	0.010345	0.013113	0.012215	0.013777	0.014423	0.013206	0.014949	0.014935
384	0	0.001985	0.002926	0.005616	0.009596	0.010863	0.013696	0.013023	0.014398	0.01505	0.0139	0.015665	0.015651
383	0	0.00165	0.002628	0.005513	0.009586	0.011042	0.014317	0.01316	0.01499	0.015516	0.014215	0.016377	0.016311
382	0	0.002318	0.003194	0.006348	0.010558	0.01218	0.015605	0.014294	0.015772	0.016704	0.015623	0.01753	0.017535
381	0	0.00228	0.003116	0.006218	0.010693	0.012451	0.015611	0.015034	0.016329	0.017137	0.016021	0.017997	0.017801
380	0	0.002419	0.003558	0.006854	0.01165	0.013254	0.016792	0.015948	0.017554	0.018144	0.017073	0.019063	0.01919
379	0	0.002754	0.003903	0.007303	0.012098	0.013894	0.017518	0.016751	0.018543	0.019214	0.017953	0.020022	0.019787
378	0	0.002614	0.004235	0.007583	0.012883	0.014678	0.018441	0.017696	0.019534	0.020132	0.019079	0.020952	0.020791
377	0	0.002832	0.00435	0.008006	0.013563	0.015841	0.019332	0.018651	0.020542	0.02124	0.020005	0.022052	0.022095
376	0	0.003143	0.004898	0.008719	0.0146	0.017014	0.020542	0.020123	0.021901	0.022644	0.021368	0.023298	0.023341
375	0	0.003198	0.005309	0.009135	0.015488	0.017744	0.02154	0.021082	0.022983	0.023799	0.022779	0.024445	0.024592
374	0	0.003353	0.005716	0.009775	0.016201	0.01886	0.022827	0.02259	0.024431	0.025202	0.024037	0.025889	0.02587
373	0	0.003616	0.006016	0.01036	0.017284	0.020016	0.024236	0.023856	0.025898	0.026739	0.025455	0.02739	0.027375
372	0	0.003708	0.006447	0.010957	0.018225	0.021185	0.025608	0.025294	0.02718	0.028173	0.02696	0.02884	0.02884
371	0	0.003962	0.006908	0.011501	0.019249	0.02231	0.026926	0.026869	0.028787	0.029647	0.028513	0.030438	0.030346
370	0	0.004202	0.007319	0.012286	0.020349	0.023755	0.028392	0.028286	0.030422	0.031219	0.030258	0.032046	0.031993
369	0	0.004596	0.007828	0.01304	0.021718	0.025291	0.029971	0.030169	0.032202	0.033122	0.032037	0.033904	0.033929
368	0	0.004779	0.008303	0.013633	0.022662	0.026401	0.031462	0.031544	0.033618	0.034708	0.033492	0.035307	0.035288
367	0	0.004784	0.008785	0.014321	0.023645	0.027767	0.032917	0.033242	0.035349	0.036169	0.035159	0.036996	0.036942
366	0	0.005216	0.00917	0.014996	0.024683	0.029022	0.034217	0.034572	0.036774	0.03767	0.036603	0.038569	0.038682
365	0	0.005456	0.009587	0.015571	0.025788	0.030214	0.035617	0.036135	0.03854	0.039234	0.038251	0.039972	0.039968
364	0	0.005516	0.009902	0.016176	0.026755	0.031246	0.036824	0.037412	0.03953	0.040536	0.039491	0.041401	0.041351
363	0	0.005802	0.010328	0.016701	0.027501	0.032303	0.03815	0.038626	0.040848	0.041862	0.040725	0.042595	0.042546
362	0	0.005813	0.010565	0.01706	0.028231	0.033154	0.038998	0.039599	0.041806	0.042698	0.041673	0.043687	0.043657
361	0	0.005973	0.010727	0.017459	0.028891	0.033914	0.039932	0.040564	0.042801	0.043691	0.042638	0.044691	0.044602
360	0	0.006055	0.011077	0.01779	0.029365	0.034671	0.040719	0.041208	0.043568	0.044593	0.043548	0.045461	0.045361
359	0	0.006165	0.011415	0.018237	0.029829	0.03518	0.04121	0.041923	0.044222	0.045169	0.044257	0.046238	0.046068
358	0	0.006379	0.011554	0.018415	0.030196	0.03564	0.041771	0.042618	0.044907	0.045845	0.044897	0.046731	0.046741
357	0	0.006354	0.011484	0.018511	0.030453	0.036097	0.042083	0.042912	0.045347	0.046272	0.045272	0.047309	0.047059
356	0	0.00629	0.011641	0.0187	0.030812	0.036388	0.042657	0.043372	0.045745	0.046816	0.04574	0.047704	0.047553
355	0	0.006736	0.011925	0.019151	0.031355	0.036947	0.043341	0.044052	0.046584	0.047476	0.046388	0.04843	0.048315
354	0	0.006668	0.012111	0.019299	0.031625	0.037333	0.043703	0.04463	0.046984	0.047943	0.046969	0.048974	0.048878
353	0	0.006861	0.012204	0.019605	0.032269	0.037809	0.044306	0.045153	0.047661	0.048616	0.047571	0.049578	0.049412
352	0	0.006821	0.012373	0.019731	0.032591	0.038367	0.044834	0.045878	0.048376	0.049206	0.048386	0.050322	0.05015
351	0	0.006922	0.012551	0.020145	0.033238	0.038866	0.045632	0.046723	0.049171	0.050054	0.049176	0.05106	0.051035
350	0	0.00714	0.01303	0.020621	0.033978	0.039989	0.046561	0.047654	0.050167	0.051082	0.050167	0.052141	0.052044
349	0	0.007288	0.013116	0.020927	0.034555	0.040615	0.047589	0.048589	0.051179	0.052172	0.051123	0.053188	0.053087
348	0	0.00748	0.013506	0.021498	0.035295	0.041604	0.048648	0.049677	0.052303	0.053182	0.052283	0.054318	0.05416
347	0	0.007506	0.013696	0.021794	0.035957	0.042321	0.049264	0.050633	0.053215	0.054254	0.053302	0.055266	0.05499
346	0	0.007647	0.014151	0.022433	0.036709	0.043333	0.050605	0.05176	0.054471	0.055309	0.054441	0.05643	0.056205
345	0	0.007892	0.014266	0.022728	0.037293	0.044132	0.05145	0.052668	0.055483	0.056282	0.055314	0.057401	0.057246
344	0	0.008011	0.014689	0.023297	0.038013	0.044943	0.052321	0.053781	0.056346	0.057311	0.056249	0.058247	0.058268
343	0	0.008169	0.014842	0.023402	0.038628	0.045484	0.052929	0.054315	0.0571	0.057923	0.05709	0.059123	0.05885
342	0	0.008224	0.015019	0.023912	0.039067	0.046236	0.053632	0.054928	0.057723	0.058629	0.057728	0.059728	0.059713
341	0	0.008246	0.015184	0.023764	0.039107	0.04646	0.053899	0.055095	0.057814	0.058679	0.057979	0.060017	0.05981
340	0	0.008188	0.015057	0.023979	0.039088	0.046372	0.053949	0.055411	0.058107	0.058973	0.057968	0.060126	0.060001
339	0	0.008259	0.015261	0.024004	0.038988	0.046348	0.053798	0.055142	0.057801	0.058817	0.058064	0.059964	0.059876
338	0	0.008163	0.014911	0.023609	0.038815	0.04599	0.053286	0.054624	0.057255	0.058415	0.057394	0.05937	0.059251
337	0	0.008381	0.015118	0.023547	0.038585	0.04562	0.052965	0.054393	0.056946	0.057924	0.056895	0.058935	0.058842
336	0	0.007934	0.01473	0.023026	0.037795	0.044928	0.052008	0.053287	0.055912	0.056852	0.055979	0.05795	0.057785
335	0	0.007827	0.014352	0.022568	0.037275	0.044282	0.051161	0.052575	0.055023	0.055874	0.055059	0.05698	0.056835
334	0	0.007886	0.014276	0.022551	0.036692	0.043614	0.050471	0.051751	0.054009	0.055125	0.054163	0.056172	0.056064
333	0	0.007469	0.013621	0.02179	0.035996	0.042404	0.049181	0.050296	0.052962	0.053856	0.053008	0.055019	0.054829
332	0	0.007552	0.013622	0.021521	0.035244	0.041771	0.048438	0.049495	0.051994	0.052799	0.052025	0.053924	0.053847
331	0	0.007471	0.013452	0.021098	0.034485	0.041041	0.047521	0.048551	0.050882	0.051981	0.051121	0.052909	0.05296
330	0	0.007268	0.013083	0.020765	0.034103	0.040059	0.046675	0.047683	0.050085	0.050969	0.050029	0.052124	0.051782
329	0	0.007375	0.012895	0.020394	0.033435	0.039466	0.045808	0.046547	0.04906	0.049931	0.049247	0.05088	0.050946
328	0	0.00706	0.012493	0.019761	0.032752	0.038588	0.044989	0.045827	0.048245	0.049115	0.0482	0.050205	0.05022
327	0	0.006803	0.012086	0.019757	0.032064	0.038029	0.044111	0.04505	0.047517	0.048629	0.047683	0.049638	0.049421
326	0	0.00681	0.012225	0.019662	0.032138	0.037543	0.043798	0.044983	0.047363	0.047923	0.047253	0.048734	0.049245
325	0	0.00694	0.011948	0.019266	0.031861	0.037196	0.042998	0.044137	0.046404	0.047672	0.046853	0.048623	0.048538
324	0	0.006713	0.011773	0.019056	0.031287	0.036576	0.0427	0.043214	0.046285	0.046814	0.046036	0.048064	0.047929
323	0	0.00697	0.011723	0.018946	0.031199	0.036309	0.042576	0.043338	0.046264	0.046852	0.046059	0.048067	0.047892
322	0	0.006486	0.011428	0.018645	0.030537	0.035727	0.041834	0.042902	0.04557	0.046552	0.045704	0.047457	0.047167
321	0	0.006835	0.011705	0.018718	0.031019	0.036184	0.042083	0.043112	0.045521	0.046898	0.04571	0.047283	0.047373
320	0	0.006446	0.011535	0.018681	0.030466	0.036242	0.04213	0.042852	0.045739	0.046308	0.045216	0.047287	0.047222
319	0	0.006867	0.011285	0.018667	0.030956	0.036056	0.041943	0.043012	0.045502	0.04645	0.045572	0.04751	0.04715
318	0	0.00704	0.012155	0.018819	0.031341	0.036553	0.042332	0.043203	0.045824	0.046662	0.045659	0.047502	0.047467
317	0	0.006978	0.012018	0.018987	0.031154	0.036363	0.042091	0.043215	0.045763	0.047158	0.046103	0.047579	0.047709
316	0	0.006846	0.011806	0.019185	0.031063	0.036353	0.042179	0.043334	0.045985	0.04679	0.045705	0.047792	0.047246
315	0	0.006782	0.012165	0.019038	0.031288	0.03636	0.042175	0.04358	0.046169	0.047115	0.046014	0.047943	0.047687
314	0	0.006984	0.012139	0.019402	0.031455	0.036811	0.042553	0.043408	0.046634	0.047265	0.046178	0.048296	0.048039
313	0	0.007216	0.012301	0.019449	0.032031	0.037187	0.043254	0.044315	0.047037	0.048062	0.046912	0.048671	0.048294
312	0	0.007455	0.012201	0.01963	0.032492	0.037585	0.043676	0.045005	0.047443	0.048359	0.047453	0.049227	0.049278
311	0	0.007199	0.012433	0.019853	0.033028	0.03818	0.044329	0.045631	0.048182	0.049217	0.048217	0.050063	0.049805
310	0	0.007565	0.012942	0.020605	0.033678	0.039108	0.045229	0.046541	0.049446	0.050649	0.049543	0.05129	0.050944
309	0	0.007749	0.013421	0.021038	0.034286	0.039995	0.046798	0.047845	0.050902	0.051785	0.050495	0.052577	0.052506
308	0	0.008175	0.013917	0.021601	0.035593	0.041411	0.047857	0.049525	0.052558	0.05355	0.052368	0.054384	0.054033
307	0	0.008403	0.014105	0.022413	0.037064	0.043067	0.050019	0.051368	0.054556	0.055442	0.054763	0.05647	0.056163
306	0	0.008594	0.015099	0.023753	0.038954	0.045247	0.052469	0.054155	0.057378	0.058301	0.057316	0.059351	0.058815
305	0	0.00927	0.016011	0.025025	0.041283	0.047858	0.055551	0.057513	0.060613	0.061485	0.060656	0.062705	0.062204
304	0	0.009765	0.016872	0.02629	0.043762	0.050908	0.059	0.061028	0.06449	0.065866	0.064869	0.0663	0.066218
303	0	0.010434	0.018385	0.028706	0.046666	0.054423	0.063176	0.065813	0.069295	0.070514	0.069516	0.071247	0.071019
302	0	0.011226	0.019805	0.030651	0.050786	0.058968	0.068365	0.071054	0.074697	0.075962	0.0748	0.076522	0.076339
301	0	0.01199	0.021565	0.033085	0.054598	0.064082	0.073895	0.076945	0.080811	0.081785	0.081012	0.082767	0.082364
300	0	0.012963	0.023462	0.036041	0.059445	0.069568	0.080265	0.083756	0.087933	0.088857	0.087718	0.089901	0.089147
299	0	0.014372	0.025762	0.039141	0.064985	0.076077	0.087455	0.09107	0.095338	0.096408	0.095435	0.097331	0.096837
298	0	0.015319	0.027706	0.04236	0.069925	0.082215	0.094261	0.098491	0.102748	0.103893	0.103017	0.104771	0.104135
297	0	0.016637	0.029952	0.045782	0.075307	0.088788	0.10133	0.106083	0.110704	0.111757	0.110911	0.112731	0.112121
296	0	0.017275	0.031555	0.048226	0.080161	0.094007	0.107601	0.112685	0.117208	0.118329	0.117305	0.119169	0.118304
295	0	0.018195	0.033007	0.050719	0.084118	0.098921	0.113344	0.118527	0.123195	0.124321	0.123204	0.124694	0.124268
294	0	0.018395	0.033912	0.052588	0.086425	0.10238	0.117003	0.122421	0.12691	0.127808	0.127167	0.128619	0.127611
293	0	0.018741	0.034568	0.053516	0.087964	0.10377	0.119087	0.123821	0.128674	0.129507	0.128896	0.13013	0.129129
292	0	0.018603	0.034873	0.053467	0.087697	0.10433	0.118418	0.123736	0.127799	0.128553	0.127585	0.128767	0.128566
291	0	0.018315	0.034415	0.05269	0.086642	0.102687	0.11698	0.121434	0.125523	0.126119	0.125056	0.126516	0.125127
290	0	0.018563	0.03479	0.052381	0.084823	0.10206	0.115248	0.119807	0.124036	0.123674	0.122669	0.124147	0.12281
289	0	0.018717	0.034219	0.052388	0.084239	0.100947	0.114388	0.118764	0.122157	0.122072	0.121798	0.122637	0.121302
288	0	0.01796	0.033112	0.050666	0.081958	0.097965	0.111786	0.115169	0.11915	0.119224	0.11834	0.11939	0.118229
287	0	0.017643	0.031676	0.048724	0.07833	0.093821	0.105681	0.109037	0.112539	0.113056	0.112201	0.112678	0.111745
286	0	0.016726	0.028434	0.04403	0.071318	0.085342	0.096378	0.099278	0.102219	0.102176	0.101552	0.102284	0.100349
285	0	0.015239	0.026079	0.040135	0.064389	0.077202	0.086736	0.088728	0.091524	0.090964	0.090008	0.090894	0.089728
284	0	0.013323	0.023027	0.035584	0.056724	0.06724	0.07649	0.077491	0.079701	0.079802	0.078997	0.079575	0.078218
283	0	0.012286	0.02108	0.031477	0.050606	0.060194	0.068208	0.068849	0.070751	0.070026	0.069063	0.070294	0.068555
282	0	0.011456	0.018156	0.028272	0.045221	0.053908	0.060258	0.061217	0.062404	0.061895	0.060314	0.062348	0.059751
281	0	0.011437	0.016715	0.0255	0.040263	0.047589	0.054331	0.05442	0.056286	0.054184	0.053947	0.05439	0.052415
280	0	0.010544	0.014589	0.02323	0.036746	0.0418	0.047864	0.047557	0.048263	0.047956	0.047251	0.047404	0.044776
279	0	0.009758	0.013197	0.02061	0.031863	0.038069	0.042625	0.040955	0.04231	0.04171	0.04086	0.041553	0.039071
278	0	0.008662	0.011952	0.018792	0.029416	0.034173	0.038789	0.037245	0.038789	0.037695	0.035514	0.03747	0.034747
277	0	0.008271	0.010835	0.016513	0.025909	0.029713	0.032929	0.032343	0.032734	0.032017	0.031042	0.031204	0.029745
276	0	0.009145	0.009429	0.015467	0.023738	0.027177	0.030279	0.028428	0.029915	0.028461	0.02744	0.027671	0.025798
275	0	0.007818	0.008365	0.01313	0.020294	0.023287	0.025628	0.024255	0.025763	0.024356	0.02242	0.022687	0.020526
274	0	0.007536	0.006418	0.011038	0.017657	0.019581	0.022092	0.019988	0.021378	0.020021	0.018703	0.018973	0.016782
273	0	0.006769	0.007071	0.009959	0.015281	0.017332	0.018808	0.016681	0.018224	0.016545	0.015178	0.015827	0.013817
272	0	0.007085	0.005227	0.009973	0.01422	0.015599	0.017259	0.015288	0.015599	0.015288	0.013154	0.014358	0.011715
271	0	0.006027	0.005686	0.009588	0.013629	0.01488	0.016798	0.01349	0.014776	0.013421	0.011517	0.012762	0.009794
270	0	0.006608	0.005334	0.008475	0.013529	0.014125	0.016025	0.012828	0.01416	0.012933	0.011082	0.012303	0.009203
269	0	0.006517	0.004496	0.008092	0.011859	0.012567	0.01427	0.011718	0.013276	0.011965	0.010341	0.010095	0.007672
268	0	0.006132	0.004171	0.007925	0.011534	0.011641	0.013671	0.011001	0.012423	0.01157	0.009408	0.01054	0.007538
267	0	0.00739	0.005566	0.009223	0.013694	0.014266	0.015553	0.012875	0.015016	0.012875	0.011772	0.012128	0.010106
266	0	0.008429	0.007184	0.010213	0.015284	0.016226	0.018589	0.01648	0.017497	0.016916	0.014887	0.015357	0.012975
265	0	0.007824	0.006775	0.010658	0.016419	0.018122	0.020353	0.017974	0.019608	0.018604	0.0169	0.017714	0.015128
264	0	0.008768	0.007594	0.012237	0.018543	0.019446	0.022356	0.020162	0.022508	0.020993	0.019408	0.019823	0.018055
263	0	0.008037	0.008149	0.012585	0.020014	0.021824	0.024262	0.022752	0.024767	0.023758	0.022442	0.023177	0.02063
262	0	0.010441	0.010054	0.014837	0.024044	0.025805	0.029268	0.02697	0.029915	0.028178	0.026809	0.027211	0.025805
261	0	0.009665	0.010433	0.015234	0.02437	0.026716	0.030344	0.028442	0.031659	0.030768	0.028737	0.029751	0.026506
260	0	0.010846	0.011357	0.016932	0.026358	0.028082	0.032623	0.031594	0.033653	0.033205	0.031193	0.031862	0.02848
259	0	0.011555	0.011465	0.016857	0.026118	0.027611	0.03066	0.029438	0.031696	0.030801	0.029016	0.030424	0.028126
258	0	0.011419	0.010428	0.015547	0.023583	0.025189	0.02778	0.025579	0.028369	0.027535	0.025384	0.026311	0.024069
257	0	0.011015	0.01009	0.014193	0.021417	0.022366	0.024824	0.022617	0.024572	0.024371	0.022116	0.022516	0.020869
256	0	0.011748	0.010703	0.014447	0.020099	0.021371	0.023721	0.02132	0.023107	0.022238	0.019998	0.021371	0.017921
255	0	0.011702	0.010744	0.01403	0.02047	0.020728	0.023157	0.020367	0.022018	0.020831	0.019699	0.020419	0.018262
254	0	0.012116	0.011203	0.014713	0.02073	0.021456	0.023744	0.021041	0.023119	0.022183	0.02042	0.02156	0.018767
253	0	0.012116	0.010949	0.0141	0.021041	0.021352	0.02437	0.022079	0.023275	0.02291	0.020575	0.021507	0.019231
252	0	0.012532	0.01092	0.01496	0.020783	0.022741	0.024346	0.021092	0.023879	0.023207	0.021555	0.022483	0.019551
251	0	0.012801	0.011856	0.015948	0.022566	0.023637	0.025068	0.023127	0.025478	0.024249	0.022414	0.023382	0.020636
250	0	0.014369	0.013383	0.017291	0.023345	0.024657	0.026938	0.02491	0.026989	0.026379	0.024506	0.02491	0.02249
249	0	0.014389	0.013656	0.017187	0.024738	0.024537	0.027553	0.025239	0.027704	0.0272	0.024788	0.025691	0.02209
248	0	0.013446	0.012721	0.01685	0.024084	0.024631	0.026972	0.024929	0.027372	0.026523	0.02468	0.025377	0.022648
247	0	0.014766	0.013715	0.017694	0.025518	0.02591	0.028816	0.026795	0.028865	0.028421	0.026401	0.026795	0.024049
246	0	0.015001	0.014436	0.019167	0.027377	0.027814	0.031126	0.028785	0.031811	0.030979	0.028882	0.028348	0.026119
245	0	0.014946	0.015039	0.019918	0.029844	0.029989	0.033431	0.031828	0.034845	0.034308	0.031295	0.031925	0.028928
244	0	0.016122	0.016169	0.02149	0.032768	0.032671	0.03751	0.036185	0.038889	0.038101	0.035206	0.035695	0.032234
243	0	0.01629	0.016338	0.022148	0.034804	0.034804	0.040668	0.039358	0.042083	0.041223	0.038654	0.038855	0.035452
242	0	0.017098	0.017396	0.023656	0.038693	0.038693	0.044316	0.044052	0.046863	0.045588	0.043682	0.043154	0.03932
241	0	0.016481	0.016853	0.023501	0.040523	0.03985	0.047147	0.046748	0.049722	0.048747	0.045439	0.045666	0.041254
240	0	0.016698	0.017288	0.024364	0.043108	0.043108	0.050494	0.050367	0.053561	0.052665	0.049286	0.048969	0.044613
239	0	0.016045	0.015773	0.024295	0.044905	0.044323	0.053728	0.053877	0.058058	0.055738	0.051801	0.050989	0.047167
238	0	0.014743	0.01524	0.0237	0.04582	0.04582	0.055358	0.055813	0.059838	0.058095	0.053361	0.052727	0.047336
237	0	0.013494	0.012211	0.022473	0.045251	0.046173	0.057755	0.058586	0.060849	0.059894	0.054919	0.054801	0.048372
236	0	0.011963	0.010634	0.020779	0.048195	0.047391	0.060094	0.059598	0.064579	0.063079	0.055164	0.055328	0.049644
235	0	0.00957	0.00957	0.018231	0.048659	0.047458	0.062595	0.060118	0.064587	0.061603	0.060118	0.056673	0.047458
234	0	0.003936	0	0.011553	0.041464	0.041856	0.055404	0.052982	0.05947	0.057839	0.049774	0.050974	0.046986
233	0	0.002533	-0.003771	0.007642	0.044497	0.037559	0.058714	0.04942	0.053685	0.048714	0.048008	0.050837	0.041709
232	0	0.009192	-0.004523	0.003425	0.033061	0.031835	0.044245	0.037996	0.050585	0.048038	0.04677	0.049309	0.035521
231	0	0.019305	-0.01667	0.005702	0.031314	0.035392	0.052098	0.031314	0.021284	0.041582	0.039509	0.054232	0.045758
230	0	-0.002775	-0.037324	-0.026983	0	0.008433	0.025808	-0.013701	0.014148	0.002793	0.002793	0.019939	0.022863
229	0	-0.003303	-0.035018	-0.035018	0.003327	0.023849	0.034485	-0.006581	0.003327	-0.006581	0	0.030911	0.023849
228	0	-0.00712	-0.06023	-0.024425	-0.003575	0	0.007238	-0.04432	-0.04432	-0.00712	-0.003575	0.029707	0.010903
227	0	0.046512	-0.010061	0.013788	-0.00338	0.028029	0.039024	-0.00338	-0.00338	-0.00338	0.028029	0.042752	0.046512
226	0	-0.003665	-0.031922	-0.0073	0	-0.018024	0.030489	-0.025028	-0.0073	0.014977	-0.014478	0.030489	0.054848
225	0	-0.018642	-0.046899	-0.033	0	-0.007553	0.011582	-0.053685	-0.029455	-0.025881	0.003826	0.023481	0.039871
224	0	-0.015512	-0.048513	-0.037789	-0.007825	0.003966	-0.011686	-0.041393	-0.023065	-0.00393	0.016087	0.016087	0.020203
223	0	0.007896	-0.019135	-0.030224	-0.030224	0.011899	0.024133	-0.065267	-0.007756	0.011899	-0.007756	0.036722	0.024133
222	0	0.015794	-0.01148	-0.007687	-0.026329	-0.026329	0.011791	-0.026329	0.007825	0.011791	0.015794	0.049218	0.044897
221	0	0.008118	-0.023481	-0.023481	-0.011899	0.008118	0.00404	-0.056481	-0.007969	-0.004003	-0.019655	0.029102	0.008118
220	0	0.008042	0	-0.007897	-0.015652	0.008042	0.024589	-0.034456	-0.007897	0.033105	0.01212	0.059703	0.028826
219	0	0.011379	-0.011089	0.011379	0	0.015239	0.023065	-0.014724	0.007553	0.031034	0.015239	0.060136	0.05162
218	0	0.020017	-0.019135	-0.003895	0.015939	0.049688	0.024134	-0.019135	0.007897	0.007897	0.032486	0.041002	0.058552
217	0	0.01235	-0.023695	-0.012009	-0.019834	-0.00404	0.042612	0.01235	0.004078	0.01235	0.016547	0.042612	0.05166
216	0	0	-0.012351	-0.012351	0	0	0.025807	-0.020393	0	0.008433	0.030261	0.053245	0.034762
215	0	0.012589	-0.03189	0	-0.004117	0.034417	0.052706	-0.004117	-0.028029	0.004156	0.043465	0.038918	0.062148
214	0	0.030877	-0.032792	-0.016705	-0.004237	0.026329	0.030877	-0.036722	0.004279	0.004279	0	0.044813	0.040118
213	0	-0.012468	-0.024589	-0.016546	0.008516	0.008516	0.044354	-0.028555	-0.020586	0.008516	0.017202	0.04905	0.035114
212	0	-0.004116	-0.043268	0.004156	0.02119	0.016868	0.043466	0.004156	0.02119	0.008352	0.062148	0.038918	0.062148
211	0	-0.008273	-0.036045	-0.02829	-0.024359	0.008433	0.021398	-0.036045	-0.004156	0.008433	0.025807	0.017033	0.03931
210	0	0.061518	0.008272	0.004116	0.020984	0.047582	0.052178	-0.004078	0.008272	0.020984	0.016706	0.061518	0.056823
209	0	0.004454	-0.03408	-0.013096	-0.008774	0.022743	0.018098	-0.025808	-0.008774	-0.025808	0.008955	0.036983	0.036983
208	0	0.008686	-0.012712	0	0.004321	0.008686	0.059839	-0.004279	0	0.017549	0.013095	0.050079	0.064802
207	0	-0.004596	-0.056256	-0.035472	-0.018098	0	0	-0.039709	-0.026872	0	0.004645	0.018885	0.064643
206	0	0	-0.04855	-0.022743	-0.004645	0.009442	0.019093	-0.035838	-0.022743	0.004695	-0.018289	0.024	0.044204
205	0	0.02323	-0.043035	-0.017729	0.004548	0.02323	0.02323	-0.017729	-0.017729	0.009143	0.032881	0.042752	0.079181
204	0	0.039509	-0.040534	-0.022984	-0.013936	0.029289	0.034369	-0.031847	-0.00934	-0.013936	0.04471	0.055303	0.049974
203	0	0.009545	-0.093117	-0.040533	-0.044812	0	0.019305	-0.069636	-0.040533	-0.022984	-0.027438	0.019305	0.019305
202	0	0.009143	-0.026329	-0.013364	-0.004501	0.028028	0.047772	-0.034763	0.013788	0.004547	0	0.063193	0.09578
201	0	-0.004853	-0.05061	-0.041836	-0.009652	0.00987	0	-0.014398	0.014891	0.014891	0.030311	0.02511	0.062899
200	0	-0.014559	-0.080823	-0.019305	0	0.009984	0.004963	-0.024	-0.004907	0.009984	-0.00976	0.052388	0.069421

## Sheet: SFig 1b
SFig. 1b
Wavelength (nm)	Absorbance
700	0.000786	0.00136	0.001491	0.00296	0.003445	0.005905	0.004128	0.004146	0.000786
699	0.000769	0.001547	0.001656	0.003122	0.003537	0.005927	0.004347	0.004281	0.000769
698	0.000817	0.001343	0.001526	0.002957	0.003459	0.005898	0.004208	0.004186	0.000817
697	0.000843	0.001413	0.001574	0.003005	0.003442	0.005903	0.004305	0.004266	0.000843
696	0.000873	0.001439	0.001661	0.003167	0.003565	0.005987	0.004375	0.00427	0.000873
695	0.000795	0.001422	0.001596	0.003089	0.00357	0.005896	0.004236	0.004315	0.000795
694	0.000778	0.001422	0.001579	0.00316	0.003527	0.005963	0.004377	0.004281	0.000778
693	0.000769	0.001492	0.001636	0.003164	0.003536	0.005986	0.004474	0.004303	0.000769
692	0.000853	0.001454	0.001659	0.003017	0.003429	0.005962	0.00434	0.004327	0.000853
691	0.000917	0.001518	0.001745	0.00316	0.003646	0.006142	0.004453	0.004379	0.000917
690	0.000765	0.001367	0.001633	0.003088	0.003644	0.005907	0.004403	0.00435	0.000765
689	0.000979	0.001589	0.001777	0.003289	0.003701	0.006105	0.004469	0.004464	0.000979
688	0.000927	0.001624	0.001812	0.003215	0.003715	0.006159	0.00454	0.004373	0.000927
687	0.000905	0.001572	0.00176	0.003203	0.003681	0.006218	0.004567	0.004523	0.000905
686	0.000966	0.001538	0.001725	0.003261	0.003752	0.006197	0.004538	0.004511	0.000966
685	0.000954	0.001595	0.001761	0.003223	0.003718	0.006094	0.004491	0.004522	0.000954
684	0.00098	0.001608	0.001731	0.003525	0.003832	0.006492	0.004869	0.004799	0.00098
683	0.000963	0.00174	0.001901	0.003578	0.003934	0.006497	0.005002	0.004897	0.000963
682	0.000876	0.001679	0.001876	0.003497	0.003962	0.006544	0.004881	0.004855	0.000876
681	0.00091	0.001801	0.001998	0.003659	0.003997	0.006703	0.005048	0.005013	0.00091
680	0.000998	0.00164	0.001902	0.00369	0.00406	0.006608	0.005019	0.004935	0.000998
679	0.000912	0.001685	0.001982	0.003644	0.004118	0.006685	0.005118	0.005047	0.000912
678	0.000881	0.001729	0.00193	0.003741	0.004159	0.00666	0.004991	0.005039	0.000881
677	0.001081	0.001868	0.002153	0.003846	0.004251	0.006735	0.005281	0.005224	0.001081
676	0.000934	0.001878	0.002071	0.003821	0.004063	0.006835	0.005191	0.005182	0.000934
675	0.001008	0.001844	0.001958	0.003792	0.004214	0.006819	0.005193	0.00521	0.001008
674	0.000973	0.001892	0.00219	0.003832	0.004246	0.00682	0.005193	0.005286	0.000973
673	0.000943	0.00191	0.002248	0.003978	0.004287	0.006875	0.005341	0.00523	0.000943
672	0.001026	0.001919	0.002217	0.003974	0.004322	0.006987	0.005381	0.00535	0.001026
671	0.001096	0.001937	0.002239	0.003979	0.004341	0.006904	0.005373	0.005452	0.001096
670	0.001001	0.001868	0.00224	0.003941	0.004329	0.006951	0.005402	0.005446	0.001001
669	0.00115	0.001995	0.002311	0.003955	0.004356	0.007005	0.005508	0.005513	0.00115
668	0.000992	0.001838	0.002132	0.003913	0.004314	0.006817	0.005378	0.005343	0.000992
667	0.001075	0.001886	0.002299	0.003944	0.004385	0.006942	0.005383	0.00548	0.001075
666	0.00108	0.001913	0.002251	0.004019	0.004438	0.006961	0.005498	0.005498	0.00108
665	0.000957	0.001944	0.002321	0.003994	0.004351	0.006954	0.005464	0.005456	0.000957
664	0.000967	0.001914	0.002265	0.003969	0.004375	0.006858	0.005325	0.00544	0.000967
663	0.001072	0.001931	0.002296	0.003938	0.004436	0.006942	0.005457	0.005471	0.001072
662	0.001077	0.001867	0.002258	0.003913	0.00439	0.006866	0.005367	0.005402	0.001077
661	0.001037	0.001853	0.002297	0.003966	0.004328	0.006879	0.005442	0.005438	0.001037
660	0.001007	0.001941	0.002258	0.003878	0.004373	0.00696	0.005293	0.00547	0.001007
659	0.001025	0.001929	0.00218	0.003796	0.004286	0.006847	0.005285	0.00544	0.001025
658	0.000981	0.001911	0.002197	0.003986	0.004365	0.006838	0.005383	0.005467	0.000981
657	0.000972	0.00185	0.00218	0.003863	0.004282	0.006804	0.005233	0.005388	0.000972
656	0.000942	0.001837	0.002158	0.003832	0.004296	0.006866	0.005234	0.005424	0.000942
655	0.000977	0.001873	0.002137	0.00382	0.004217	0.006739	0.005283	0.005367	0.000977
654	0.001008	0.001952	0.00222	0.003824	0.004155	0.006783	0.005288	0.005354	0.001008
653	0.000802	0.001803	0.002072	0.003728	0.004148	0.006683	0.005237	0.005343	0.000802
652	0.000982	0.001882	0.002181	0.003754	0.004214	0.00678	0.005298	0.00532	0.000982
651	0.00096	0.001821	0.002019	0.003848	0.004117	0.006764	0.005308	0.005379	0.00096
650	0.001074	0.001887	0.002094	0.003804	0.004166	0.006769	0.005304	0.005379	0.001074
649	0.000999	0.001816	0.002041	0.003804	0.004189	0.006765	0.005256	0.005327	0.000999
648	0.000964	0.001769	0.002081	0.003721	0.004168	0.006745	0.00523	0.00527	0.000964
647	0.000965	0.001765	0.002095	0.0037	0.004146	0.006817	0.005231	0.005293	0.000965
646	0.001018	0.001844	0.002161	0.003807	0.004222	0.006773	0.00525	0.0054	0.001018
645	0.000886	0.001761	0.002126	0.003754	0.00417	0.006784	0.005256	0.005371	0.000886
644	0.000944	0.001796	0.002074	0.003737	0.00418	0.006687	0.005261	0.005372	0.000944
643	0.001027	0.001853	0.002183	0.003825	0.004219	0.006829	0.005291	0.005415	0.001027
642	0.000909	0.001894	0.00214	0.003844	0.004189	0.0068	0.005324	0.005435	0.000909
641	0.000904	0.001789	0.002106	0.00369	0.004182	0.006731	0.005277	0.005401	0.000904
640	0.001005	0.00188	0.002162	0.003809	0.004234	0.00689	0.005391	0.005435	0.001005
639	0.001015	0.001873	0.002142	0.003828	0.004249	0.006736	0.005335	0.005349	0.001015
638	0.001032	0.001846	0.002141	0.003784	0.004174	0.006812	0.00538	0.005451	0.001032
637	0.001032	0.001886	0.002256	0.003829	0.004334	0.006831	0.005456	0.005474	0.001032
636	0.000953	0.001869	0.002244	0.003772	0.004242	0.006908	0.005471	0.00548	0.000953
635	0.001011	0.001869	0.002204	0.003778	0.004287	0.006892	0.005379	0.005556	0.001011
634	0.000993	0.001892	0.00224	0.003853	0.00434	0.006915	0.005415	0.005552	0.000993
633	0.000927	0.00179	0.002148	0.00388	0.004293	0.006809	0.005425	0.005514	0.000927
632	0.00109	0.001957	0.00231	0.003946	0.004438	0.00704	0.005588	0.005606	0.00109
631	0.001042	0.00205	0.002328	0.004031	0.004447	0.006983	0.00558	0.005669	0.001042
630	0.000901	0.001888	0.002188	0.003793	0.004285	0.006981	0.005413	0.005533	0.000901
629	0.000963	0.001902	0.002259	0.003931	0.00429	0.006982	0.005579	0.005601	0.000963
628	0.001037	0.002002	0.002325	0.003957	0.00444	0.007057	0.005653	0.005693	0.001037
627	0.000994	0.002025	0.002392	0.003927	0.004424	0.007099	0.005615	0.005752	0.000994
626	0.000954	0.001889	0.002264	0.003853	0.004407	0.00698	0.005518	0.005634	0.000954
625	0.001012	0.001978	0.002282	0.003911	0.004457	0.007102	0.005617	0.005688	0.001012
624	0.001166	0.002057	0.002476	0.004052	0.004509	0.007185	0.005705	0.005843	0.001166
623	0.001074	0.001974	0.002257	0.003983	0.004422	0.007144	0.005681	0.005707	0.001074
622	0.001061	0.001969	0.002336	0.003983	0.004453	0.007077	0.0056	0.005783	0.001061
621	0.000902	0.001969	0.002323	0.003943	0.004445	0.007087	0.005619	0.005713	0.000902
620	0.000959	0.001943	0.00223	0.003948	0.004401	0.007105	0.005651	0.005709	0.000959
619	0.00096	0.002001	0.002355	0.0039	0.00446	0.007182	0.005768	0.005821	0.00096
618	0.000964	0.001943	0.002354	0.00398	0.004477	0.00716	0.005728	0.005781	0.000964
617	0.001048	0.001984	0.002404	0.004038	0.004496	0.007138	0.005728	0.005853	0.001048
616	0.001008	0.002001	0.002372	0.003945	0.004531	0.007152	0.005755	0.005791	0.001008
615	0.000934	0.001904	0.002311	0.003897	0.004488	0.007185	0.005716	0.005832	0.000934
614	0.000942	0.001953	0.002409	0.004013	0.004519	0.007163	0.005681	0.005824	0.000942
613	0.001061	0.002033	0.002453	0.004061	0.004626	0.007261	0.005854	0.00593	0.001061
612	0.000982	0.001997	0.002417	0.004057	0.004591	0.00728	0.005824	0.005904	0.000982
611	0.001004	0.00194	0.002409	0.004018	0.00456	0.007263	0.00582	0.005954	0.001004
610	0.001017	0.002148	0.002462	0.004031	0.004698	0.007329	0.005936	0.005958	0.001017
609	0.00093	0.001963	0.002401	0.003988	0.00453	0.00731	0.005849	0.005893	0.00093
608	0.001009	0.00206	0.002392	0.004067	0.004605	0.007353	0.005937	0.005959	0.001009
607	0.001005	0.002078	0.002414	0.004064	0.004713	0.007386	0.005973	0.006054	0.001005
606	0.001036	0.002007	0.002427	0.004072	0.00465	0.00735	0.005969	0.006107	0.001036
605	0.000987	0.002083	0.002538	0.004108	0.004762	0.007426	0.00592	0.006152	0.000987
604	0.001027	0.002082	0.002472	0.004148	0.004784	0.007408	0.006032	0.006166	0.001027
603	0.001036	0.002021	0.002516	0.004139	0.004757	0.007489	0.006081	0.006192	0.001036
602	0.001004	0.002055	0.002564	0.004209	0.004765	0.007519	0.006035	0.006214	0.001004
601	0.001097	0.002135	0.002586	0.00424	0.004849	0.007528	0.006133	0.006262	0.001097
600	0.001053	0.002091	0.002551	0.004174	0.004814	0.007635	0.006133	0.006245	0.001053
599	0.001026	0.002117	0.00255	0.004213	0.004885	0.00758	0.006186	0.006257	0.001026
598	0.001083	0.002174	0.002709	0.004328	0.00491	0.007695	0.006274	0.006376	0.001083
597	0.001057	0.002121	0.002598	0.004283	0.004821	0.007628	0.006202	0.006314	0.001057
596	0.001061	0.002191	0.002744	0.004286	0.004984	0.007697	0.006307	0.006459	0.001061
595	0.001061	0.002213	0.002673	0.0043	0.004869	0.007693	0.006294	0.006392	0.001061
594	0.001135	0.002371	0.002862	0.00448	0.005045	0.00786	0.00647	0.00664	0.001135
593	0.001136	0.002217	0.002721	0.004445	0.005072	0.007834	0.006458	0.006538	0.001136
592	0.001166	0.002225	0.002765	0.004418	0.005107	0.007869	0.006421	0.006622	0.001166
591	0.0011	0.002208	0.002725	0.004413	0.005067	0.007837	0.006479	0.006621	0.0011
590	0.001136	0.002314	0.002804	0.004431	0.005124	0.007921	0.006491	0.006585	0.001136
589	0.001114	0.002234	0.0028	0.004413	0.005084	0.007885	0.006451	0.006607	0.001114
588	0.00117	0.002335	0.002892	0.004496	0.005216	0.007986	0.006614	0.006766	0.00117
587	0.001174	0.002356	0.002869	0.004517	0.005175	0.007944	0.006653	0.006747	0.001174
586	0.001126	0.002277	0.00282	0.004473	0.005157	0.007926	0.006599	0.006675	0.001126
585	0.001169	0.002232	0.002846	0.004533	0.005168	0.007964	0.006593	0.006749	0.001169
584	0.001148	0.00229	0.002833	0.004463	0.005218	0.008035	0.006606	0.006731	0.001148
583	0.001217	0.002333	0.002889	0.004527	0.005189	0.007988	0.006644	0.006742	0.001217
582	0.001218	0.002416	0.002871	0.004575	0.005281	0.008004	0.00675	0.00683	0.001218
581	0.001235	0.002376	0.00295	0.004477	0.005245	0.008061	0.006691	0.006815	0.001235
580	0.0012	0.002332	0.002862	0.004534	0.005258	0.00806	0.006637	0.006868	0.0012
579	0.001186	0.002441	0.002948	0.004581	0.005277	0.008052	0.006736	0.006888	0.001186
578	0.001247	0.002418	0.002996	0.004628	0.005316	0.008139	0.00673	0.006943	0.001247
577	0.001146	0.002401	0.00293	0.004513	0.005294	0.008108	0.006721	0.006912	0.001146
576	0.001203	0.002409	0.002907	0.004578	0.005297	0.008101	0.00679	0.006924	0.001203
575	0.00118	0.002408	0.002959	0.004612	0.005299	0.008112	0.006775	0.006962	0.00118
574	0.001162	0.002491	0.003029	0.004629	0.00528	0.00815	0.006818	0.007014	0.001162
573	0.001211	0.002412	0.002976	0.004651	0.005311	0.008136	0.006804	0.007022	0.001211
572	0.001219	0.00249	0.00301	0.004676	0.005358	0.008183	0.006819	0.007055	0.001219
571	0.001132	0.002363	0.003006	0.004677	0.005354	0.00817	0.0069	0.007047	0.001132
570	0.001228	0.002455	0.00305	0.00464	0.005385	0.008169	0.006846	0.007068	0.001228
569	0.001241	0.002486	0.003024	0.004658	0.005354	0.008139	0.006864	0.007069	0.001241
568	0.001264	0.002381	0.003117	0.004735	0.005404	0.008185	0.006933	0.007048	0.001264
567	0.001246	0.002496	0.003096	0.004821	0.005437	0.008197	0.006931	0.007127	0.001246
566	0.001238	0.002476	0.003173	0.004753	0.005512	0.008207	0.006878	0.007083	0.001238
565	0.0012	0.002474	0.003093	0.004727	0.005429	0.008145	0.006885	0.00709	0.0012
564	0.001303	0.002438	0.003115	0.004725	0.005468	0.008165	0.006944	0.007131	0.001303
563	0.001305	0.002455	0.003133	0.004723	0.005507	0.008196	0.007017	0.007035	0.001305
562	0.001206	0.002406	0.003041	0.004732	0.005522	0.008117	0.006909	0.007071	0.001206
561	0.001297	0.002456	0.003083	0.00472	0.005467	0.008156	0.006946	0.007086	0.001297
560	0.001243	0.002507	0.003056	0.004644	0.005416	0.008041	0.006836	0.006954	0.001243
559	0.001152	0.002346	0.0029	0.004504	0.0052	0.007692	0.006469	0.006649	0.001152
558	0.001292	0.002454	0.00305	0.004567	0.005355	0.007849	0.006632	0.006794	0.001292
557	0.001237	0.002513	0.003079	0.004626	0.005271	0.007838	0.0066	0.006736	0.001237
556	0.00128	0.002464	0.003049	0.004622	0.005336	0.007831	0.00655	0.006749	0.00128
555	0.001201	0.002333	0.002982	0.004521	0.005223	0.007721	0.006561	0.006716	0.001201
554	0.001166	0.002444	0.003053	0.00459	0.005225	0.007841	0.00666	0.006729	0.001166
553	0.001284	0.002478	0.003079	0.004744	0.005271	0.007894	0.006621	0.006867	0.001284
552	0.001236	0.002422	0.002986	0.004671	0.005298	0.007896	0.0067	0.006769	0.001236
551	0.001178	0.002428	0.00302	0.004584	0.005233	0.007824	0.006632	0.006741	0.001178
550	0.001274	0.00251	0.00308	0.004753	0.005276	0.007963	0.006724	0.006857	0.001274
549	0.001283	0.002452	0.003076	0.004631	0.005253	0.007881	0.006597	0.006821	0.001283
548	0.001233	0.002369	0.003034	0.004697	0.005188	0.00787	0.006659	0.00681	0.001233
547	0.001183	0.002455	0.003087	0.004601	0.005186	0.007853	0.006634	0.006871	0.001183
546	0.001245	0.002461	0.003089	0.004651	0.005191	0.007888	0.00672	0.00682	0.001245
545	0.001294	0.002416	0.003043	0.004631	0.005198	0.007917	0.006694	0.006826	0.001294
544	0.001212	0.002396	0.002996	0.004601	0.005159	0.00783	0.006613	0.006727	0.001212
543	0.001229	0.002453	0.003057	0.004639	0.005237	0.007884	0.006672	0.006845	0.001229
542	0.001323	0.002466	0.00316	0.004678	0.005235	0.00789	0.006692	0.006861	0.001323
541	0.001237	0.00241	0.00305	0.004595	0.005202	0.007924	0.006672	0.006782	0.001237
540	0.001287	0.002474	0.003046	0.004627	0.005252	0.007837	0.006722	0.006854	0.001287
539	0.001211	0.00237	0.00306	0.00455	0.005175	0.007824	0.006663	0.006758	0.001211
538	0.001264	0.002468	0.003027	0.004634	0.005214	0.007908	0.006724	0.006856	0.001264
537	0.001215	0.002424	0.003027	0.004616	0.005218	0.007867	0.006725	0.006838	0.001215
536	0.001241	0.002414	0.003121	0.004575	0.005213	0.007893	0.006755	0.00691	0.001241
535	0.001246	0.00245	0.003098	0.004647	0.005249	0.007893	0.006764	0.006837	0.001246
534	0.001236	0.002387	0.002972	0.004593	0.005231	0.007889	0.006728	0.006851	0.001236
533	0.001228	0.002347	0.002986	0.004553	0.005141	0.007835	0.006679	0.006815	0.001228
532	0.00129	0.002472	0.003067	0.00466	0.005185	0.007897	0.006709	0.006846	0.00129
531	0.001264	0.002445	0.003035	0.004593	0.005217	0.007911	0.006732	0.006914	0.001264
530	0.001304	0.002481	0.003067	0.004696	0.005199	0.007911	0.006746	0.0069	0.001304
529	0.00138	0.002558	0.003179	0.004804	0.00532	0.00795	0.006872	0.006936	0.00138
528	0.001187	0.002383	0.002982	0.004611	0.005231	0.007862	0.006751	0.006869	0.001187
527	0.001313	0.002509	0.003157	0.004642	0.005317	0.007979	0.006841	0.006964	0.001313
526	0.001421	0.002567	0.003161	0.004746	0.005361	0.007996	0.006854	0.007036	0.001421
525	0.001313	0.002427	0.003134	0.004647	0.005262	0.007893	0.006773	0.006909	0.001313
524	0.001344	0.002558	0.003157	0.004705	0.005284	0.007965	0.006827	0.006982	0.001344
523	0.001457	0.002607	0.003202	0.004723	0.005384	0.007955	0.006918	0.007109	0.001457
522	0.001398	0.002503	0.003183	0.0047	0.005338	0.007901	0.006831	0.007054	0.001398
521	0.001354	0.002572	0.003144	0.004715	0.005322	0.008048	0.006878	0.006942	0.001354
520	0.001326	0.002526	0.00317	0.004705	0.005344	0.008042	0.006868	0.007009	0.001326
519	0.001331	0.002446	0.003094	0.00462	0.005272	0.00788	0.006774	0.006924	0.001331
518	0.001349	0.002468	0.00308	0.004615	0.005362	0.007902	0.006819	0.006983	0.001349
517	0.001407	0.002567	0.003067	0.004701	0.005317	0.007956	0.006927	0.007064	0.001407
516	0.001466	0.002496	0.003162	0.00467	0.005286	0.007894	0.006806	0.00697	0.001466
515	0.001309	0.002541	0.003149	0.004675	0.005268	0.007889	0.006752	0.006979	0.001309
514	0.001358	0.002504	0.00304	0.004647	0.00529	0.00793	0.006824	0.006951	0.001358
513	0.00126	0.002446	0.003113	0.00454	0.005219	0.007868	0.006703	0.006926	0.00126
512	0.001268	0.002428	0.003005	0.004531	0.005124	0.007773	0.006749	0.006812	0.001268
511	0.001362	0.002531	0.003162	0.004603	0.005264	0.007876	0.006802	0.006934	0.001362
510	0.001327	0.002406	0.002951	0.004527	0.005039	0.007747	0.006677	0.006854	0.001327
509	0.001408	0.002487	0.003046	0.004558	0.005215	0.007805	0.006826	0.006871	0.001408
508	0.001286	0.00246	0.002983	0.004563	0.005102	0.007783	0.006709	0.006795	0.001286
507	0.001322	0.002424	0.002969	0.004437	0.005043	0.007752	0.006645	0.006818	0.001322
506	0.00121	0.002299	0.002911	0.004393	0.004945	0.007749	0.006519	0.00672	0.00121
505	0.001287	0.002393	0.00297	0.004365	0.005058	0.007749	0.006579	0.006788	0.001287
504	0.00126	0.002425	0.002993	0.004465	0.005058	0.007698	0.00666	0.006751	0.00126
503	0.001332	0.002487	0.003006	0.004428	0.005085	0.00773	0.006655	0.006719	0.001332
502	0.00122	0.002331	0.002903	0.004326	0.004973	0.007696	0.006448	0.006648	0.00122
501	0.00131	0.002412	0.002975	0.004398	0.005041	0.007654	0.006534	0.006748	0.00131
500	0.001332	0.002326	0.002926	0.004425	0.00496	0.007695	0.00648	0.006744	0.001332
499	0.00123	0.002251	0.002787	0.004246	0.004871	0.007484	0.00646	0.006546	0.00123
498	0.001202	0.002349	0.002868	0.004291	0.004911	0.007551	0.00644	0.006645	0.001202
497	0.001251	0.002353	0.002854	0.004362	0.004892	0.007647	0.006435	0.006613	0.001251
496	0.001171	0.002255	0.002854	0.004219	0.004862	0.007516	0.006414	0.006541	0.001171
495	0.001319	0.002395	0.002868	0.004377	0.004992	0.007556	0.006504	0.006672	0.001319
494	0.00122	0.002183	0.002832	0.004264	0.004808	0.007489	0.006383	0.006537	0.00122
493	0.001257	0.002341	0.002769	0.004255	0.004898	0.007657	0.006437	0.006582	0.001257
492	0.00122	0.002399	0.002796	0.004368	0.004898	0.007566	0.006486	0.00665	0.00122
491	0.001265	0.00225	0.002904	0.004358	0.004888	0.007579	0.006454	0.006541	0.001265
490	0.001167	0.002215	0.002751	0.004174	0.004781	0.007445	0.006215	0.006525	0.001167
489	0.001278	0.002309	0.002859	0.004295	0.004897	0.007575	0.006436	0.006605	0.001278
488	0.001148	0.002242	0.002814	0.004151	0.004754	0.007485	0.006401	0.006565	0.001148
487	0.001211	0.002255	0.002792	0.00417	0.004822	0.007472	0.006365	0.006593	0.001211
486	0.001234	0.002377	0.002846	0.004269	0.004889	0.007567	0.006542	0.006578	0.001234
485	0.001306	0.002349	0.00285	0.004377	0.004879	0.007639	0.0065	0.006664	0.001306
484	0.001202	0.002386	0.002801	0.004229	0.004745	0.007531	0.006484	0.006597	0.001202
483	0.001199	0.00222	0.002802	0.004062	0.004759	0.007487	0.006348	0.006539	0.001199
482	0.001122	0.002157	0.002658	0.004026	0.004746	0.007461	0.006363	0.00654	0.001122
481	0.001158	0.002239	0.002753	0.00423	0.004792	0.007438	0.006377	0.006468	0.001158
480	0.001194	0.002283	0.002702	0.004193	0.004674	0.007497	0.006376	0.00659	0.001194
479	0.001235	0.002292	0.002784	0.004207	0.004818	0.007601	0.006489	0.006558	0.001235
478	0.001127	0.002207	0.00278	0.004072	0.004679	0.007407	0.006414	0.006573	0.001127
477	0.001279	0.002337	0.002774	0.004215	0.004872	0.007573	0.006507	0.006725	0.001279
476	0.001172	0.00222	0.002685	0.004099	0.004678	0.007424	0.006386	0.006536	0.001172
475	0.001158	0.002216	0.002703	0.004067	0.004679	0.007411	0.006409	0.006537	0.001158
474	0.001091	0.002266	0.002662	0.004222	0.004634	0.007434	0.006345	0.006527	0.001091
473	0.001024	0.002221	0.002748	0.004145	0.004761	0.007462	0.006387	0.00661	0.001024
472	0.001172	0.002347	0.002775	0.004217	0.004774	0.007593	0.006418	0.006518	0.001172
471	0.001113	0.002207	0.002762	0.004122	0.004638	0.007453	0.0064	0.006519	0.001113
470	0.001248	0.00231	0.002864	0.004306	0.004895	0.007519	0.006485	0.00663	0.001248
469	0.001199	0.002279	0.002802	0.004199	0.004792	0.007475	0.006377	0.006632	0.001199
468	0.001064	0.002154	0.00265	0.004001	0.004658	0.007391	0.00632	0.00642	0.001064
467	0.001033	0.002154	0.002722	0.004128	0.004626	0.007368	0.006293	0.006498	0.001033
466	0.001257	0.002338	0.00282	0.004185	0.004661	0.007566	0.006486	0.0067	0.001257
465	0.00119	0.00237	0.00283	0.004118	0.004784	0.007472	0.006428	0.006537	0.00119
464	0.001243	0.002315	0.002888	0.004248	0.00472	0.007489	0.006468	0.006587	0.001243
463	0.00119	0.002302	0.002672	0.004037	0.00464	0.007368	0.006379	0.006497	0.00119
462	0.001199	0.002217	0.002776	0.004173	0.004621	0.007523	0.006438	0.006638	0.001199
461	0.001177	0.002199	0.00274	0.004069	0.004722	0.007382	0.00633	0.006516	0.001177
460	0.001168	0.002298	0.002776	0.00416	0.004649	0.007409	0.006393	0.006602	0.001168
459	0.001239	0.002293	0.002861	0.004217	0.004784	0.007481	0.006478	0.006661	0.001239
458	0.001109	0.002366	0.002794	0.004074	0.004627	0.007415	0.006417	0.006558	0.001109
457	0.00115	0.002285	0.0027	0.004011	0.004691	0.007351	0.006308	0.006449	0.00115
456	0.00133	0.002276	0.002871	0.004151	0.004785	0.007542	0.00648	0.006657	0.00133
455	0.001033	0.00228	0.002804	0.004129	0.004664	0.007311	0.006358	0.006509	0.001033
454	0.001155	0.002263	0.00266	0.004043	0.004737	0.007453	0.006505	0.006587	0.001155
453	0.000988	0.002101	0.002679	0.004122	0.004561	0.007291	0.006343	0.006411	0.000988
452	0.001088	0.002147	0.002666	0.004104	0.004671	0.007273	0.006307	0.006466	0.001088
451	0.001042	0.002087	0.002683	0.004126	0.004534	0.007282	0.006297	0.006361	0.001042
450	0.001245	0.002258	0.002813	0.004275	0.004737	0.007367	0.006405	0.006624	0.001245
449	0.001123	0.00224	0.002682	0.004134	0.00461	0.007308	0.006332	0.006482	0.001123
448	0.001106	0.002241	0.00271	0.004081	0.004702	0.00735	0.006347	0.006492	0.001106
447	0.001267	0.002321	0.002835	0.004152	0.004673	0.007384	0.0064	0.0065	0.001267
446	0.001151	0.002164	0.002773	0.004026	0.004561	0.007273	0.006274	0.006434	0.001151
445	0.001105	0.002241	0.002827	0.004148	0.004674	0.007304	0.006406	0.006506	0.001105
444	0.001146	0.002286	0.002737	0.004117	0.00462	0.007286	0.006347	0.00653	0.001146
443	0.0012	0.002241	0.002715	0.004176	0.004684	0.0073	0.006356	0.00647	0.0012
442	0.001114	0.002304	0.002863	0.004203	0.004751	0.007359	0.006356	0.006624	0.001114
441	0.001186	0.002258	0.00285	0.004166	0.004642	0.007395	0.006365	0.006624	0.001186
440	0.001236	0.002308	0.002863	0.004139	0.004669	0.007427	0.006419	0.006588	0.001236
439	0.001232	0.002408	0.002846	0.004212	0.004643	0.007442	0.006498	0.006598	0.001232
438	0.001141	0.002272	0.002801	0.004217	0.004675	0.007296	0.006434	0.006534	0.001141
437	0.001155	0.002228	0.002743	0.004123	0.004712	0.007347	0.006362	0.006563	0.001155
436	0.001204	0.00234	0.002886	0.004271	0.004693	0.007392	0.006389	0.00669	0.001204
435	0.001245	0.002296	0.002842	0.004132	0.004726	0.00743	0.006435	0.006741	0.001245
434	0.001124	0.002278	0.002779	0.004146	0.00459	0.007399	0.006441	0.00656	0.001124
433	0.001169	0.002332	0.002897	0.004228	0.004727	0.007308	0.006514	0.006788	0.001169
432	0.001254	0.002314	0.002951	0.0042	0.004781	0.007518	0.006477	0.006737	0.001254
431	0.001169	0.002405	0.003001	0.004223	0.004859	0.007482	0.006656	0.006752	0.001169
430	0.001201	0.002351	0.002834	0.004202	0.004733	0.007447	0.00653	0.006877	0.001201
429	0.00125	0.00236	0.00292	0.00437	0.004733	0.007434	0.006553	0.006873	0.00125
428	0.001151	0.002563	0.002943	0.004415	0.004946	0.007562	0.006704	0.007009	0.001151
427	0.001327	0.002429	0.003048	0.004426	0.004857	0.00756	0.006615	0.006921	0.001327
426	0.001264	0.002424	0.003089	0.004381	0.00484	0.007599	0.00668	0.006986	0.001264
425	0.001315	0.002471	0.003023	0.004292	0.004842	0.007712	0.006738	0.007044	0.001315
424	0.001149	0.002491	0.003034	0.004377	0.004813	0.007505	0.006645	0.006906	0.001149
423	0.001289	0.002419	0.00308	0.004387	0.004965	0.007699	0.006794	0.007063	0.001289
422	0.00133	0.002537	0.003207	0.004474	0.005006	0.007705	0.006854	0.007147	0.00133
421	0.001303	0.002398	0.003155	0.004404	0.00496	0.007628	0.006758	0.007042	0.001303
420	0.001254	0.002484	0.003065	0.004373	0.004892	0.007729	0.00685	0.007175	0.001254
419	0.001322	0.002531	0.003184	0.004502	0.004985	0.007778	0.006898	0.007205	0.001322
418	0.00126	0.002546	0.003181	0.004491	0.004992	0.007737	0.006856	0.007246	0.00126
417	0.001369	0.002492	0.00316	0.004534	0.005072	0.007786	0.006942	0.007322	0.001369
416	0.001297	0.002642	0.003133	0.004434	0.005036	0.007774	0.006893	0.007274	0.001297
415	0.001415	0.002561	0.003229	0.004603	0.005137	0.007898	0.007012	0.007393	0.001415
414	0.00136	0.002583	0.003228	0.004471	0.005004	0.007838	0.00704	0.007374	0.00136
413	0.001378	0.00266	0.003319	0.00452	0.005131	0.007915	0.007011	0.00741	0.001378
412	0.001314	0.0025	0.003158	0.004409	0.00512	0.007834	0.007109	0.007471	0.001314
411	0.001309	0.002658	0.00332	0.004607	0.005209	0.007972	0.007179	0.007578	0.001309
410	0.001425	0.002733	0.003467	0.004749	0.005245	0.008066	0.007273	0.007639	0.001425
409	0.001411	0.002712	0.003365	0.004691	0.005228	0.008088	0.007304	0.007666	0.001411
408	0.001418	0.002683	0.003394	0.004651	0.005179	0.008133	0.007213	0.007725	0.001418
407	0.001395	0.002709	0.003388	0.00469	0.005345	0.008116	0.007347	0.007745	0.001395
406	0.001453	0.002663	0.003391	0.004675	0.005352	0.008218	0.007431	0.007833	0.001453
405	0.001445	0.002781	0.003427	0.004751	0.005433	0.008212	0.007512	0.007946	0.001445
404	0.00148	0.002803	0.003477	0.004846	0.005487	0.008372	0.007594	0.008001	0.00148
403	0.001454	0.002903	0.0035	0.004879	0.005475	0.008414	0.007646	0.008071	0.001454
402	0.001454	0.002791	0.003475	0.004799	0.005509	0.008473	0.007603	0.008116	0.001454
401	0.001518	0.00286	0.003576	0.004924	0.005621	0.008564	0.007794	0.008261	0.001518
400	0.001532	0.002921	0.003546	0.004854	0.005574	0.008541	0.00773	0.008275	0.001532
399	0.001547	0.002854	0.003648	0.004958	0.00565	0.00857	0.00785	0.008341	0.001547
398	0.001472	0.00293	0.003656	0.004917	0.005711	0.008597	0.007917	0.008335	0.001472
397	0.001599	0.002954	0.003595	0.005034	0.00575	0.008753	0.007976	0.008482	0.001599
396	0.00146	0.002893	0.003666	0.004979	0.005692	0.008734	0.008034	0.008467	0.00146
395	0.001574	0.00285	0.003855	0.005041	0.005746	0.008831	0.008127	0.008592	0.001574
394	0.001539	0.003002	0.003667	0.005018	0.00585	0.008888	0.008077	0.008612	0.001539
393	0.001603	0.00303	0.003791	0.005111	0.005898	0.008947	0.008315	0.008739	0.001603
392	0.001617	0.003145	0.003902	0.005254	0.005982	0.009111	0.00835	0.008839	0.001617
391	0.001613	0.00311	0.003803	0.005184	0.005908	0.009065	0.008349	0.008889	0.001613
390	0.001668	0.003047	0.003831	0.005267	0.006083	0.00915	0.008494	0.008988	0.001668
389	0.001756	0.00329	0.004038	0.005338	0.00615	0.00926	0.008617	0.009116	0.001756
388	0.001647	0.003227	0.003999	0.005294	0.006184	0.009231	0.008528	0.009143	0.001647
387	0.001675	0.003264	0.003936	0.005364	0.006122	0.009326	0.008614	0.009159	0.001675
386	0.001621	0.003266	0.00397	0.005504	0.006281	0.009331	0.008789	0.009409	0.001621
385	0.00174	0.003359	0.004131	0.005635	0.006366	0.009477	0.008949	0.009422	0.00174
384	0.001841	0.003401	0.004302	0.005665	0.006386	0.009564	0.009031	0.009634	0.001841
383	0.001219	0.002947	0.00364	0.005414	0.006225	0.009362	0.008688	0.009529	0.001219
382	0.001578	0.003358	0.004043	0.005687	0.006554	0.009645	0.008951	0.00983	0.001578
381	0.001619	0.003692	0.004126	0.005522	0.006882	0.009817	0.009345	0.010081	0.001619
380	0.001629	0.003442	0.004127	0.005777	0.006512	0.009636	0.009275	0.009918	0.001629
379	0.001688	0.003461	0.004119	0.005773	0.006509	0.009869	0.009286	0.010022	0.001688
378	0.001812	0.003521	0.004294	0.005742	0.006813	0.009848	0.009486	0.010237	0.001812
377	0.001635	0.003367	0.00424	0.005749	0.006774	0.010023	0.009448	0.010171	0.001635
376	0.001807	0.003577	0.004332	0.005955	0.006916	0.010152	0.009591	0.010375	0.001807
375	0.001853	0.003724	0.004465	0.006044	0.006886	0.010252	0.00963	0.010363	0.001853
374	0.001844	0.003765	0.004626	0.006159	0.007093	0.010354	0.00996	0.010656	0.001844
373	0.001909	0.003812	0.004568	0.006004	0.007187	0.010473	0.009906	0.010668	0.001909
372	0.001994	0.004017	0.004699	0.00626	0.0073	0.010651	0.010186	0.010911	0.001994
371	0.001958	0.003815	0.004878	0.006366	0.007255	0.010577	0.010229	0.010963	0.001958
370	0.002054	0.003917	0.004879	0.006371	0.007283	0.01082	0.01036	0.011071	0.002054
369	0.0021	0.003939	0.004924	0.006564	0.007573	0.01093	0.010526	0.011246	0.0021
368	0.002022	0.003999	0.005048	0.006661	0.007542	0.010987	0.010574	0.01136	0.002022
367	0.002087	0.004	0.004907	0.006598	0.007667	0.010975	0.010617	0.011496	0.002087
366	0.002191	0.004009	0.005118	0.006612	0.00763	0.011087	0.010743	0.011608	0.002191
365	0.002191	0.004133	0.005187	0.006736	0.007792	0.011227	0.010864	0.011707	0.002191
364	0.002191	0.004097	0.005064	0.006733	0.007863	0.011299	0.010969	0.01183	0.002191
363	0.002341	0.004406	0.005442	0.006946	0.008044	0.011536	0.01114	0.012015	0.002341
362	0.002187	0.004262	0.005358	0.006945	0.00808	0.011569	0.011289	0.012058	0.002187
361	0.002283	0.004331	0.00534	0.007038	0.008011	0.011509	0.01143	0.012153	0.002283
360	0.002287	0.004546	0.005459	0.007083	0.008302	0.011704	0.011448	0.012385	0.002287
359	0.002219	0.004441	0.00556	0.007107	0.008262	0.01193	0.011473	0.012555	0.002219
358	0.002242	0.00452	0.005603	0.007302	0.008295	0.011871	0.011587	0.012627	0.002242
357	0.002188	0.004516	0.005632	0.007129	0.008413	0.011986	0.011688	0.012626	0.002188
356	0.002453	0.004521	0.005687	0.007397	0.008465	0.012127	0.011833	0.012851	0.002453
355	0.002385	0.004714	0.00577	0.007434	0.008645	0.01222	0.012038	0.012949	0.002385
354	0.002481	0.004651	0.005813	0.007625	0.008605	0.012325	0.012022	0.013017	0.002481
353	0.002499	0.004829	0.006019	0.007596	0.008896	0.012449	0.012281	0.013062	0.002499
352	0.002399	0.00489	0.005988	0.007685	0.008856	0.012546	0.012349	0.013266	0.002399
351	0.002495	0.004872	0.006003	0.007705	0.008899	0.012674	0.012282	0.013479	0.002495
350	0.002569	0.004977	0.006274	0.007963	0.009121	0.012668	0.012608	0.013618	0.002569
349	0.002509	0.005047	0.00622	0.008099	0.009127	0.012638	0.012554	0.013691	0.002509
348	0.00256	0.005034	0.006257	0.007928	0.009225	0.012756	0.01255	0.01372	0.00256
347	0.002579	0.005136	0.006217	0.008032	0.009134	0.012973	0.012819	0.013793	0.002579
346	0.002447	0.004985	0.006223	0.007969	0.009309	0.012851	0.012804	0.013792	0.002447
345	0.002716	0.005311	0.006494	0.008283	0.009391	0.012994	0.012966	0.014039	0.002716
344	0.002681	0.005138	0.006548	0.008378	0.009385	0.013129	0.013125	0.014241	0.002681
343	0.002617	0.005244	0.006604	0.008254	0.009609	0.01315	0.013113	0.014384	0.002617
342	0.002677	0.005306	0.006652	0.00827	0.009579	0.013312	0.013181	0.014382	0.002677
341	0.002795	0.005517	0.006747	0.008579	0.009949	0.013512	0.013512	0.014685	0.002795
340	0.002756	0.005497	0.006724	0.008557	0.009685	0.013422	0.013235	0.014498	0.002756
339	0.002702	0.005453	0.006772	0.008541	0.009773	0.013474	0.01338	0.014554	0.002702
338	0.00289	0.005587	0.006875	0.008561	0.009969	0.013456	0.013423	0.014772	0.00289
337	0.00291	0.005521	0.006721	0.008491	0.009769	0.013642	0.013548	0.014691	0.00291
336	0.002865	0.005533	0.006734	0.008504	0.0099	0.013526	0.013592	0.014674	0.002865
335	0.002861	0.005658	0.007022	0.008845	0.010032	0.013595	0.013731	0.014885	0.002861
334	0.002813	0.005629	0.006966	0.008618	0.010089	0.013649	0.013583	0.014874	0.002813
333	0.002814	0.005369	0.006937	0.008464	0.009833	0.013675	0.013628	0.01481	0.002814
332	0.002947	0.005701	0.007071	0.00871	0.010052	0.01368	0.013717	0.014957	0.002947
331	0.002887	0.005595	0.007053	0.008869	0.009951	0.013832	0.013837	0.015011	0.002887
330	0.002801	0.005638	0.007036	0.008736	0.010167	0.013834	0.013956	0.015084	0.002801
329	0.002898	0.005779	0.007075	0.008832	0.01003	0.013801	0.013999	0.015051	0.002898
328	0.002637	0.005781	0.00699	0.008714	0.009866	0.013731	0.013721	0.014925	0.002637
327	0.002984	0.005956	0.007309	0.009376	0.010292	0.01392	0.014108	0.015288	0.002984
326	0.003011	0.006002	0.007172	0.008958	0.010104	0.013685	0.013876	0.015218	0.003011
325	0.003273	0.006267	0.007616	0.00962	0.010655	0.014173	0.014173	0.015589	0.003273
324	0.003048	0.005642	0.007142	0.009239	0.010177	0.013774	0.013765	0.015275	0.003048
323	0.003202	0.00608	0.007334	0.009361	0.010605	0.014172	0.014219	0.015566	0.003202
322	0.00266	0.005749	0.006851	0.009073	0.010373	0.013672	0.013667	0.01501	0.00266
321	0.003047	0.005789	0.007392	0.009278	0.010329	0.014107	0.014056	0.015193	0.003047
320	0.003265	0.006045	0.007626	0.009647	0.010536	0.014493	0.014138	0.015444	0.003265
319	0.003265	0.006097	0.007586	0.009552	0.01065	0.014053	0.014203	0.015786	0.003265
318	0.003205	0.006144	0.007658	0.009528	0.010636	0.014182	0.014224	0.015555	0.003205
317	0.003635	0.006297	0.007816	0.009596	0.010955	0.014387	0.014458	0.015771	0.003635
316	0.003267	0.006149	0.007628	0.009639	0.010716	0.014294	0.014524	0.015679	0.003267
315	0.003368	0.006477	0.007994	0.009656	0.010853	0.014443	0.014579	0.015908	0.003368
314	0.003484	0.006393	0.007767	0.009905	0.011151	0.014796	0.014909	0.016018	0.003484
313	0.003323	0.006378	0.00767	0.009523	0.010653	0.014421	0.014543	0.015526	0.003323
312	0.003262	0.006129	0.007819	0.009563	0.010749	0.014281	0.014563	0.015659	0.003262
311	0.003155	0.006171	0.007729	0.009776	0.010456	0.014337	0.014638	0.01574	0.003155
310	0.003227	0.006445	0.007746	0.009693	0.010747	0.01437	0.01462	0.016063	0.003227
309	0.003057	0.006266	0.007926	0.009681	0.010853	0.014553	0.01469	0.015928	0.003057
308	0.003326	0.006103	0.007961	0.009742	0.01102	0.014408	0.01482	0.015819	0.003326
307	0.003522	0.006343	0.007963	0.009926	0.011141	0.014712	0.015148	0.016003	0.003522
306	0.003293	0.006084	0.00784	0.009889	0.011018	0.014634	0.014871	0.016085	0.003293
305	0.003233	0.006102	0.00778	0.009702	0.010982	0.014556	0.014804	0.015641	0.003233
304	0.003249	0.00625	0.007834	0.009883	0.011128	0.014702	0.014918	0.016158	0.003249
303	0.003122	0.006053	0.007472	0.009802	0.011079	0.014548	0.014954	0.015927	0.003122
302	0.003081	0.006098	0.007584	0.009696	0.010811	0.014419	0.014589	0.015884	0.003081
301	0.002639	0.005391	0.007193	0.009568	0.010463	0.014092	0.014344	0.015476	0.002639
300	0.002515	0.005305	0.007121	0.009133	0.010329	0.013865	0.014046	0.0152	0.002515
299	0.002204	0.004829	0.00665	0.008695	0.010015	0.013249	0.013709	0.014624	0.002204
298	0.001648	0.004599	0.006167	0.008314	0.009745	0.012846	0.01306	0.01426	0.001648
297	0.001711	0.004442	0.005798	0.007888	0.009186	0.012417	0.012363	0.013464	0.001711
296	0.001362	0.00378	0.005208	0.007111	0.00844	0.011416	0.011897	0.012949	0.001362
295	0.000513	0.002863	0.004373	0.006108	0.007346	0.010527	0.010708	0.011555	0.000513
294	-0.000645	0.00203	0.003225	0.005002	0.005612	0.009015	0.009138	0.009945	-0.000645
293	-0.001195	0.000831	0.002336	0.003729	0.004437	0.007484	0.007248	0.008382	-0.001195
292	-0.001378	0.000434	0.001693	0.002865	0.003289	0.006281	0.005939	0.006751	-0.001378
291	-0.002352	-0.000308	0.000493	0.001384	0.001303	0.004721	0.004328	0.004662	-0.002352
290	-0.00208	5.4e-05	0.000688	0.00153	0.001385	0.004538	0.003828	0.00416	-0.00208
289	-0.002256	4.6e-05	0.000558	0.000977	0.00121	0.00378	0.00339	0.003718	-0.002256
288	-0.00241	-0.000373	0.00063	0.001113	0.0013	0.004092	0.003998	0.004438	-0.00241
287	-0.002461	-0.000646	7.1e-05	0.000655	0.000924	0.003658	0.00342	0.003801	-0.002461
286	-0.002877	-0.001263	-0.000154	0.000438	0.000479	0.003077	0.002717	0.002832	-0.002877
285	-0.003222	-0.001627	-0.000831	-7.6e-05	-0.000185	0.002848	0.002012	0.002215	-0.003222
284	-0.003597	-0.002062	-0.001457	-0.000937	-0.001214	0.001774	0.00113	0.001139	-0.003597
283	-0.003785	-0.00218	-0.001392	-0.001162	-0.001286	0.001424	0.000623	0.001059	-0.003785
282	-0.003939	-0.002158	-0.001278	-0.001287	-0.001107	0.001146	0.00083	0.000658	-0.003939
281	-0.003606	-0.001979	-0.001308	-0.000872	-0.001662	0.001285	0.000729	0.000774	-0.003606
280	-0.003702	-0.001937	-0.001399	-0.001107	-0.001125	0.001081	0.001017	0.000889	-0.003702
279	-0.003746	-0.001699	-0.001243	-0.001097	-0.001508	0.001623	0.001338	0.001155	-0.003746
278	-0.003528	-0.001442	-0.000934	-0.000427	-0.000853	0.001739	0.001419	0.001374	-0.003528
277	-0.003126	-0.001248	-0.000637	3.6e-05	-0.000431	0.002752	0.002345	0.002218	-0.003126
276	-0.002707	-0.001169	-0.000429	9e-06	-0.000152	0.00267	0.002472	0.002499	-0.002707
275	-0.003418	-0.00161	-0.000748	-0.000303	-4.5e-05	0.002834	0.002359	0.002279	-0.003418
274	-0.003376	-0.001066	-0.000631	-2.6e-05	-2.6e-05	0.002794	0.002301	0.0024	-0.003376
273	-0.003018	-0.001132	-0.000222	0.000372	0.00015	0.00319	0.003039	0.002896	-0.003018
272	-0.002635	-0.000333	0.000194	0.00095	0.000765	0.003838	0.003439	0.003545	-0.002635
271	-0.002369	-0.000235	0.000653	0.001281	0.001299	0.004321	0.003978	0.004409	-0.002369
270	-0.002581	-0.000312	0.000459	0.001118	0.001665	0.004236	0.004157	0.004209	-0.002581
269	-0.001915	0.000163	0.000637	0.001594	0.002104	0.004601	0.004471	0.004645	-0.001915
268	-0.001968	0.000603	0.001123	0.002061	0.002129	0.005473	0.005026	0.005611	-0.001968
267	-0.001948	0.000961	0.001764	0.002577	0.002586	0.005787	0.005964	0.005973	-0.001948
266	-0.001431	0.000915	0.002006	0.002792	0.003298	0.006479	0.006438	0.006479	-0.001431
265	-0.001042	0.001846	0.002428	0.003429	0.003947	0.007001	0.006894	0.007125	-0.001042
264	-0.000791	0.002125	0.003042	0.004211	0.00447	0.007673	0.007877	0.008064	-0.000791
263	-0.000798	0.002133	0.003243	0.004293	0.004941	0.008214	0.00831	0.008437	-0.000798
262	-0.000254	0.002316	0.003734	0.004994	0.005516	0.008818	0.009124	0.009384	-0.000254
261	8.3e-05	0.002816	0.004085	0.005435	0.005973	0.009386	0.009611	0.010022	8.3e-05
260	0.000292	0.003189	0.004391	0.005679	0.006614	0.009944	0.010366	0.010496	0.000292
259	0.000282	0.003473	0.004692	0.006267	0.006974	0.010549	0.010769	0.01127	0.000282
258	0.000575	0.004057	0.005513	0.006922	0.007899	0.011179	0.011537	0.012225	0.000575
257	0.001224	0.004642	0.006159	0.007761	0.008695	0.012253	0.012677	0.013028	0.001224
256	0.001368	0.004899	0.006558	0.008231	0.009084	0.012916	0.013203	0.014131	0.001368
255	0.001564	0.005119	0.006974	0.008704	0.009786	0.013445	0.014048	0.014866	0.001564
254	0.001854	0.00515	0.007235	0.00912	0.010181	0.013929	0.01455	0.015475	0.001854
253	0.001989	0.005285	0.007548	0.009314	0.010636	0.014343	0.015109	0.015884	0.001989
252	0.002093	0.005604	0.008076	0.009835	0.011303	0.015141	0.015814	0.016768	0.002093
251	0.002153	0.00574	0.008018	0.010418	0.011689	0.01537	0.016348	0.017377	0.002153
250	0.00197	0.005643	0.0081	0.010364	0.011958	0.015773	0.016558	0.017759	0.00197
249	0.00177	0.005221	0.00782	0.010246	0.011876	0.015827	0.016694	0.01782	0.00177
248	0.001396	0.005006	0.007798	0.009992	0.012017	0.015877	0.016749	0.017776	0.001396
247	0.000954	0.004052	0.007114	0.009644	0.011536	0.015548	0.016117	0.017406	0.000954
246	0.000271	0.003302	0.006485	0.009054	0.01113	0.014976	0.015676	0.017041	0.000271
245	-0.000412	0.002331	0.005943	0.008509	0.010593	0.014562	0.014874	0.016412	-0.000412
244	-0.001638	0.000709	0.004456	0.007427	0.009605	0.013316	0.013757	0.015249	-0.001638
243	-0.003281	-0.001043	0.002851	0.00572	0.008187	0.011778	0.012156	0.013367	-0.003281
242	-0.005125	-0.003156	0.000745	0.003876	0.006404	0.009793	0.010326	0.01122	-0.005125
241	-0.00703	-0.005689	-0.001445	0.002008	0.004788	0.007674	0.007913	0.008783	-0.00703
240	-0.009417	-0.008201	-0.004224	-0.000448	0.001887	0.004793	0.004461	0.005731	-0.009417
239	-0.012687	-0.012171	-0.007805	-0.003563	-0.001663	0.001232	0.000474	0.001612	-0.012687
238	-0.016563	-0.016685	-0.011449	-0.008063	-0.006597	-0.003449	-0.005325	-0.003674	-0.016563
237	-0.020935	-0.022504	-0.016227	-0.01335	-0.011782	-0.009086	-0.011084	-0.009613	-0.020935
236	-0.025604	-0.027961	-0.021008	-0.017986	-0.017358	-0.014311	-0.01741	-0.015469	-0.025604
235	-0.030339	-0.033002	-0.026818	-0.023608	-0.023014	-0.020886	-0.02454	-0.022929	-0.030339
234	-0.039488	-0.042732	-0.034276	-0.032474	-0.032775	-0.030967	-0.034725	-0.033826	-0.039488
233	-0.043131	-0.047733	-0.04023	-0.038772	-0.041102	-0.040521	-0.045438	-0.044863	-0.043131
232	-0.045171	-0.054473	-0.045758	-0.037463	-0.04693	-0.046344	-0.048682	-0.053898	-0.045171
231	-0.045255	-0.045255	-0.041849	-0.02559	-0.055317	-0.044123	-0.055317	-0.051989	-0.045255
230	-0.047563	-0.036614	-0.049361	-0.031034	-0.038458	-0.034762	-0.034762	-0.040294	-0.047563
229	-0.024	-0.016938	0.009984	0.020204	-0.030949	-0.00246	0.012517	-0.016938	-0.024
228	-0.014056	-0.016813	-0.016813	0.026508	-0.030344	-0.027671	-0.019553	0.011582	-0.014056
227	-0.025471	0.011818	0.002924	0.002924	-0.019939	0.002924	0.011818	0.002924	-0.025471
226	-0.009017	0.009208	-0.009017	0.034762	-0.023641	0.006116	0.009208	0.028231	-0.009017
225	-0.027829	0.003205	0.026329	0.026329	-0.012589	-0.009476	-0.009476	0.003205	-0.027829
224	-0.009546	0.033424	0.01639	0.023124	-0.015795	0.013062	0.00976	0.036912	-0.009546
223	-0.016901	0.010465	-0.016901	0.047292	-0.03635	-0.010219	-0.013573	0.003461	-0.016901
222	0	0	0	0.032185	-0.0169	0.014011	0.02119	0.028489	0
221	-0.02085	0.010813	0.018174	0.033281	-0.01055	0	-0.003545	0.007179	-0.02085
220	-0.018483	-0.018483	-0.018483	0.019305	-0.059876	-0.00376	-0.014849	-0.00376	-0.018483
219	-0.034762	-0.007178	-0.01424	0.010996	-0.031408	-0.017729	0.010996	-0.003604	-0.034762
218	-0.033	0	-0.014977	0.027521	-0.036516	-0.029455	-0.003793	0	-0.033
217	0	0.011281	0.034762	0.04288	0.007488	0.011281	0.007488	0.046997	0
216	-0.025662	0.035392	0.023272	0.056377	-0.00376	0.01148	0.015375	0.027274	-0.025662
215	-0.033567	0.028029	0.019834	0.044897	-0.018968	-0.003861	0.028029	0.019834	-0.033567
214	0.020203	0.020203	0.024359	0.028555	-0.015512	0.012009	-0.007826	0.032792	0.020203
213	-0.0119	0.00404	0.01639	0.051152	-0.019655	-0.019655	0.012234	0.046652	-0.0119
212	-0.020393	0.008433	-0.01639	0.025808	-0.020393	-0.020393	-0.01235	-0.004156	-0.020393
211	-0.035074	-0.008042	-0.008042	0.033749	-0.035074	-0.023694	-0.012008	0.016547	-0.035074
210	0.028827	0.028827	0.008043	0.055156	-0.015652	0.004003	0.012121	0.033105	0.028827
209	-0.020203	0.034418	0.034418	0.052707	-0.004116	0.008353	0.008353	0.02119	-0.020203
208	-0.020985	-0.012712	0.017549	0.017549	-0.041002	0.008686	-0.012712	0.026598	-0.020985
207	-0.026872	0.00934	-0.035472	0.014087	-0.022507	-0.013644	0	-0.009143	-0.026872
206	-0.026597	0.009241	-0.039309	0.023482	-0.035113	-0.009048	0.009241	0.013936	-0.026597
205	-0.04528	-0.036594	0	0.004799	-0.049559	-0.032185	-0.018682	-0.009442	-0.04528
204	-0.059839	-0.014559	-0.046743	-0.004907	-0.024	-0.028645	-0.033241	-0.019305	-0.059839
203	-0.040618	0.012965	0.012965	0.040117	-0.024824	0.026329	0.0086	0.054357	-0.040618
202	-0.004454	-0.01755	0.018289	0.022984	-0.008863	-0.008863	0.013644	0.062493	-0.004454
201	-0.066217	0.020934	-0.070581	0.005139	-0.091771	-0.019971	-0.015064	0.005139	-0.066217
200	-0.042289	0.004963	-0.004907	0.063669	-0.028645	-0.033241	-0.00976	0	-0.042289

## Sheet: SFig 1d
SFig. 1d
Wavelength (nm)	Absorbance
800	-3.46945e-18	0.000196	0.00119	0.001393	0.0009835	0.0005475	0.001114	0.001196	0.001464
799	0	0.0001155	0.0011	0.0013135	0.001001	0.0005075	0.001043	0.0013025	0.0015435
798	0	0.000116	0.001	0.0013465	0.000953	0.0004195	0.0009955	0.0011495	0.0013415
797	0	0.000116	0.0011315	0.0012715	0.0009705	0.000494	0.001045	0.00114	0.0013855
796	0	0.0002025	0.0011365	0.0013125	0.001043	0.0004745	0.0010875	0.001278	0.0014685
795	3.46945e-18	0.0002325	0.0011695	0.0012925	0.001057	0.0005665	0.0011015	0.0012625	0.001474
794	0	0.0001755	0.0010745	0.0012905	0.000992	0.0004435	0.001119	0.0011655	0.001424
793	3.46945e-18	0.0002115	0.001253	0.001298	0.0010475	0.0005685	0.001138	0.001204	0.0014395
792	-3.46945e-18	0.0001565	0.0010635	0.001301	0.0009355	0.0004485	0.0010205	0.0012475	0.0014065
791	0	0.000155	0.0010375	0.00123	0.000878	0.000407	0.001109	0.0011155	0.0013195
790	3.46945e-18	0.0002265	0.0011265	0.0012685	0.0010835	0.000534	0.00102	0.0012305	0.0013875
789	0	0.000159	0.001104	0.001302	0.0009465	0.0004815	0.0009865	0.001182	0.0013505
788	0	0.0002415	0.0010625	0.0012175	0.0009855	0.0004455	0.0010835	0.001147	0.001366
787	3.46945e-18	0.0002655	0.0011845	0.0012485	0.0010265	0.0005145	0.0010975	0.0012775	0.0013995
786	0	0.0001805	0.001106	0.0012745	0.000942	0.0004335	0.0010335	0.001191	0.0014515
785	0	0.0002595	0.001099	0.001289	0.00099	0.000464	0.001116	0.001154	0.0013525
784	3.46945e-18	0.00016	0.0011	0.0012815	0.000976	0.000503	0.0009785	0.0012255	0.001341
783	0	0.0001345	0.0010645	0.001257	0.000891	0.000339	0.000979	0.00112	0.0013845
782	0	0.0003115	0.0011505	0.001294	0.00102	0.0004715	0.001105	0.001191	0.001409
781	-3.46945e-18	0.000139	0.001053	0.001171	0.0009245	0.0004355	0.001004	0.001166	0.001363
780	0	0.0001235	0.0010345	0.001238	0.000863	0.000348	0.0009805	0.001111	0.001347
779	0	0.0002115	0.0010825	0.0011875	0.000887	0.000466	0.001065	0.0011485	0.001335
778	0	0.0001195	0.001019	0.001233	0.0008855	0.000423	0.000991	0.001203	0.001417
777	0	0.000161	0.001084	0.001269	0.000872	0.0002975	0.0010475	0.001144	0.0012855
776	0	0.0002895	0.001102	0.0012455	0.000883	0.000394	0.0010695	0.0012065	0.0013845
775	0	0.000188	0.001108	0.0012545	0.0008935	0.00046	0.001022	0.001241	0.0014535
774	0	0.000195	0.001081	0.001234	0.0008575	0.0003105	0.001017	0.0011495	0.001363
773	3.46945e-18	0.000255	0.0011295	0.00122	0.000925	0.000427	0.001065	0.001213	0.001349
772	3.46945e-18	0.000137	0.0011045	0.0012575	0.000868	0.0003625	0.000939	0.0011455	0.0013605
771	-3.46945e-18	0.000187	0.0010515	0.00122	0.000789	0.0002905	0.0010345	0.001144	0.0013225
770	0	0.000202	0.001078	0.0011835	0.0008775	0.000374	0.001028	0.0011335	0.001399
769	3.46945e-18	0.0001425	0.001059	0.0012405	0.0007985	0.0003075	0.0009835	0.0011495	0.001376
768	-3.46945e-18	0.000247	0.0011285	0.0012065	0.0007795	0.0002925	0.0010315	0.0011475	0.001303
767	0	0.0002005	0.001114	0.00122	0.000836	0.000403	0.000991	0.001183	0.001401
766	3.46945e-18	0.000157	0.001072	0.001262	0.0007675	0.000261	0.00094	0.0011515	0.001378
765	0	0.0002565	0.001124	0.0012065	0.000731	0.000263	0.001016	0.001126	0.001297
764	3.46945e-18	0.000289	0.001142	0.0012955	0.000839	0.000386	0.001066	0.001189	0.0014095
763	3.46945e-18	0.0001575	0.001089	0.00126	0.000743	0.000248	0.001024	0.0011275	0.0013545
762	0	0.000214	0.0011195	0.001215	0.0007345	0.0003025	0.001098	0.001145	0.0013335
761	0	0.0001925	0.001064	0.001233	0.0007155	0.000307	0.0009535	0.001161	0.0013905
760	0	0.000197	0.0011165	0.0012685	0.000701	0.0002035	0.001069	0.0011855	0.0013955
759	3.46945e-18	0.0002015	0.001087	0.0011905	0.000697	0.0002295	0.001017	0.0011665	0.0013185
758	-3.46945e-18	0.000162	0.0010675	0.0012385	0.000716	0.000233	0.001058	0.001171	0.0014075
757	0	0.000182	0.00109	0.0012245	0.000695	0.000193	0.001083	0.0011245	0.0013715
756	-3.46945e-18	0.000288	0.0011225	0.001192	0.0006645	0.0002535	0.0011095	0.0011705	0.0013635
755	0	0.000171	0.0010925	0.001236	0.0006715	0.000234	0.000958	0.0011815	0.0013615
754	0	0.000141	0.0010695	0.0012455	0.0006225	0.000141	0.001002	0.001124	0.001317
753	0	0.000295	0.0011435	0.001294	0.0007245	0.0002235	0.0010825	0.001261	0.0014695
752	0	0.000217	0.001116	0.0012355	0.000668	0.000156	0.0010325	0.0012065	0.001418
751	3.46945e-18	0.000247	0.0011425	0.001238	0.000634	0.0001435	0.00109	0.001216	0.0013755
750	0	0.000306	0.0010735	0.0011885	0.0006445	0.000182	0.001023	0.001195	0.0014975
749	0	0.0002475	0.0011545	0.0012915	0.000719	0.000165	0.001093	0.0012735	0.0014785
748	0	0.000296	0.001144	0.001262	0.0006305	0.000144	0.001131	0.001227	0.001488
747	-3.46945e-18	0.0003065	0.001149	0.0012365	0.000648	0.0002305	0.001092	0.0012315	0.0014735
746	0	0.0001785	0.001108	0.0012215	0.000535	7.4e-05	0.0010865	0.0011665	0.0014195
745	0	0.0003045	0.001156	0.001239	0.0006545	0.0001845	0.001084	0.001243	0.0014895
744	-3.46945e-18	0.00027	0.0011325	0.001285	0.0006305	0.0001805	0.0010905	0.001285	0.0015225
743	0	0.00015	0.0011395	0.001227	0.0005635	6.55e-05	0.001067	0.001178	0.001344
742	-3.46945e-18	0.000309	0.0011545	0.001201	0.000638	0.000183	0.0011285	0.001303	0.0014645
741	0	0.00032	0.001151	0.0013215	0.0006515	0.000259	0.001127	0.0012535	0.001513
740	0	0.0001	0.001044	0.001228	0.00049	5.2e-05	0.0010615	0.001153	0.001365
739	0	0.0003285	0.0012165	0.001258	0.0006575	0.0002325	0.001201	0.0012685	0.001559
738	-3.46945e-18	0.000248	0.001177	0.0013565	0.0007095	0.000183	0.001142	0.001284	0.0015635
737	0	0.0001935	0.001201	0.0012405	0.0006095	0.0001455	0.0010985	0.001229	0.001432
736	0	0.0002635	0.001116	0.001227	0.000651	0.0001675	0.0011155	0.00124	0.001502
735	3.46945e-18	0.000329	0.0011895	0.001275	0.000695	0.000181	0.0010635	0.001192	0.0014995
734	0	0.0002155	0.001147	0.0011955	0.0005935	0.0001345	0.001136	0.0012865	0.0014635
733	-3.46945e-18	0.000265	0.001162	0.0012235	0.000711	0.0002675	0.001142	0.00126	0.001554
732	0	0.000165	0.0010805	0.001203	0.0005515	0.000178	0.0010435	0.0011785	0.00137
731	3.46945e-18	0.000139	0.001036	0.0011715	0.000558	8.9e-05	0.001047	0.001138	0.001384
730	-3.46945e-18	0.0002275	0.0010545	0.001214	0.000633	0.0002515	0.0010765	0.001198	0.0015065
729	-3.46945e-18	0.000208	0.001074	0.001202	0.000633	0.0002165	0.0010325	0.001158	0.0014625
728	0	0.000162	0.00104	0.0011385	0.000604	0.000158	0.001032	0.0011795	0.0013485
727	3.46945e-18	0.0002775	0.001081	0.001192	0.000641	0.0002425	0.0010115	0.0012175	0.001454
726	-3.46945e-18	0.0001185	0.0009575	0.001107	0.000554	0.000134	0.0009265	0.001033	0.001291
725	-3.46945e-18	0.0002465	0.0010325	0.001141	0.00061	0.000162	0.0010625	0.0011575	0.0014205
724	0	0.0001945	0.0010215	0.001139	0.0005885	0.0002035	0.000913	0.0010885	0.0013945
723	0	0.0001195	0.0009095	0.001098	0.0005755	6.95e-05	0.000844	0.001074	0.001247
722	-3.46945e-18	0.0002095	0.0010235	0.001162	0.000662	0.0002615	0.000982	0.001153	0.001465
721	0	0.00016	0.0009735	0.0011295	0.0006115	0.0001945	0.0009535	0.0010445	0.001367
720	3.46945e-18	0.0001315	0.001001	0.0011035	0.0005965	0.000203	0.0009235	0.0010705	0.0013825
719	0	8.8e-05	0.001018	0.00109	0.0006475	0.000166	0.000966	0.0011455	0.0014685
718	0	9e-05	0.00094	0.001107	0.0005915	0.000172	0.00089	0.001076	0.001325
717	0	4.5e-05	0.0009165	0.0010875	0.0005745	0.0002395	0.000888	0.001085	0.001327
716	0	0.0001725	0.0011085	0.001206	0.0006805	0.0002955	0.0009615	0.0012165	0.001485
715	3.46945e-18	9.95e-05	0.0009835	0.0010895	0.0006435	0.0002075	0.0009485	0.001052	0.001314
714	-3.46945e-18	0.0001685	0.001002	0.0011605	0.000639	0.000244	0.0009485	0.001158	0.0014375
713	0	0.0001615	0.000996	0.0011215	0.000669	0.0002285	0.0009305	0.001194	0.001465
712	-3.46945e-18	8.6e-05	0.0009635	0.0010135	0.000615	0.000172	0.00087	0.001041	0.001307
711	3.46945e-18	0.0001875	0.0010715	0.001197	0.000775	0.000354	0.0010515	0.0012575	0.0014565
710	-3.46945e-18	0.0001755	0.00097	0.001163	0.0006955	0.000244	0.0009525	0.0011235	0.0014095
709	-3.46945e-18	-2.4e-05	0.00094	0.0010565	0.000663	0.0001875	0.0008895	0.0010695	0.001301
708	0	4.35e-05	0.0009915	0.0011215	0.000678	0.000177	0.0009095	0.001171	0.0014155
707	3.46945e-18	9.5e-05	0.000931	0.001091	0.0006775	0.0002765	0.0009115	0.0011015	0.001383
706	0	0.0001035	0.000963	0.0012125	0.0007595	0.0002565	0.0009675	0.001171	0.001381
705	0	0.000125	0.000933	0.0011735	0.0007605	0.0003285	0.000959	0.0012295	0.0014565
704	3.46945e-18	3.45e-05	0.0009055	0.001118	0.000691	0.000287	0.000955	0.001074	0.001353
703	0	8.85e-05	0.00094	0.0011435	0.000719	0.0002485	0.0009965	0.001152	0.001386
702	-3.46945e-18	0.000119	0.0010635	0.001202	0.0007755	0.000341	0.00105	0.00126	0.001587
701	0	2.4e-05	0.0009275	0.001116	0.0006915	0.0002575	0.000925	0.0011395	0.0013535
700	0	3.45e-05	0.000962	0.0011055	0.0007	0.0002785	0.0009555	0.001185	0.001436
699	-3.46945e-18	0.0001125	0.000999	0.0012485	0.0007715	0.000354	0.0010635	0.001315	0.001495
698	0	4.5e-06	0.0009435	0.001149	0.0007135	0.0002745	0.001023	0.0011685	0.001467
697	-3.46945e-18	0.0001295	0.0010425	0.001309	0.000895	0.000406	0.001105	0.001354	0.0016555
696	0	6.5e-06	0.000989	0.0012315	0.000774	0.0004065	0.0010815	0.001324	0.0015175
695	-3.46945e-18	9.95e-05	0.001023	0.0012315	0.0007935	0.000408	0.001153	0.001274	0.0015045
694	-3.46945e-18	0.000242	0.001114	0.001296	0.0009365	0.00051	0.0012205	0.0014565	0.0016645
693	3.46945e-18	0.000164	0.0010845	0.0012995	0.0009155	0.000517	0.0012535	0.0013965	0.0016675
692	0	4.35e-05	0.000955	0.0012475	0.000907	0.0004395	0.001256	0.001297	0.001575
691	0	0.0001945	0.0011255	0.001365	0.0009975	0.0006055	0.001327	0.001473	0.0018005
690	-3.46945e-18	0.000158	0.0010725	0.0013935	0.0010155	0.0005865	0.001293	0.001449	0.001803
689	0	9.95e-05	0.0010465	0.0013305	0.0010075	0.000565	0.0013735	0.0014085	0.0017775
688	-3.46945e-18	0.000221	0.0011205	0.001435	0.0010855	0.000665	0.0013915	0.0016455	0.0018865
687	0	0.0001165	0.0010575	0.0013985	0.001096	0.000708	0.0013695	0.001524	0.001841
686	0	0.0001235	0.001049	0.0014075	0.001138	0.0007065	0.0014595	0.0016175	0.00192
685	0	0.0002275	0.001236	0.0015685	0.00129	0.0008925	0.001557	0.0017265	0.0020855
684	-3.46945e-18	0.000201	0.0011015	0.001436	0.0012185	0.0007995	0.0015245	0.0016855	0.00206
683	-3.46945e-18	5.2e-05	0.0010975	0.001467	0.0011845	0.0007785	0.0014775	0.001643	0.0020195
682	0	0.0002125	0.0011615	0.001483	0.0012825	0.000987	0.0016805	0.001778	0.0021155
681	-3.46945e-18	0.0003015	0.001274	0.001607	0.001396	0.000991	0.0016395	0.0019	0.0022485
680	0	0.000204	0.001203	0.0016945	0.001433	0.0010285	0.0017655	0.00187	0.002175
679	0	0.000323	0.001316	0.001727	0.0015285	0.0012655	0.001923	0.002045	0.002415
678	-3.46945e-18	0.000293	0.0012705	0.0017235	0.001588	0.0012055	0.0019125	0.0021365	0.0024375
677	0	0.000243	0.00131	0.0018435	0.0017055	0.001327	0.0020455	0.002165	0.0025515
676	0	0.00036	0.001477	0.001926	0.001795	0.0015205	0.00215	0.0023395	0.0026995
675	0	0.0003035	0.0014125	0.001901	0.0018	0.001508	0.0021795	0.002439	0.002668
674	3.46945e-18	0.000226	0.0014065	0.001934	0.0019075	0.0015695	0.002285	0.0024355	0.002772
673	3.46945e-18	0.000369	0.001583	0.002139	0.0020625	0.001755	0.0025125	0.0026735	0.0030255
672	0	0.0004125	0.001601	0.0022025	0.0022025	0.0019105	0.0026125	0.0027135	0.0030895
671	-3.46945e-18	0.000267	0.0016165	0.002223	0.002312	0.0019715	0.002788	0.002823	0.003136
670	-3.46945e-18	0.0003995	0.0015865	0.002268	0.002285	0.0019575	0.0027635	0.002901	0.0032425
669	3.46945e-18	0.000459	0.001661	0.0023295	0.00239	0.002152	0.002832	0.0030285	0.0032675
668	0	0.0004695	0.001803	0.0025125	0.002663	0.0024205	0.003182	0.0032475	0.0036065
667	-3.46945e-18	0.000531	0.0018215	0.002645	0.0026975	0.0025485	0.0032225	0.003424	0.003733
666	3.46945e-18	0.000442	0.001802	0.0026435	0.002803	0.002525	0.003298	0.00348	0.003743
665	-3.46945e-18	0.0005875	0.0020245	0.002871	0.003072	0.002897	0.003635	0.0037995	0.0041245
664	0	0.000634	0.001947	0.002899	0.003063	0.0028855	0.003615	0.003795	0.004177
663	-3.46945e-18	0.000564	0.002035	0.0029865	0.003267	0.003092	0.003794	0.0039405	0.0042985
662	-3.46945e-18	0.000564	0.002053	0.003084	0.003382	0.003233	0.004034	0.0041155	0.00448
661	0	0.0006035	0.002089	0.0031225	0.0034685	0.0032865	0.0040705	0.0042485	0.004594
660	3.46945e-18	0.0006515	0.0022595	0.003311	0.003684	0.003579	0.004306	0.004409	0.0047415
659	0	0.000743	0.0022995	0.003349	0.0038315	0.003759	0.0045285	0.0045595	0.004936
658	0	0.000728	0.0022845	0.00344	0.0038655	0.0038655	0.004521	0.0047125	0.0049745
657	0	0.0007325	0.0023545	0.003486	0.0040285	0.004022	0.0047395	0.0048185	0.005171
656	0	0.000746	0.0023835	0.0036385	0.004133	0.0040805	0.004822	0.004928	0.00521
655	3.46945e-18	0.0008065	0.0023885	0.003701	0.0041865	0.00418	0.0048315	0.004997	0.005359
654	3.46945e-18	0.0007635	0.002516	0.0037255	0.0042775	0.0042865	0.004967	0.005073	0.005492
653	3.46945e-18	0.0007765	0.002475	0.003722	0.004338	0.0043225	0.0049575	0.0051535	0.00552
652	-3.46945e-18	0.00081	0.0024585	0.003743	0.0043065	0.004346	0.0050315	0.0051175	0.005506
651	3.46945e-18	0.0007595	0.002544	0.003792	0.00449	0.004371	0.0051495	0.0052375	0.005642
650	-3.46945e-18	0.00083	0.002501	0.0037995	0.0044315	0.004451	0.005049	0.0052215	0.0056475
649	0	0.0008235	0.002477	0.003805	0.0044505	0.0043955	0.0051125	0.0052425	0.0055805
648	0	0.0008035	0.0025985	0.003847	0.0046095	0.004488	0.005221	0.005338	0.0057075
647	-3.46945e-18	0.000756	0.0024635	0.0037915	0.0044155	0.004409	0.005126	0.005261	0.0056215
646	0	0.000859	0.0025185	0.003819	0.0044575	0.0044955	0.0051135	0.0053145	0.0056
645	-3.46945e-18	0.0008505	0.0025785	0.0038725	0.0045165	0.004547	0.0052255	0.005349	0.0057455
644	0	0.0008285	0.002498	0.003825	0.0044645	0.0044995	0.005134	0.0052995	0.005643
643	-3.46945e-18	0.0008775	0.0025165	0.0038395	0.004477	0.0044745	0.005246	0.00529	0.005664
642	-3.46945e-18	0.000753	0.002526	0.003823	0.0044915	0.0044275	0.005184	0.005312	0.005653
641	3.46945e-18	0.000845	0.0024735	0.003837	0.004457	0.0044815	0.005105	0.005306	0.0055785
640	0	0.000788	0.002478	0.0038	0.0044445	0.004476	0.0051545	0.005307	0.005684
639	0	0.000795	0.002512	0.003852	0.004508	0.00453	0.00518	0.0052975	0.005719
638	-3.46945e-18	0.000784	0.0025305	0.003851	0.004505	0.0045115	0.0051175	0.00535	0.0056445
637	0	0.0008345	0.002546	0.0038295	0.004589	0.004494	0.005165	0.0053595	0.005721
636	0	0.0008175	0.002492	0.003925	0.0045665	0.004573	0.005246	0.0054075	0.0057825
635	0	0.0008925	0.002497	0.0038735	0.0045695	0.004552	0.0052275	0.0053695	0.0057575
634	0	0.0008855	0.002627	0.003856	0.004612	0.004623	0.005261	0.0054985	0.0058225
633	-3.46945e-18	0.000862	0.002579	0.0039475	0.0046575	0.0046665	0.0053135	0.0055105	0.0058435
632	-3.46945e-18	0.0008625	0.0026025	0.003944	0.0045655	0.004637	0.0053195	0.0054785	0.0058075
631	0	0.000816	0.002593	0.0038585	0.0046325	0.004577	0.005313	0.0054815	0.005897
630	-3.46945e-18	0.000847	0.0025915	0.004011	0.004697	0.0047235	0.0053775	0.005531	0.005875
629	0	0.0009305	0.0026395	0.0040045	0.0047055	0.004746	0.005433	0.005646	0.005935
628	0	0.000871	0.002563	0.003968	0.004647	0.0046805	0.0053855	0.005563	0.005927
627	0	0.0009215	0.0026335	0.0040535	0.004733	0.004762	0.005385	0.0056225	0.0059025
626	0	0.0008245	0.0024885	0.00384	0.004588	0.0045435	0.0052685	0.005468	0.0057925
625	3.46945e-18	0.000827	0.002581	0.0039435	0.00467	0.0046255	0.0052705	0.0054815	0.0058745
624	0	0.000803	0.0024735	0.0038225	0.0044775	0.0044995	0.00516	0.005298	0.0056865
623	0	0.0007705	0.002452	0.0037325	0.0043655	0.004383	0.005084	0.00529	0.0056095
622	-3.46945e-18	0.0008315	0.0024975	0.0038005	0.0044485	0.0043885	0.0050625	0.0052995	0.0057105
621	0	0.000821	0.0025355	0.003697	0.004292	0.0043765	0.0051055	0.0053185	0.0056115
620	0	0.0008295	0.002456	0.003591	0.0041635	0.004115	0.004917	0.005141	0.0054315
619	0	0.0007155	0.002269	0.003516	0.004	0.003963	0.0046535	0.004804	0.005188
618	0	0.0007245	0.0021745	0.0034145	0.0037855	0.003843	0.0045275	0.0046975	0.005017
617	0	0.000684	0.002227	0.0033035	0.003699	0.0037255	0.004381	0.004631	0.0049855
616	3.46945e-18	0.000689	0.0021125	0.0032505	0.003624	0.0036065	0.004237	0.004487	0.004817
615	-3.46945e-18	0.0006425	0.0021125	0.0031865	0.003529	0.0034425	0.004155	0.0043275	0.004682
614	3.46945e-18	0.0005835	0.002064	0.003006	0.003379	0.003255	0.0039625	0.0042015	0.0045625
613	0	0.000564	0.002017	0.0029545	0.0033075	0.003184	0.0038695	0.0041435	0.0043805
612	3.46945e-18	0.000536	0.0018745	0.002836	0.0030985	0.0029965	0.0037	0.0039295	0.004273
611	0	0.0005265	0.001859	0.0027605	0.0029945	0.0028465	0.0035995	0.0038735	0.0042165
610	3.46945e-18	0.0004995	0.001788	0.002659	0.00291	0.0027665	0.0034355	0.003745	0.0039465
609	3.46945e-18	0.0004125	0.001696	0.0025	0.002754	0.0026125	0.003352	0.0035065	0.003839
608	0	0.0004805	0.001685	0.002467	0.00263	0.0024405	0.0031245	0.0035355	0.0037565
607	0	0.0003685	0.0016275	0.002416	0.0025815	0.002372	0.0030095	0.00329	0.0035995
606	0	0.0003285	0.001535	0.0022615	0.0023035	0.002191	0.0029605	0.0031855	0.0035065
605	0	0.0004145	0.001634	0.002288	0.0023455	0.0021775	0.002826	0.0031745	0.003435
604	3.46945e-18	0.000379	0.0013985	0.0021645	0.002202	0.0020035	0.0026405	0.0029715	0.0032185
603	0	0.000247	0.001383	0.0020235	0.0020715	0.0018095	0.0025345	0.0028495	0.003181
602	0	0.00039	0.001526	0.0021245	0.0020935	0.001838	0.00249	0.0029005	0.0031275
601	3.46945e-18	0.000296	0.0013255	0.002014	0.001908	0.001748	0.002408	0.0027235	0.0029505
600	3.46945e-18	0.0002785	0.0013845	0.001884	0.0018335	0.0015955	0.002384	0.0027445	0.0029745
599	3.46945e-18	0.0002385	0.001226	0.0018175	0.001771	0.0015425	0.0022135	0.002515	0.0028015
598	3.46945e-18	0.000184	0.0013405	0.001747	0.001696	0.001465	0.0021585	0.0024795	0.002731
597	-3.46945e-18	0.000245	0.001329	0.0017725	0.0017045	0.0014405	0.002188	0.0025425	0.0027715
596	0	0.000235	0.00116	0.001672	0.001606	0.0013005	0.0020365	0.0022765	0.0025735
595	0	0.0001755	0.0012035	0.0016295	0.001555	0.001256	0.002025	0.002291	0.0025685
594	3.46945e-18	0.0001705	0.00119	0.001568	0.001502	0.0011725	0.00186	0.0023065	0.00254
593	0	0.0001745	0.00108	0.001552	0.0014135	0.00117	0.0018	0.002154	0.002354
592	0	0.0001045	0.001047	0.001484	0.001367	0.0010645	0.0018285	0.002125	0.002413
591	3.46945e-18	0.000188	0.001161	0.00147	0.0013935	0.001049	0.001727	0.002197	0.0024015
590	-3.46945e-18	0.000149	0.0009635	0.001464	0.0013075	0.001007	0.0016965	0.001973	0.00223
589	0	0.000162	0.001176	0.001468	0.001329	0.001018	0.0017795	0.0021195	0.0023745
588	-3.46945e-18	0.0002125	0.0011145	0.001531	0.0012915	0.000978	0.001796	0.00211	0.0024045
587	0	0.000157	0.0010875	0.0014145	0.001282	0.0009755	0.001631	0.0020215	0.0022505
586	0	0.0001425	0.001112	0.001414	0.0013375	0.00091	0.00173	0.002066	0.002367
585	0	0.000188	0.0010455	0.0014685	0.0012685	0.0009335	0.0016855	0.0020275	0.00235
584	0	0.000168	0.001093	0.001411	0.0012335	0.000986	0.0016275	0.001985	0.0022595
583	0	0.000151	0.001161	0.001448	0.0012435	0.000887	0.0017215	0.0020305	0.0023335
582	0	0.0001005	0.001025	0.001439	0.0011495	0.0008365	0.0015305	0.0019645	0.0021995
581	-3.46945e-18	0.000118	0.001001	0.001305	0.0011825	0.0008365	0.0015635	0.001929	0.002188
580	3.46945e-18	0.000185	0.0010635	0.0013805	0.00126	0.000943	0.0017435	0.002068	0.0023245
579	-3.46945e-18	0.000125	0.000961	0.0013525	0.001099	0.0008495	0.001547	0.0018735	0.002121
578	3.46945e-18	0.000159	0.001085	0.00138	0.0011525	0.000899	0.0016205	0.001951	0.002247
577	0	4.15e-05	0.0009825	0.001315	0.0011325	0.000801	0.0015965	0.001988	0.002264
576	0	8.1e-05	0.000973	0.0013095	0.0011935	0.0008375	0.001517	0.0019675	0.0021905
575	3.46945e-18	0.0001475	0.001064	0.0013505	0.0011795	0.000865	0.001623	0.0019835	0.00233
574	3.46945e-18	9.35e-05	0.001075	0.001394	0.001234	0.00085	0.0016055	0.0019725	0.0022985
573	-3.46945e-18	0.0001215	0.000998	0.0013255	0.001063	0.0008325	0.0014695	0.001924	0.002132
572	0	0.000181	0.001142	0.0013995	0.00124	0.000987	0.0016375	0.002037	0.002389
571	3.46945e-18	0.000111	0.0010695	0.0014015	0.0012135	0.0008775	0.0016455	0.002056	0.0022945
570	3.46945e-18	0.0001585	0.001013	0.001351	0.001187	0.000814	0.0015515	0.00196	0.002194
569	3.46945e-18	0.000198	0.0011525	0.0014425	0.0013095	0.000954	0.0017675	0.0021215	0.0023885
568	-3.46945e-18	0.0001395	0.001131	0.0014365	0.001253	0.00088	0.0016565	0.0021065	0.0023775
567	-3.46945e-18	0.00017	0.0010205	0.001363	0.0012015	0.000957	0.0015855	0.002038	0.0023045
566	3.46945e-18	0.0001655	0.00116	0.0014615	0.0013385	0.001024	0.0017515	0.0022175	0.0025265
565	3.46945e-18	0.000144	0.0010455	0.001369	0.0012745	0.000984	0.0016925	0.0022025	0.002387
564	0	0.0002775	0.001117	0.001384	0.001316	0.001025	0.001682	0.002188	0.0024205
563	0	9.9e-05	0.001145	0.001452	0.0013815	0.00104	0.0018205	0.0023235	0.002473
562	3.46945e-18	0.000199	0.0011155	0.001483	0.001322	0.001072	0.0018015	0.0022215	0.002442
561	0	0.000231	0.001108	0.0015395	0.001394	0.0011145	0.0018325	0.0023245	0.002547
560	-3.46945e-18	0.000244	0.001186	0.001539	0.0014835	0.001148	0.0019745	0.0023505	0.0026025
559	-3.46945e-18	0.0001715	0.0010925	0.001557	0.0015235	0.001147	0.001957	0.002378	0.0025955
558	0	0.000179	0.0010775	0.001503	0.001432	0.001124	0.001869	0.0023555	0.002589
557	3.46945e-18	0.000246	0.0011625	0.001609	0.0015395	0.001224	0.001971	0.002472	0.0026505
556	-3.46945e-18	0.000204	0.0011705	0.0016425	0.00162	0.0012055	0.0020945	0.002572	0.0027665
555	3.46945e-18	0.0002335	0.0011625	0.0016395	0.001628	0.001289	0.0020365	0.0025505	0.00272
554	0	0.0002695	0.0011965	0.001706	0.00167	0.001364	0.002195	0.0026745	0.0029185
553	0	0.000112	0.0011875	0.00159	0.0016835	0.0013595	0.002158	0.0025995	0.0028035
552	-3.46945e-18	0.0002385	0.0011965	0.0017065	0.0017375	0.0014695	0.00217	0.0026795	0.002906
551	0	0.0002495	0.0012175	0.0018175	0.0018105	0.0014945	0.0022545	0.0028175	0.00302
550	3.46945e-18	0.0002475	0.001214	0.001814	0.001834	0.001498	0.002316	0.0027965	0.0029715
549	-3.46945e-18	0.0002235	0.0012075	0.001812	0.00183	0.001561	0.002285	0.002826	0.003071
548	0	0.0002345	0.0013005	0.0019365	0.001896	0.001692	0.002452	0.002946	0.0031665
547	3.46945e-18	0.000272	0.001273	0.001898	0.0019375	0.0016715	0.0024575	0.002976	0.003104
546	-3.46945e-18	0.0002405	0.0013595	0.0018945	0.00195	0.001769	0.002441	0.002961	0.003231
545	3.46945e-18	0.0002115	0.0013815	0.001867	0.002003	0.0017795	0.002624	0.003158	0.0033575
544	0	0.0002295	0.001347	0.0019305	0.0020195	0.0017895	0.00255	0.0030635	0.003238
543	0	0.000305	0.0015115	0.002043	0.0021595	0.0019	0.0026645	0.003205	0.0034175
542	-3.46945e-18	0.0001935	0.0013725	0.002031	0.002116	0.00189	0.0027085	0.0032975	0.0034455
541	3.46945e-18	0.000287	0.0014655	0.0021155	0.002225	0.001988	0.002777	0.003299	0.0034785
540	-3.46945e-18	0.0003875	0.001508	0.0021755	0.002318	0.002126	0.002808	0.003368	0.003547
539	0	0.000289	0.0013585	0.0021065	0.002209	0.001934	0.00277	0.003303	0.0035025
538	3.46945e-18	0.0002915	0.001394	0.0020965	0.002311	0.002056	0.002834	0.0033785	0.0034745
537	0	0.0002385	0.0014495	0.002164	0.0022755	0.002061	0.0028435	0.003305	0.0036565
536	-3.46945e-18	0.000249	0.0013845	0.002141	0.0022285	0.00209	0.0028985	0.003452	0.0035595
535	0	0.0002685	0.001516	0.0021475	0.0022995	0.002138	0.0028115	0.003467	0.0035365
534	0	0.000286	0.0015315	0.0022035	0.002366	0.002118	0.0028535	0.003469	0.0036705
533	0	0.000311	0.001504	0.002147	0.0024125	0.0022295	0.002994	0.0034665	0.003657
532	0	0.000278	0.0014665	0.00219	0.0024155	0.002174	0.0029565	0.0035405	0.0036505
531	0	0.0002785	0.001376	0.002164	0.0022955	0.002088	0.0028545	0.003421	0.0036225
530	3.46945e-18	0.0003245	0.0014805	0.002174	0.0023525	0.002263	0.002932	0.003469	0.003709
529	3.46945e-18	0.0003065	0.0015335	0.0022945	0.0024375	0.0022385	0.002949	0.003574	0.003751
528	-3.46945e-18	0.0002915	0.001465	0.0022105	0.002393	0.0021655	0.002986	0.003534	0.003765
527	-3.46945e-18	0.0003425	0.0015245	0.0022145	0.0024175	0.0022815	0.0029765	0.0035605	0.0036595
526	-3.46945e-18	0.000278	0.001507	0.0022255	0.0024105	0.002194	0.00299	0.0035405	0.0037625
525	0	0.000362	0.001476	0.002248	0.002424	0.0022255	0.00295	0.00359	0.0037175
524	0	0.0003695	0.0015425	0.002181	0.0024465	0.002279	0.0030415	0.003554	0.0036615
523	-3.46945e-18	0.0004085	0.001518	0.00231	0.002513	0.0023365	0.0030185	0.0036165	0.003782
522	0	0.0003355	0.001569	0.002317	0.002502	0.0022765	0.0031035	0.0036185	0.0038355
521	0	0.0003895	0.0015295	0.0022415	0.002438	0.002259	0.0029785	0.0035765	0.003675
520	-3.46945e-18	0.000245	0.001487	0.0022255	0.0024465	0.0022635	0.0030505	0.0035405	0.0037265
519	0	0.0003465	0.001502	0.0021695	0.002455	0.0022855	0.0029895	0.003484	0.003652
518	-3.46945e-18	0.000362	0.0015265	0.002187	0.002437	0.002285	0.00296	0.0035665	0.003737
517	-3.46945e-18	0.000347	0.0015225	0.0023235	0.002509	0.002207	0.003144	0.0037535	0.003892
516	3.46945e-18	0.000278	0.00153	0.002106	0.0023645	0.0022085	0.0030265	0.0035595	0.003683
515	0	0.000238	0.001476	0.0020765	0.0022955	0.00215	0.0028765	0.0034745	0.0036625
514	0	0.000218	0.001423	0.002105	0.0023735	0.002074	0.0028625	0.0034115	0.00366
513	0	0.000316	0.0014555	0.0021295	0.0023795	0.002147	0.002913	0.003388	0.003596
512	0	0.000267	0.001391	0.002132	0.0023285	0.002007	0.002795	0.003366	0.003536
511	3.46945e-18	0.0002485	0.0013905	0.0021295	0.002372	0.002082	0.0028595	0.0033875	0.003578
510	-3.46945e-18	0.0002625	0.0013775	0.0020355	0.0021895	0.0020485	0.002786	0.0033295	0.003475
509	3.46945e-18	0.0002335	0.001391	0.0021045	0.002292	0.002033	0.002777	0.003343	0.003515
508	0	0.000303	0.001411	0.0020685	0.002196	0.0019975	0.0027385	0.0033005	0.003459
507	3.46945e-18	0.0002555	0.001328	0.001973	0.00216	0.001948	0.0026915	0.0032195	0.0033875
506	0	0.0002465	0.001362	0.002031	0.0021265	0.001912	0.0027005	0.003224	0.003443
505	0	0.0002825	0.001366	0.001957	0.0021195	0.0019075	0.002647	0.003154	0.0033805
504	3.46945e-18	0.0002685	0.001335	0.001892	0.002037	0.0018385	0.002604	0.003143	0.003302
503	0	0.000235	0.0012905	0.0019635	0.0020305	0.0017315	0.0025705	0.003094	0.00338
502	-3.46945e-18	0.000262	0.0012925	0.0018495	0.00199	0.0017985	0.0025305	0.0030355	0.0032255
501	0	0.000231	0.0012505	0.0017875	0.0018985	0.001656	0.002414	0.002969	0.00319
500	3.46945e-18	0.000257	0.001254	0.001867	0.0019825	0.0016375	0.002436	0.0030035	0.0031895
499	3.46945e-18	0.000233	0.001174	0.001783	0.001856	0.001637	0.0023805	0.002928	0.003051
498	0	0.000267	0.0012125	0.001721	0.001812	0.0015625	0.0022805	0.002853	0.0030745
497	3.46945e-18	0.0002665	0.0012345	0.0017695	0.001872	0.001506	0.002336	0.0027985	0.0030865
496	0	0.0002955	0.0012145	0.0017425	0.001809	0.0014885	0.0022195	0.0027765	0.002919
495	0	0.000218	0.0011835	0.001676	0.001664	0.0014195	0.0021755	0.002772	0.0029125
494	-3.46945e-18	0.000207	0.001119	0.0016805	0.001707	0.0013235	0.002162	0.00262	0.002839
493	-3.46945e-18	0.0002305	0.001165	0.00164	0.0016395	0.001412	0.00207	0.0025835	0.0027485
492	0	0.000171	0.0011545	0.0015645	0.001631	0.00127	0.002084	0.002607	0.0028185
491	0	0.000235	0.0011515	0.0016375	0.0016905	0.0013055	0.0021635	0.0025745	0.002789
490	3.46945e-18	0.0002225	0.0011055	0.001558	0.0015665	0.00123	0.0019455	0.002593	0.002651
489	3.46945e-18	0.0002935	0.001143	0.0016085	0.001644	0.001205	0.001992	0.0026015	0.00274
488	0	0.000251	0.001114	0.0014995	0.001619	0.0012005	0.0019295	0.0025345	0.002657
487	0	0.000265	0.0010855	0.00146	0.0014775	0.00109	0.0018585	0.0024615	0.0026375
486	0	0.000256	0.0012035	0.0016085	0.001517	0.0011585	0.0020075	0.002481	0.0027045
485	0	0.000255	0.001074	0.001464	0.0015125	0.001087	0.0018315	0.00236	0.002554
484	0	0.0002885	0.0011055	0.001439	0.0014125	0.0010985	0.001787	0.002436	0.0025345
483	0	0.000184	0.0010605	0.0014255	0.001419	0.0010025	0.001787	0.002378	0.0025295
482	0	0.0002755	0.001036	0.001348	0.0013835	0.0010115	0.001771	0.0022975	0.0024315
481	0	0.000247	0.001003	0.001404	0.0013835	0.000989	0.001651	0.002345	0.002456
480	0	0.00026	0.0010735	0.00141	0.001417	0.0009695	0.001791	0.002324	0.002465
479	3.46945e-18	0.0002425	0.001021	0.0014245	0.001371	0.0009275	0.001687	0.0022515	0.002327
478	3.46945e-18	0.0002375	0.00103	0.0014065	0.001339	0.0009515	0.0017135	0.002309	0.002503
477	0	0.00024	0.0009765	0.001402	0.001348	0.000907	0.001729	0.0022625	0.0024185
476	0	0.0002155	0.0009205	0.0012685	0.0012415	0.0008475	0.0016025	0.002151	0.002256
475	0	0.000253	0.000967	0.0013565	0.001223	0.0008535	0.0015995	0.0022445	0.0023155
474	0	0.0002135	0.0009735	0.00125	0.001234	0.0007955	0.001602	0.0021345	0.0022935
473	3.46945e-18	0.00016	0.0009185	0.0012105	0.001154	0.000729	0.0014905	0.0021125	0.0021905
472	0	0.000271	0.000996	0.001274	0.0012205	0.000751	0.00157	0.0021475	0.0022905
471	0	0.000242	0.0009315	0.001223	0.0012275	0.00068	0.0015325	0.00201	0.0021575
470	-3.46945e-18	0.000315	0.0009895	0.001279	0.001196	0.000762	0.001461	0.002101	0.0022105
469	0	0.000224	0.0009845	0.0012675	0.001196	0.000782	0.001523	0.002101	0.002266
468	-3.46945e-18	0.0002305	0.0009295	0.0012385	0.0011495	0.000693	0.0014945	0.0020165	0.002166
467	0	0.0002845	0.0009475	0.001177	0.0011495	0.0006695	0.001406	0.0020615	0.0021865
466	3.46945e-18	0.0002735	0.0010005	0.0012395	0.0010965	0.000638	0.0014815	0.00201	0.0021345
465	-3.46945e-18	0.0002355	0.000818	0.001134	0.0010895	0.0006315	0.0014375	0.001959	0.002064
464	0	0.0003045	0.000965	0.00123	0.0011385	0.000731	0.001388	0.0020655	0.0021865
463	3.46945e-18	0.0001955	0.000881	0.0011035	0.0010545	0.000596	0.00135	0.001988	0.0020995
462	0	0.0001395	0.0008645	0.0010835	0.0010095	0.0005645	0.001277	0.001919	0.001999
461	0	0.0002735	0.0009005	0.0011015	0.001014	0.0007045	0.001312	0.00197	0.00205
460	0	0.000211	0.0008805	0.0011095	0.0010245	0.0005735	0.0013145	0.001921	0.002075
459	-3.46945e-18	0.0001885	0.0008665	0.0010675	0.0010315	0.0005485	0.0012965	0.0018985	0.0020055
458	-3.46945e-18	0.0002485	0.000925	0.0011275	0.0009555	0.000611	0.001323	0.0019005	0.0020785
457	3.46945e-18	0.0002205	0.000823	0.0011125	0.001036	0.0005315	0.0013125	0.0018675	0.002008
456	-3.46945e-18	0.000242	0.0009425	0.0010985	0.001098	0.000591	0.001332	0.0019275	0.002081
455	3.46945e-18	0.0002775	0.000909	0.001041	0.0010425	0.000569	0.001225	0.001907	0.0020965
454	0	0.000204	0.0008825	0.001032	0.0009045	0.000562	0.0012745	0.0018895	0.0019765
453	3.46945e-18	0.0002995	0.0009625	0.001114	0.001058	0.0005845	0.0012605	0.0019095	0.002021
452	0	0.0001955	0.0008585	0.0009985	0.000956	0.0005315	0.001237	0.001854	0.0019525
451	0	0.0002	0.0008875	0.00103	0.0009225	0.0004735	0.0012035	0.001821	0.0019765
450	0	0.0003155	0.000967	0.001072	0.0010225	0.000571	0.001241	0.001919	0.002012
449	0	0.0002935	0.0009275	0.0010635	0.001005	0.000571	0.0012615	0.0018965	0.0020545
448	-3.46945e-18	0.0002025	0.0008365	0.001041	0.0009365	0.000471	0.0012235	0.001805	0.0018785
447	0	0.000342	0.000969	0.001103	0.0010425	0.0005865	0.0012655	0.0019405	0.0020405
446	-3.46945e-18	0.000307	0.0009115	0.001065	0.001036	0.0005045	0.001241	0.0017915	0.0019275
445	-3.46945e-18	0.0002285	0.0008265	0.0009805	0.000931	0.000391	0.00123	0.0017225	0.0018205
444	3.46945e-18	0.000315	0.000958	0.001036	0.00096	0.0005595	0.0011895	0.0018445	0.0019625
443	0	0.000145	0.0007675	0.000883	0.0008095	0.0003605	0.001086	0.00167	0.0017635
442	-3.46945e-18	0.0002705	0.000869	0.000983	0.0009735	0.000544	0.001158	0.001807	0.001907
441	0	0.000202	0.0008335	0.0008825	0.00078	0.000366	0.001085	0.001678	0.0017935
440	3.46945e-18	0.0002535	0.0008825	0.0009985	0.0008715	0.0004465	0.001185	0.001758	0.0018875
439	0	0.0002285	0.0008715	0.0010895	0.0009585	0.000504	0.0012005	0.0018135	0.001923
438	0	0.0003045	0.000898	0.0009625	0.0009115	0.000489	0.0011605	0.001771	0.0019475
437	-3.46945e-18	0.000229	0.000865	0.000972	0.0009935	0.0004735	0.0012745	0.0018115	0.001916
436	-3.46945e-18	0.0002645	0.000867	0.0010005	0.000918	0.0004665	0.001196	0.001807	0.001907
435	3.46945e-18	0.000291	0.000898	0.00096	0.00092	0.000524	0.0012005	0.001831	0.0020075
434	0	0.000347	0.000872	0.001057	0.0008915	0.000494	0.0013125	0.001946	0.00197
433	-3.46945e-18	0.000271	0.000947	0.000969	0.000889	0.0004575	0.001214	0.001827	0.0019785
432	-3.46945e-18	0.0002395	0.0008245	0.0009455	0.000885	0.000438	0.001132	0.0017605	0.001863
431	-3.46945e-18	0.000282	0.000803	0.000954	0.0008625	0.0005265	0.0012475	0.0018055	0.001812
430	-3.46945e-18	0.0002405	0.0008565	0.000906	0.00097	0.000465	0.001135	0.001844	0.001891
429	3.46945e-18	0.0002975	0.0008715	0.0009405	0.000938	0.0004975	0.001192	0.001812	0.0019075
428	3.46945e-18	0.000291	0.0008005	0.001005	0.0009605	0.000484	0.0011985	0.00183	0.0019415
427	0	0.0003005	0.00087	0.000957	0.000921	0.000496	0.001224	0.001884	0.001978
426	0	0.000232	0.0008835	0.0010175	0.0009235	0.000563	0.0012515	0.0018715	0.0019515
425	-3.46945e-18	0.0002895	0.000886	0.000984	0.000868	0.0004565	0.001198	0.001836	0.0019385
424	0	0.000265	0.000839	0.0008975	0.0009555	0.0005055	0.001265	0.00191	0.0020355
423	0	0.0003715	0.00092	0.0010585	0.0009795	0.0005455	0.001312	0.0019775	0.00208
422	3.46945e-18	0.0002515	0.0008845	0.0009405	0.0009535	0.000581	0.00125	0.0018825	0.0020235
421	0	0.000281	0.000901	0.0009905	0.0009895	0.000586	0.0012735	0.001944	0.002027
420	0	0.0002335	0.0008155	0.000912	0.0009205	0.000481	0.0012305	0.0018495	0.0020085
419	-3.46945e-18	0.000269	0.000854	0.0009635	0.0009785	0.000519	0.0012425	0.001951	0.0020585
418	0	0.000272	0.000926	0.0009865	0.0009795	0.000593	0.001272	0.0019745	0.0020285
417	0	0.0002475	0.0008835	0.000929	0.0009465	0.000504	0.001266	0.0018705	0.002002
416	3.46945e-18	0.000272	0.0008375	0.0009715	0.0009245	0.000509	0.0012665	0.001983	0.002003
415	3.46945e-18	0.000212	0.0008975	0.0009755	0.0010295	0.0005805	0.0013315	0.001947	0.002115
414	0	0.0002475	0.000849	0.000963	0.0010075	0.0005645	0.0013315	0.0019715	0.0020505
413	-3.46945e-18	0.0002365	0.0008105	0.0008975	0.0009195	0.0005645	0.001264	0.0019665	0.002016
412	3.46945e-18	0.0002095	0.000888	0.0009665	0.0010285	0.000611	0.0012985	0.0019835	0.0021135
411	3.46945e-18	0.000296	0.0008915	0.00107	0.0010455	0.000655	0.0014295	0.0020735	0.00217
410	3.46945e-18	0.000294	0.0009265	0.001041	0.0010695	0.000639	0.001431	0.0021015	0.0021705
409	0	0.0003315	0.001022	0.0011095	0.001138	0.0007725	0.0014345	0.002158	0.002319
408	3.46945e-18	0.0002845	0.0009765	0.0011255	0.001083	0.000798	0.0015205	0.002221	0.002337
407	0	0.000382	0.001043	0.001063	0.0011765	0.000827	0.001573	0.0022695	0.002381
406	0	0.000315	0.001047	0.0011675	0.001174	0.0007885	0.0016255	0.0022485	0.002433
405	0	0.00032	0.001071	0.0012165	0.001216	0.0008575	0.0016385	0.002328	0.0024305
404	0	0.000393	0.001049	0.0011495	0.0012315	0.000942	0.001628	0.0023765	0.002444
403	0	0.000436	0.001076	0.0012565	0.001263	0.0009425	0.0017555	0.0023575	0.002554
402	-3.46945e-18	0.000349	0.001054	0.0012145	0.0012855	0.0009695	0.0017535	0.0024295	0.002566
401	0	0.0003955	0.001041	0.0012195	0.0013195	0.001021	0.0017985	0.002486	0.0025775
400	0	0.0004135	0.001133	0.0012625	0.0014005	0.0011195	0.0019225	0.00251	0.002718
399	-3.46945e-18	0.0003715	0.001096	0.001277	0.0013905	0.001058	0.001911	0.002682	0.0027405
398	0	0.000481	0.001184	0.0013715	0.0014735	0.001284	0.0020615	0.0026745	0.002923
397	0	0.0004255	0.0011825	0.001433	0.001493	0.0012855	0.0021395	0.0026995	0.00289
396	0	0.000397	0.0011385	0.0013555	0.001514	0.001259	0.0021275	0.002771	0.0029145
395	0	0.000471	0.001247	0.001477	0.001654	0.001466	0.002279	0.0028825	0.003089
394	0	0.000447	0.001241	0.001557	0.001722	0.001476	0.0022965	0.002966	0.003195
393	3.46945e-18	0.000549	0.0013485	0.001673	0.001841	0.0016705	0.002512	0.0031435	0.003333
392	0	0.00055	0.001412	0.0016965	0.001995	0.001755	0.0026665	0.0032375	0.003463
391	0	0.0005745	0.001397	0.0018885	0.002052	0.001926	0.0027865	0.0034035	0.0036485
390	0	0.000557	0.0015365	0.0018955	0.0021245	0.002082	0.0029475	0.0035425	0.003763
389	0	0.000721	0.0016155	0.0021115	0.002379	0.0022825	0.003167	0.003753	0.0040165
388	0	0.000665	0.0016065	0.002072	0.0024605	0.0023525	0.0032695	0.0039235	0.0040885
387	-3.46945e-18	0.000703	0.001758	0.0022595	0.002655	0.0026255	0.003525	0.0041345	0.0043555
386	-3.46945e-18	0.0007865	0.00188	0.002507	0.0028835	0.002782	0.0037585	0.004402	0.0046845
385	-3.46945e-18	0.0007125	0.0018555	0.002513	0.0029185	0.0029165	0.003891	0.0045515	0.004753
384	0	0.000924	0.002063	0.002739	0.003271	0.0033025	0.0042565	0.00489	0.005135
383	3.46945e-18	0.0007575	0.001889	0.0026275	0.0032185	0.0033085	0.0041285	0.0048865	0.0051805
382	-3.46945e-18	0.0009195	0.0021915	0.003057	0.003701	0.003857	0.00464	0.005273	0.005685
381	0	0.000844	0.002137	0.003154	0.0037405	0.0038395	0.004764	0.0054405	0.005733
380	3.46945e-18	0.0010275	0.0024	0.003323	0.004058	0.0043175	0.005349	0.005922	0.006326
379	-3.46945e-18	0.001223	0.002863	0.0038565	0.004692	0.0048665	0.0060235	0.006509	0.006856
378	-3.46945e-18	0.001109	0.002761	0.0039715	0.004887	0.0051675	0.006208	0.006935	0.007117
377	0	0.0013535	0.0030555	0.0044545	0.0052035	0.005724	0.0067935	0.007394	0.007665
376	0	0.0013985	0.003167	0.004567	0.0056265	0.0061255	0.007228	0.0078425	0.0081845
375	0	0.001444	0.0034675	0.0050365	0.006127	0.0066835	0.007764	0.008421	0.0086175
374	0	0.001734	0.0036825	0.005411	0.0066615	0.007289	0.0083625	0.008945	0.0093015
373	-3.46945e-18	0.0016735	0.003802	0.005794	0.007198	0.007765	0.0089585	0.009652	0.0098805
372	0	0.0018145	0.00405	0.0062795	0.0077245	0.008493	0.0094825	0.0103275	0.010628
371	0	0.001981	0.0043335	0.0066505	0.008325	0.0091515	0.0102135	0.010865	0.011269
370	0	0.002033	0.0046295	0.007164	0.0089725	0.0097525	0.010972	0.0116985	0.0119815
369	0	0.002399	0.005058	0.007716	0.009595	0.0105915	0.0117005	0.0123955	0.0127735
368	0	0.0023165	0.0051915	0.00791	0.010036	0.0110915	0.0122595	0.0128775	0.0132625
367	0	0.0023955	0.0054885	0.0084185	0.010737	0.0116815	0.012907	0.0136455	0.0138925
366	3.46945e-18	0.002661	0.005805	0.008895	0.01122	0.0125615	0.0135305	0.0143045	0.0146125
365	3.46945e-18	0.0026475	0.005872	0.009194	0.011749	0.0130365	0.014164	0.0147705	0.015097
364	0	0.002731	0.0061625	0.0095575	0.0122185	0.013556	0.0146405	0.0154175	0.0157375
363	0	0.0030035	0.006418	0.010011	0.0127735	0.014143	0.0152775	0.0159105	0.0162965
362	0	0.0029965	0.006629	0.010311	0.0132695	0.01473	0.0157365	0.0164915	0.016873
361	3.46945e-18	0.0029945	0.0067845	0.010578	0.013603	0.015042	0.0161165	0.016874	0.0171815
360	0	0.0032645	0.0069605	0.010934	0.0140485	0.015591	0.016548	0.01726	0.017649
359	-3.46945e-18	0.0031635	0.0070025	0.0110735	0.0142105	0.0158485	0.016806	0.017533	0.017927
358	0	0.0032545	0.0071545	0.0112665	0.014389	0.016003	0.017038	0.0178095	0.0181575
357	3.46945e-18	0.0033605	0.0073065	0.0114405	0.01465	0.016397	0.0173185	0.0180885	0.0184575
356	3.46945e-18	0.0034205	0.007442	0.0116255	0.0149475	0.0165235	0.017709	0.01832	0.018746
355	0	0.003424	0.0075535	0.011764	0.015143	0.0166875	0.0177335	0.018462	0.0188615
354	0	0.0034515	0.007429	0.011773	0.0151225	0.0169795	0.017849	0.018678	0.019111
353	3.46945e-18	0.003352	0.007589	0.0119895	0.015452	0.017159	0.0182505	0.018977	0.019317
352	0	0.003458	0.0077395	0.012093	0.0156355	0.017359	0.0184445	0.019305	0.019577
351	0	0.003668	0.0079075	0.01238	0.0159265	0.017934	0.018894	0.0195875	0.02003
350	-3.46945e-18	0.003554	0.007828	0.012511	0.016202	0.0180145	0.0191605	0.019875	0.020269
349	3.46945e-18	0.003837	0.0082415	0.0129915	0.016745	0.0185335	0.0196425	0.0204845	0.020818
348	0	0.0038285	0.008327	0.0132565	0.017015	0.019027	0.020074	0.020839	0.02134
347	3.46945e-18	0.004049	0.008631	0.0136615	0.017616	0.019596	0.0207165	0.0213695	0.021798
346	0	0.003973	0.008743	0.0138715	0.017906	0.019918	0.020878	0.021774	0.0221845
345	-3.46945e-18	0.003998	0.0088805	0.013995	0.018277	0.020396	0.021395	0.022219	0.022474
344	3.46945e-18	0.004165	0.009047	0.014394	0.018757	0.020878	0.021866	0.0226535	0.023017
343	3.46945e-18	0.0042725	0.009242	0.0145795	0.019057	0.0210935	0.0220235	0.022896	0.02322
342	0	0.0043105	0.0093775	0.0146905	0.0190935	0.021293	0.0223015	0.0230265	0.023388
341	-3.46945e-18	0.0043915	0.0095985	0.014886	0.0194525	0.021491	0.022415	0.023374	0.023575
340	0	0.004349	0.009334	0.0148765	0.019467	0.0216615	0.0225035	0.023226	0.023633
339	0	0.0043115	0.009362	0.014771	0.019391	0.021468	0.0224395	0.023141	0.023619
338	3.46945e-18	0.0042575	0.009299	0.014729	0.019326	0.0213935	0.0222445	0.022951	0.023457
337	-3.46945e-18	0.0043425	0.009115	0.014611	0.019009	0.021167	0.0219915	0.0227495	0.0231225
336	0	0.0041405	0.008982	0.0142235	0.018713	0.0207315	0.0216055	0.0223555	0.0227385
335	0	0.003966	0.008884	0.0139675	0.018422	0.0203295	0.0210165	0.0219145	0.0223655
334	0	0.004073	0.008642	0.013658	0.0179765	0.0200065	0.0208255	0.0216025	0.0220745
333	0	0.004034	0.0085915	0.013507	0.0176885	0.01963	0.0205135	0.0212575	0.0216885
332	3.46945e-18	0.003789	0.008306	0.013113	0.017252	0.019072	0.020009	0.0206865	0.021195
331	3.46945e-18	0.003856	0.008142	0.0127495	0.0168305	0.0187315	0.019456	0.020386	0.0208915
330	0	0.0036575	0.007969	0.0126285	0.0164455	0.0182925	0.019082	0.020005	0.020461
329	-3.46945e-18	0.003661	0.007895	0.012357	0.016164	0.0180005	0.018717	0.019699	0.020155
328	0	0.0037955	0.00788	0.0122925	0.0160275	0.0177225	0.0187165	0.01938	0.019971
327	0	0.003536	0.007798	0.011821	0.0155795	0.017418	0.018191	0.0189445	0.0195655
326	0	0.0036545	0.00779	0.012019	0.015451	0.017253	0.018181	0.018861	0.0196425
325	3.46945e-18	0.0035155	0.0076295	0.011631	0.015196	0.017129	0.0179555	0.0188905	0.0193935
324	-3.46945e-18	0.003478	0.0073485	0.0115775	0.0150165	0.01685	0.017713	0.0185175	0.0191565
323	-3.46945e-18	0.003418	0.0073595	0.011387	0.01483	0.016564	0.017473	0.0184945	0.0188765
322	3.46945e-18	0.00338	0.007366	0.0113385	0.014845	0.016625	0.0173955	0.018262	0.018975
321	-3.46945e-18	0.0033955	0.0074715	0.011389	0.014795	0.0164525	0.017532	0.0182325	0.0188875
320	0	0.003531	0.007332	0.0113485	0.014828	0.0163875	0.017347	0.018258	0.0188735
319	0	0.0034305	0.0073075	0.011176	0.0146525	0.0163585	0.017265	0.018185	0.018706
318	-3.46945e-18	0.0033955	0.007217	0.0112395	0.0145725	0.0162745	0.0173615	0.0179345	0.018738
317	-3.46945e-18	0.003535	0.0072455	0.011364	0.01463	0.0163165	0.017313	0.018095	0.0189145
316	-3.46945e-18	0.0034865	0.0074005	0.0113365	0.014775	0.016635	0.0175035	0.0181605	0.018823
315	0	0.0035125	0.0074425	0.011406	0.0146905	0.0164705	0.017473	0.018267	0.01886
314	-3.46945e-18	0.003632	0.0075315	0.0115005	0.0149365	0.016821	0.017702	0.0185265	0.019153
313	-3.46945e-18	0.00352	0.007478	0.011614	0.0150365	0.0168585	0.0177955	0.018618	0.0193475
312	0	0.003688	0.0075745	0.011837	0.0152565	0.0170595	0.018155	0.018963	0.0196185
311	-3.46945e-18	0.0038685	0.0080795	0.0123665	0.0156935	0.0176265	0.018877	0.019537	0.020292
310	0	0.0037785	0.0079005	0.0123235	0.0157655	0.017878	0.0189755	0.019786	0.0205565
309	3.46945e-18	0.003951	0.008314	0.012854	0.0165445	0.018496	0.019699	0.020524	0.021156
308	3.46945e-18	0.0043465	0.008887	0.0135425	0.0173065	0.0195315	0.020828	0.021673	0.0221945
307	0	0.0044755	0.009313	0.0143395	0.018179	0.0204675	0.0218425	0.0227875	0.023475
306	0	0.0047075	0.009827	0.015001	0.0193555	0.021769	0.0230815	0.023904	0.0245975
305	0	0.0052695	0.010682	0.0163105	0.0207955	0.0233735	0.0248335	0.0258085	0.0264285
304	3.46945e-18	0.0055675	0.0115235	0.0177815	0.0226395	0.0253855	0.0269565	0.02812	0.028751
303	-3.46945e-18	0.006247	0.0127945	0.0195375	0.024807	0.0278865	0.0294405	0.030569	0.031047
302	0	0.0067835	0.013893	0.0213775	0.0270585	0.0304795	0.0321965	0.033276	0.03393
301	6.93889e-18	0.0074245	0.0155345	0.0236895	0.0299555	0.0333845	0.035412	0.036483	0.0370765
300	-6.93889e-18	0.0082275	0.017056	0.026073	0.033062	0.0371145	0.038955	0.040021	0.0407715
299	0	0.0090705	0.0190495	0.0289565	0.0365995	0.0408875	0.042934	0.0438505	0.0445915
298	-6.93889e-18	0.0099375	0.0207025	0.031684	0.0402105	0.0449185	0.0471105	0.048035	0.048686
297	0	0.010992	0.0226575	0.0344705	0.043617	0.048994	0.0508705	0.0519895	0.052599
296	0	0.011812	0.024533	0.037396	0.0472075	0.05298	0.054889	0.055791	0.056394
295	0	0.0127475	0.026083	0.0396285	0.050182	0.056046	0.057932	0.0587885	0.059339
294	-1.38778e-17	0.013005	0.026957	0.041117	0.05209	0.0581435	0.0597235	0.060523	0.060904
293	-1.38778e-17	0.013073	0.0270125	0.0415405	0.0528155	0.058641	0.060148	0.0609675	0.061077
292	-1.38778e-17	0.0127645	0.026773	0.0411985	0.0524375	0.0583085	0.0591635	0.0599805	0.059918
291	0	0.012572	0.0263465	0.040568	0.0520825	0.0573695	0.0581305	0.058679	0.058683
290	0	0.0125865	0.0261475	0.040433	0.0520615	0.0575325	0.057586	0.057914	0.0579185
289	2.77556e-17	0.0126065	0.026272	0.040358	0.052066	0.057275	0.0570945	0.0574695	0.0571545
288	-2.77556e-17	0.012292	0.025612	0.039383	0.0507135	0.0555335	0.0554565	0.055682	0.0556775
287	-2.77556e-17	0.011687	0.024036	0.0367825	0.047455	0.051995	0.05188	0.05193	0.051725
286	0	0.0102985	0.02115	0.032797	0.042204	0.0459515	0.0456905	0.045518	0.045466
285	2.77556e-17	0.0087285	0.0182305	0.0283825	0.036711	0.039709	0.0392665	0.038956	0.038607
284	2.77556e-17	0.007191	0.015281	0.023748	0.030932	0.03345	0.032655	0.0323485	0.0315945
283	0	0.0060345	0.012777	0.0202505	0.026357	0.0282535	0.0271605	0.026791	0.02617
282	0	0.005233	0.010945	0.017215	0.0225815	0.0237405	0.0227325	0.02216	0.0214505
281	-2.77556e-17	0.003954	0.0087685	0.014077	0.0186665	0.0196545	0.0183275	0.0175085	0.0168695
280	2.77556e-17	0.003303	0.0068215	0.0112465	0.015321	0.015919	0.0143105	0.013495	0.0125385
279	-2.77556e-17	0.002801	0.0057695	0.009322	0.0125465	0.012464	0.011255	0.0101705	0.0094995
278	0	0.0020965	0.004343	0.0071175	0.009814	0.0094735	0.0079165	0.0070985	0.0062245
277	-5.55112e-17	0.0015135	0.0029425	0.005256	0.0072525	0.0067495	0.005224	0.0043125	0.003518
276	0	0.0009195	0.0016855	0.003423	0.00468	0.003915	0.0024145	0.0013635	0.000244
275	5.55112e-17	0.000312	0.000423	0.0013805	0.0020845	0.001035	-0.0004995	-0.0015305	-0.002546
274	0	-9.85e-05	-0.0007285	-0.000295	-0.000105	-0.0017045	-0.0029525	-0.0040415	-0.005341
273	0	-0.000728	-0.0016535	-0.0016595	-0.0017125	-0.003339	-0.004796	-0.0060195	-0.006953
272	5.55112e-17	-0.0005985	-0.001873	-0.002455	-0.002839	-0.0044425	-0.0059545	-0.0071415	-0.008364
271	5.55112e-17	-0.0010285	-0.002692	-0.0032495	-0.003853	-0.0056245	-0.0069815	-0.008321	-0.0093685
270	0	-0.0009255	-0.002724	-0.0034505	-0.004077	-0.0060545	-0.007317	-0.008603	-0.009832
269	5.55112e-17	-0.0009715	-0.002779	-0.00369	-0.004546	-0.006405	-0.0077135	-0.009216	-0.0102985
268	0	-0.001094	-0.002944	-0.003916	-0.0049665	-0.0070135	-0.0081225	-0.009626	-0.0106035
267	5.55112e-17	-0.0007625	-0.002524	-0.0032685	-0.004065	-0.0059	-0.006918	-0.008191	-0.009263
266	-5.55112e-17	-3.4e-05	-0.000961	-0.001481	-0.0020205	-0.003803	-0.0048025	-0.005926	-0.006974
265	5.55112e-17	0.000157	-0.0005725	-0.000457	-0.0007565	-0.002245	-0.0031265	-0.004215	-0.005261
264	0	0.000719	0.000465	0.000746	0.000664	-0.0007255	-0.0014355	-0.002607	-0.00362
263	-5.55112e-17	0.001096	0.001331	0.0020845	0.002292	0.0014485	0.000737	-0.000379	-0.001314
262	0	0.0014625	0.002453	0.00372	0.004376	0.0034165	0.002973	0.0018345	0.000958
261	-5.55112e-17	0.0020145	0.0029605	0.004542	0.005429	0.0047365	0.004204	0.003255	0.0021575
260	0	0.001984	0.0031675	0.0048855	0.005847	0.005307	0.0045825	0.003418	0.0027185
259	0	0.0013835	0.002212	0.0036705	0.004466	0.003587	0.0029675	0.0020385	0.000984
258	0	0.000974	0.00112	0.001735	0.002058	0.001051	0	-0.0010565	-0.0019185
257	0	0.000171	-0.0005275	-0.0004185	-0.0003185	-0.0017115	-0.0027305	-0.003786	-0.004823
256	5.55112e-17	-0.0003205	-0.001484	-0.00185	-0.0018425	-0.00339	-0.004397	-0.0053335	-0.006298
255	5.55112e-17	-0.000494	-0.0018885	-0.002373	-0.0026075	-0.004027	-0.005099	-0.006069	-0.0068965
254	-5.55112e-17	-0.0005665	-0.0019075	-0.002369	-0.002674	-0.004118	-0.005052	-0.0058595	-0.006705
253	5.55112e-17	-0.000353	-0.0017475	-0.002122	-0.0023025	-0.0037525	-0.0046545	-0.0053915	-0.006228
252	5.55112e-17	-0.000461	-0.00191	-0.0023455	-0.0024235	-0.003727	-0.004501	-0.005135	-0.006022
251	0	-0.000458	-0.0018205	-0.002168	-0.002446	-0.003672	-0.0042645	-0.0049635	-0.0057755
250	0	-0.0003555	-0.0018265	-0.0021645	-0.0023645	-0.003714	-0.003959	-0.0045625	-0.0053265
249	0	-0.000531	-0.0018515	-0.0022655	-0.0026025	-0.003833	-0.003917	-0.004504	-0.0053795
248	5.55112e-17	-0.0003235	-0.0017785	-0.0022675	-0.0027335	-0.0038615	-0.003755	-0.0043865	-0.004964
247	0	-0.0001465	-0.0016745	-0.0021475	-0.0028475	-0.004025	-0.003448	-0.003767	-0.004654
246	0	0.000251	-0.0010855	-0.0013365	-0.0023185	-0.002934	-0.0020525	-0.0023945	-0.003291
245	-5.55112e-17	0.0011335	0.000305	0.0001825	-0.000805	-0.001233	0.0003435	-7.05e-05	-0.000828
244	-5.55112e-17	0.0018995	0.0015725	0.0020555	0.001061	0.0010365	0.00331	0.0027485	0.0020235
243	-5.55112e-17	0.002838	0.0030935	0.00407	0.002967	0.003318	0.006214	0.005908	0.00504
242	0	0.004145	0.00487	0.0065415	0.0050805	0.005998	0.009743	0.0093885	0.008395
241	0	0.0054415	0.006673	0.008906	0.0071905	0.0085595	0.013424	0.0128295	0.0116705
240	0	0.0068315	0.0088115	0.0114725	0.009397	0.011172	0.0168435	0.0164095	0.015278
239	5.55112e-17	0.0085035	0.011	0.014553	0.0114205	0.0142035	0.0208435	0.0206315	0.018666
238	5.55112e-17	0.0100455	0.0131825	0.0175215	0.0140945	0.0170495	0.0250625	0.0244625	0.022072
237	0	0.011637	0.016194	0.0206435	0.0165495	0.0201315	0.0292185	0.028438	0.025566
236	5.55112e-17	0.013239	0.0189705	0.0241565	0.0189915	0.0231805	0.033856	0.0325235	0.0291415
235	0	0.015783	0.0219625	0.027959	0.0217205	0.0260035	0.0385775	0.0366505	0.03249
234	0	0.017268	0.0250355	0.030905	0.023458	0.028048	0.0420665	0.03933	0.0340305
233	-1.11022e-16	0.019606	0.0287915	0.034878	0.0258575	0.0303045	0.04582	0.0413725	0.0359545
232	0	0.020941	0.0312045	0.037073	0.0282955	0.032382	0.0483915	0.042912	0.03675
231	0	0.0254345	0.0347765	0.041051	0.031227	0.035544	0.049563	0.044129	0.037807
230	0	0.028271	0.036995	0.0455545	0.030647	0.0366525	0.049019	0.0452	0.0403935
229	2.22045e-16	0.0369445	0.040379	0.043313	0.0351975	0.0386675	0.0393075	0.036917	0.029505
228	0	0.0298135	0.0333885	0.0306765	0.0175815	0.024538	0.023024	0.0227935	0.020172
227	0	0.024155	0.0253855	0.0192895	0.0157395	0.012221	0.007811	0.0157325	0.0193025
226	-2.22045e-16	0.04049	0.0361655	0.031566	0.012917	0.021378	0.01436	0.0171065	0.021378
225	0	0.0447135	0.042944	0.0297315	0.018474	0.026429	0.0047085	0.0248145	0.0232475
224	0	0.0357315	0.037619	0.032257	0.0151285	0.032313	0.0105795	0.01889	0.0219685
223	0	0.047541	0.0386925	0.0529925	0.0334735	0.0267675	0.0184915	0.033556	0.036976
222	0	0.025985	0.013045	0.016695	0.00415	0.009485	-0.014968	0.016695	0.016695
221	0	0.0532825	0.041418	0.029938	0.026194	0.02441	0.007984	0.0376255	0.0337475
220	2.22045e-16	0.014882	0.0303255	0.022638	0.020622	0.020622	0.0080345	0.0244655	0.015081
219	0	0.0470895	0.0250825	0.031087	0.01924	0.039062	0.0081185	0.0193075	0.039062
218	0	0.049581	0.0271845	0.039249	0.035303	0.03721	0.007892	0.033189	0.0312795
217	-2.22045e-16	0.046653	0.0404185	0.0363595	0.032375	0.0282775	0.016605	0.034301	0.036551
216	0	0.0409005	0.0385545	0.0428545	0.0240265	0.019968	0.0182455	0.0449105	0.0241415
215	-2.22045e-16	0.0499415	0.031621	0.031472	0.015815	0.0254675	0.009987	0.0375325	0.0395715
214	0	0.034974	0.0413925	0.0267005	0.032876	0.022484	0.0124365	0.0265815	0.032876
213	0	0.031229	0.0247465	0.020182	0.020204	0.0267515	-0.002948	0.001071	0.0334335
212	2.22045e-16	0.0527195	0.050397	0.0416165	0.0305425	0.0304785	0.020249	0.0458255	0.043575
211	2.22045e-16	0.047056	0.061246	0.042555	0.031641	0.040328	0.0231195	0.0406025	0.0315535
210	0	0.0270485	0.036196	0.0270485	0.0136125	0.0049255	0.002807	0.007065	0.036196
209	0	0.0391135	0.0344435	0.049234	0.0344435	0.0186435	0.00574	0.0344925	0.0413865
208	2.22045e-16	0.044185	0.044211	0.039515	0.0349435	0.025796	0.007995	0.032596	0.032547
207	0	0.0476785	0.0317705	0.031655	0.0338595	0.020517	0.010487	0.031655	0.033813
206	0	0.063913	0.0489845	0.044159	0.0421965	0.0467685	0.0147095	0.037116	0.034917
205	0	0.053447	0.053336	0.058273	0.03196	0.0317595	0.0185355	0.0341325	0.058216
204	0	0.0291805	0.046588	0.0414215	0.026781	0.0389395	0.0129155	0.0196605	0.054274
203	-2.22045e-16	0.031779	0.039399	0.0317235	0.034205	0.041651	0.001804	0.0292695	0.049361
202	-2.22045e-16	0.0378425	0.0531135	0.035929	0.0256	0.0378425	0.0089795	0.035361	0.0404115
201	2.22045e-16	0.076	0.055153	0.068006	0.0506885	0.0402215	0.016069	0.048024	0.047501
200	-2.22045e-16	0.052095	0.0549465	0.042017	0.03425	0.044352	0.0173145	0.0444705	0.051972

## Sheet: SFig 3a
SFig. 3a
Wavelength (nm)	Absorbance
800	0	0.000358	0.000839	0.000653	0.001548	0.002136	0.003513	0.003254	0.006653	0.008469
799	0	0.000455	0.000839	0.000603	0.001545	0.002167	0.003363	0.003448	0.00658	0.008462
798	0	0.000498	0.000878	0.000561	0.001588	0.002177	0.003488	0.003356	0.006614	0.008587
797	0	0.000443	0.000853	0.000672	0.001539	0.002272	0.003516	0.003359	0.006704	0.008421
796	0	0.000503	0.000879	0.000625	0.001578	0.002167	0.003395	0.003433	0.006542	0.008462
795	0	0.00049	0.000884	0.000664	0.001566	0.002342	0.003571	0.003439	0.006885	0.008743
794	0	0.000499	0.000923	0.000686	0.001554	0.002314	0.003595	0.003642	0.006958	0.008844
793	0	0.000529	0.000935	0.000808	0.001614	0.002379	0.003691	0.003529	0.007036	0.008996
792	0	0.000449	0.00089	0.000623	0.00157	0.002318	0.003661	0.00361	0.006957	0.008829
791	0	0.000518	0.000976	0.000742	0.00166	0.002328	0.003826	0.003689	0.007069	0.009015
790	0	0.00056	0.000955	0.000738	0.001678	0.002411	0.0037	0.003717	0.007113	0.008927
789	0	0.000497	0.000939	0.000713	0.001607	0.002365	0.003711	0.003715	0.007105	0.008963
788	0	0.000502	0.000935	0.000625	0.001549	0.002329	0.003762	0.003586	0.007069	0.008933
787	0	0.000497	0.000842	0.000599	0.001571	0.002318	0.003555	0.003623	0.007009	0.008879
786	0	0.000438	0.000864	0.000655	0.001495	0.002324	0.003557	0.003579	0.007015	0.008877
785	0	0.000554	0.00092	0.000592	0.001582	0.002317	0.003693	0.003629	0.006937	0.008853
784	0	0.000563	0.00087	0.00061	0.001579	0.002336	0.003519	0.003532	0.006877	0.008815
783	0	0.000409	0.000789	0.000477	0.001435	0.002128	0.003347	0.003372	0.00672	0.008586
782	0	0.00047	0.00091	0.000602	0.001436	0.002199	0.003409	0.003435	0.006694	0.008544
781	0	0.000462	0.000812	0.000581	0.001394	0.002076	0.003283	0.003266	0.006621	0.008359
780	0	0.000474	0.000765	0.000508	0.001407	0.002081	0.003371	0.00328	0.006534	0.008298
779	0	0.000355	0.000787	0.000517	0.001349	0.002087	0.003356	0.003322	0.006535	0.008362
778	0	0.000432	0.000758	0.000505	0.001431	0.002144	0.003406	0.003316	0.006583	0.008381
777	0	0.000411	0.000836	0.000574	0.001475	0.002254	0.003417	0.0034	0.006665	0.00843
776	0	0.000458	0.000848	0.000544	0.00145	0.002189	0.003396	0.003461	0.006833	0.008485
775	0	0.000523	0.000807	0.000467	0.00146	0.00217	0.003452	0.003473	0.006896	0.008545
774	0	0.00052	0.000898	0.000554	0.001367	0.00225	0.003476	0.003571	0.006927	0.008696
773	0	0.000524	0.000923	0.000584	0.001521	0.002341	0.003654	0.003563	0.006991	0.008822
772	0	0.00049	0.000912	0.000581	0.001493	0.002317	0.003636	0.003567	0.006966	0.008846
771	0	0.000447	0.000907	0.00061	0.001429	0.002296	0.003577	0.003551	0.006939	0.008886
770	0	0.000383	0.000887	0.000499	0.001426	0.002316	0.003571	0.003567	0.006866	0.008784
769	0	0.000409	0.000797	0.000521	0.001457	0.002239	0.003512	0.003473	0.006922	0.008758
768	0	0.000404	0.000792	0.000542	0.001392	0.002248	0.003475	0.003531	0.006869	0.00867
767	0	0.000397	0.000807	0.000457	0.001334	0.002173	0.003391	0.003395	0.006809	0.008655
766	0	0.000392	0.000729	0.000405	0.001273	0.002139	0.003323	0.003275	0.00676	0.008523
765	0	0.000462	0.000829	0.000419	0.001279	0.002084	0.003364	0.003382	0.006698	0.008466
764	0	0.000402	0.000743	0.000346	0.001266	0.002059	0.003288	0.003314	0.006601	0.008441
763	0	0.000441	0.000765	0.000428	0.001319	0.002056	0.003224	0.003307	0.006683	0.00844
762	0	0.000372	0.000766	0.000359	0.001285	0.002123	0.003214	0.003318	0.0066	0.008415
761	0	0.000476	0.000696	0.000389	0.00132	0.002093	0.003223	0.003301	0.006606	0.008436
760	0	0.000411	0.00074	0.000403	0.001313	0.002042	0.003256	0.003203	0.006668	0.008362
759	0	0.000398	0.000675	0.000381	0.001178	0.002025	0.003179	0.0032	0.006491	0.008339
758	0	0.000373	0.000711	0.000304	0.001193	0.00194	0.003129	0.00322	0.006447	0.008345
757	0	0.00049	0.00075	0.000325	0.001262	0.001988	0.003195	0.00326	0.006634	0.008387
756	0	0.000303	0.00072	0.000282	0.001185	0.001915	0.003153	0.003245	0.006532	0.008273
755	0	0.000434	0.000716	0.000347	0.00122	0.002099	0.003181	0.003255	0.006645	0.00836
754	0	0.000368	0.000703	0.00026	0.001177	0.002004	0.003147	0.003208	0.00659	0.008324
753	0	0.000374	0.00066	0.000321	0.001208	0.001957	0.003136	0.003271	0.006581	0.0084
752	0	0.000421	0.000721	0.000317	0.001265	0.002032	0.003276	0.003233	0.006622	0.008353
751	0	0.000365	0.000726	0.000331	0.00114	0.001959	0.003161	0.003261	0.006565	0.008363
750	0	0.000287	0.000626	0.000239	0.00111	0.00196	0.003092	0.003189	0.006502	0.008283
749	0	0.000409	0.000722	0.000322	0.001162	0.001974	0.003146	0.003273	0.006561	0.008339
748	0	0.000388	0.000727	0.000348	0.001211	0.002045	0.003208	0.00327	0.00659	0.008377
747	0	0.000287	0.000618	0.000326	0.001128	0.001967	0.003131	0.003218	0.006492	0.008271
746	0	0.000296	0.000632	0.000248	0.001116	0.001894	0.003137	0.00322	0.006513	0.008275
745	0	0.0003	0.00057	0.000183	0.001046	0.001911	0.003081	0.003181	0.006457	0.008287
744	0	0.000327	0.000689	0.000201	0.001139	0.002	0.003117	0.00324	0.006513	0.008334
743	0	0.000344	0.000728	0.000301	0.001178	0.001965	0.003109	0.003236	0.006558	0.008367
742	0	0.000283	0.000619	0.000283	0.00116	0.001965	0.00311	0.00329	0.006432	0.008214
741	0	0.00027	0.000715	0.000296	0.00117	0.00204	0.003207	0.003286	0.006478	0.008367
740	0	0.000345	0.000598	0.000192	0.001127	0.001993	0.003134	0.003217	0.006512	0.008326
739	0	0.000405	0.000624	0.000288	0.001122	0.001975	0.003199	0.003252	0.006556	0.008308
738	0	0.000427	0.000764	0.000323	0.001249	0.002102	0.003208	0.003375	0.006617	0.008414
737	0	0.000349	0.000572	0.000232	0.001131	0.001941	0.003121	0.003205	0.006494	0.008278
736	0	0.000319	0.000655	0.00031	0.001127	0.002032	0.003129	0.003247	0.006488	0.008324
735	0	0.000318	0.000672	0.000192	0.001152	0.001961	0.00304	0.00322	0.006561	0.008294
734	0	0.000379	0.00068	0.000266	0.001165	0.002039	0.003152	0.003213	0.006451	0.008347
733	0	0.000252	0.000679	0.000348	0.001133	0.002033	0.003158	0.003193	0.006486	0.008288
732	0	0.000309	0.000627	0.0003	0.001111	0.002001	0.003148	0.003257	0.006464	0.008309
731	0	0.000365	0.000701	0.000283	0.001219	0.002026	0.003154	0.003268	0.006485	0.008315
730	0	0.000322	0.000635	0.000265	0.001122	0.001981	0.003108	0.0032	0.00648	0.008358
729	0	0.000352	0.000634	0.000361	0.001187	0.002027	0.003114	0.003245	0.006493	0.008272
728	0	0.00036	0.00066	0.000308	0.001173	0.00203	0.003134	0.003147	0.006515	0.008254
727	0	0.000364	0.000646	0.000312	0.001211	0.002024	0.003128	0.003228	0.006511	0.008315
726	0	0.00039	0.000685	0.000364	0.001193	0.002045	0.003152	0.003183	0.006478	0.008346
725	0	0.000434	0.000729	0.000377	0.00121	0.002063	0.003156	0.003261	0.006581	0.008317
724	0	0.00042	0.000706	0.000307	0.00114	0.00207	0.00312	0.00319	0.006483	0.008341
723	0	0.000442	0.000715	0.000368	0.001183	0.002061	0.00318	0.003285	0.006525	0.008379
722	0	0.000442	0.000732	0.00039	0.001257	0.00207	0.003237	0.003245	0.006528	0.008337
721	0	0.000411	0.000701	0.000311	0.001196	0.002043	0.003144	0.003279	0.006561	0.008326
720	0	0.00039	0.000606	0.000346	0.001161	0.002021	0.003061	0.003135	0.006482	0.008273
719	0	0.000385	0.000766	0.000341	0.00123	0.002011	0.003108	0.003265	0.006506	0.008279
718	0	0.000501	0.000688	0.000411	0.001299	0.002058	0.003181	0.003259	0.006539	0.008339
717	0	0.000415	0.000662	0.00038	0.001199	0.002085	0.003155	0.003212	0.006548	0.008295
716	0	0.000411	0.000718	0.000441	0.001229	0.00208	0.003202	0.003224	0.006573	0.008376
715	0	0.000458	0.0008	0.000333	0.001268	0.002197	0.003223	0.003428	0.006616	0.008388
714	0	0.000531	0.000843	0.000492	0.001298	0.002274	0.003423	0.003405	0.006833	0.008461
713	0	0.000342	0.000787	0.000519	0.001294	0.002166	0.003323	0.00328	0.006746	0.00851
712	0	0.00045	0.000804	0.000467	0.001246	0.002149	0.003306	0.003292	0.006601	0.008527
711	0	0.000475	0.000748	0.000484	0.001259	0.002179	0.003305	0.003223	0.006606	0.008391
710	0	0.000402	0.000766	0.000433	0.001247	0.002188	0.003267	0.003319	0.006571	0.008339
709	0	0.000389	0.00074	0.000484	0.001229	0.002119	0.003249	0.003323	0.006633	0.008445
708	0	0.000385	0.000705	0.000341	0.001316	0.002206	0.003228	0.003293	0.006682	0.008265
707	0	0.000476	0.000827	0.000502	0.001295	0.00228	0.003289	0.003367	0.00666	0.008389
706	0	0.000402	0.000683	0.000436	0.001268	0.002188	0.003271	0.003311	0.006625	0.008327
705	0	0.000537	0.000848	0.000485	0.001308	0.002332	0.003385	0.003438	0.00681	0.008407
704	0	0.000372	0.000792	0.000563	0.001438	0.002263	0.003451	0.003412	0.006776	0.008443
703	0	0.000515	0.000892	0.000532	0.001308	0.002306	0.003377	0.003564	0.006811	0.008637
702	0	0.000528	0.000822	0.000627	0.001381	0.002411	0.00356	0.003482	0.006873	0.008462
701	0	0.000429	0.000871	0.00055	0.001352	0.002329	0.003387	0.003422	0.006871	0.008474
700	0	0.000402	0.000775	0.00048	0.001369	0.00242	0.00347	0.003596	0.006832	0.008571
699	0	0.000523	0.000866	0.000653	0.001486	0.002464	0.003588	0.003697	0.006977	0.008637
698	0	0.000515	0.000897	0.000658	0.001552	0.002556	0.003641	0.003742	0.007014	0.0086
697	0	0.000485	0.000823	0.000594	0.001483	0.00247	0.00366	0.003673	0.007016	0.008699
696	0	0.000528	0.000823	0.00071	0.001452	0.002474	0.003742	0.003751	0.007108	0.008735
695	0	0.00052	0.000906	0.000658	0.001657	0.002662	0.003726	0.003835	0.007175	0.008793
694	0	0.000602	0.000953	0.000802	0.001653	0.002662	0.003875	0.004001	0.007189	0.008892
693	0	0.000437	0.000949	0.000711	0.001592	0.002641	0.003876	0.003919	0.007289	0.008868
692	0	0.000512	0.001041	0.000815	0.001801	0.002794	0.003981	0.004103	0.007426	0.0089
691	0	0.000464	0.001059	0.00085	0.001737	0.002838	0.004031	0.004083	0.007397	0.009017
690	0	0.000477	0.001002	0.000759	0.001733	0.002896	0.004027	0.004167	0.007522	0.009134
689	0	0.000512	0.000942	0.000885	0.001759	0.002936	0.004163	0.004207	0.007564	0.009198
688	0	0.000407	0.001046	0.000829	0.001777	0.002936	0.004068	0.004269	0.007535	0.009188
687	0	0.000581	0.001106	0.001011	0.00192	0.003062	0.004322	0.004449	0.007812	0.009418
686	0	0.000533	0.001124	0.001107	0.002034	0.003133	0.004476	0.004581	0.007863	0.009593
685	0	0.000634	0.001199	0.001147	0.002126	0.0033	0.004649	0.004771	0.008095	0.009644
684	0	0.000512	0.001208	0.001156	0.002336	0.003621	0.004944	0.005124	0.008349	0.009869
683	0	0.000695	0.001339	0.001317	0.002454	0.0038	0.005186	0.005287	0.008518	0.010172
682	0	0.000756	0.001331	0.001378	0.002534	0.003802	0.005122	0.005403	0.008579	0.010277
681	0	0.000721	0.001469	0.001443	0.002629	0.003941	0.005327	0.005666	0.00895	0.010472
680	0	0.000591	0.001322	0.001505	0.002697	0.003979	0.005344	0.005731	0.008902	0.010501
679	0	0.000764	0.001474	0.001696	0.002783	0.004342	0.005682	0.006029	0.009185	0.010722
678	0	0.000647	0.001436	0.00171	0.002889	0.004366	0.005759	0.006177	0.009304	0.010882
677	0	0.000713	0.00168	0.001876	0.002986	0.004542	0.005883	0.00643	0.009523	0.01104
676	0	0.000778	0.001733	0.00196	0.003153	0.004718	0.00621	0.006607	0.009809	0.011345
675	0	0.000866	0.00183	0.002135	0.003329	0.004882	0.006468	0.006794	0.009998	0.011611
674	0	0.000731	0.001843	0.00218	0.003418	0.005087	0.006545	0.006978	0.010216	0.011768
673	0	0.00067	0.001782	0.002241	0.003581	0.005171	0.006825	0.007267	0.010543	0.011954
672	0	0.000932	0.00208	0.00246	0.003818	0.005533	0.007175	0.007635	0.010776	0.012334
671	0	0.000719	0.002063	0.002492	0.003921	0.005667	0.007279	0.007811	0.011097	0.01255
670	0	0.000936	0.002316	0.002837	0.004241	0.005979	0.00784	0.008363	0.011497	0.013032
669	0	0.00088	0.002265	0.002913	0.004291	0.006216	0.007928	0.008647	0.011815	0.013244
668	0	0.000871	0.002392	0.003111	0.004529	0.006381	0.008227	0.008987	0.012114	0.013553
667	0	0.001003	0.00255	0.003287	0.004781	0.006881	0.008676	0.009392	0.012549	0.014017
666	0	0.001077	0.00263	0.003463	0.005064	0.00706	0.009056	0.009746	0.012853	0.014363
665	0	0.001077	0.002766	0.003687	0.005347	0.007428	0.009378	0.010126	0.01338	0.014865
664	0	0.001095	0.002885	0.003886	0.005547	0.007692	0.009759	0.010598	0.013775	0.015211
663	0	0.001165	0.002983	0.004103	0.005738	0.008031	0.010114	0.01094	0.014133	0.015518
662	0	0.001121	0.003123	0.004222	0.005946	0.008357	0.01045	0.011375	0.01451	0.015909
661	0	0.001218	0.003326	0.004469	0.006327	0.008683	0.010809	0.011731	0.014909	0.016391
660	0	0.00124	0.003476	0.004664	0.00659	0.008947	0.011138	0.012141	0.015246	0.016797
659	0	0.001245	0.003512	0.004687	0.006716	0.009145	0.011467	0.012436	0.015511	0.017001
658	0	0.001328	0.003661	0.004943	0.006826	0.009368	0.011808	0.01275	0.015919	0.017369
657	0	0.00139	0.003667	0.00516	0.007169	0.009659	0.012123	0.013098	0.016202	0.017698
656	0	0.001262	0.003759	0.005161	0.007184	0.009844	0.01218	0.013245	0.016446	0.017844
655	0	0.001346	0.003795	0.005361	0.007353	0.009961	0.01254	0.013579	0.016769	0.018159
654	0	0.001333	0.003853	0.005419	0.007448	0.010067	0.012584	0.013713	0.016746	0.018305
653	0	0.00136	0.003924	0.005526	0.007476	0.010166	0.012657	0.013886	0.017039	0.018366
652	0	0.00139	0.004025	0.00561	0.007688	0.010438	0.012953	0.014011	0.017174	0.018716
651	0	0.00129	0.003926	0.005515	0.007709	0.01042	0.012891	0.014066	0.017144	0.018636
650	0	0.001487	0.004053	0.005691	0.007819	0.010584	0.013042	0.014227	0.017465	0.018789
649	0	0.001308	0.004037	0.005547	0.007751	0.010454	0.012967	0.01417	0.017353	0.018756
648	0	0.001417	0.004032	0.005666	0.007782	0.010489	0.01307	0.014219	0.017358	0.018847
647	0	0.001318	0.004047	0.005602	0.007692	0.010556	0.013034	0.014184	0.017351	0.018749
646	0	0.00137	0.004008	0.005612	0.007777	0.01049	0.013013	0.014248	0.017402	0.018837
645	0	0.001479	0.004078	0.005674	0.007728	0.01045	0.013023	0.014208	0.017412	0.018816
644	0	0.00134	0.003983	0.00568	0.007726	0.010444	0.012972	0.014149	0.017303	0.018816
643	0	0.001331	0.003974	0.005583	0.007767	0.0105	0.012956	0.01416	0.017293	0.018751
642	0	0.00145	0.004076	0.00565	0.007816	0.010468	0.013001	0.014291	0.017438	0.018883
641	0	0.001353	0.004024	0.005646	0.00776	0.010502	0.013022	0.014213	0.017391	0.01885
640	0	0.001372	0.003972	0.005564	0.007723	0.010483	0.012945	0.014109	0.017347	0.018797
639	0	0.001476	0.004144	0.005714	0.007753	0.010518	0.013097	0.014271	0.017469	0.018914
638	0	0.001433	0.004057	0.005734	0.007764	0.010561	0.013105	0.014292	0.017509	0.01891
637	0	0.001394	0.004132	0.00569	0.007872	0.010521	0.013138	0.014398	0.017634	0.01899
636	0	0.00146	0.004155	0.005726	0.007975	0.010702	0.013207	0.014467	0.017663	0.019041
635	0	0.001434	0.004182	0.005864	0.007954	0.01069	0.013196	0.01452	0.01769	0.019155
634	0	0.001474	0.004187	0.005755	0.007911	0.010769	0.013302	0.014554	0.017788	0.019222
633	0	0.001386	0.004034	0.005654	0.007873	0.010709	0.01327	0.014509	0.017676	0.019106
632	0	0.00146	0.004166	0.005884	0.007966	0.010838	0.013414	0.014621	0.017953	0.019338
631	0	0.001312	0.004097	0.005709	0.00793	0.010753	0.013387	0.01469	0.017791	0.019235
630	0	0.001457	0.004145	0.005917	0.008076	0.010909	0.013382	0.01472	0.017935	0.019338
629	0	0.001496	0.00415	0.005922	0.008067	0.010905	0.0134	0.014793	0.017954	0.019367
628	0	0.001382	0.004195	0.005888	0.008064	0.010858	0.013452	0.01471	0.017921	0.01938
627	0	0.001475	0.004261	0.005861	0.008024	0.010853	0.013425	0.014678	0.01793	0.019334
626	0	0.001436	0.004077	0.005801	0.007888	0.010708	0.013244	0.014556	0.01778	0.019147
625	0	0.0014	0.004058	0.00572	0.007839	0.010672	0.013099	0.014456	0.017748	0.019041
624	0	0.001391	0.004077	0.005561	0.00771	0.010521	0.012974	0.014259	0.017472	0.018902
623	0	0.001321	0.003909	0.0055	0.007555	0.010284	0.012791	0.014079	0.017264	0.018726
622	0	0.001396	0.003935	0.005344	0.00747	0.010149	0.012619	0.013916	0.017131	0.018506
621	0	0.001286	0.003813	0.005306	0.007334	0.009977	0.012329	0.013575	0.016803	0.018158
620	0	0.001317	0.003702	0.005181	0.007204	0.009698	0.012049	0.013344	0.016556	0.017947
619	0	0.001313	0.003636	0.005035	0.006946	0.009574	0.011761	0.013033	0.016284	0.017666
618	0	0.001247	0.003557	0.004787	0.006782	0.009323	0.011492	0.012755	0.016008	0.017279
617	0	0.001155	0.003438	0.004615	0.006521	0.009003	0.011202	0.01231	0.015565	0.016967
616	0	0.001313	0.003358	0.004513	0.006351	0.008841	0.010967	0.012065	0.015291	0.016711
615	0	0.001124	0.003143	0.004319	0.006077	0.008431	0.01056	0.01164	0.014864	0.016341
614	0	0.001102	0.003054	0.004107	0.005904	0.008186	0.010216	0.011281	0.01453	0.015956
613	0	0.001137	0.002984	0.003987	0.005686	0.008025	0.009887	0.011051	0.014266	0.015686
612	0	0.001119	0.002908	0.003841	0.005499	0.007761	0.009618	0.010709	0.013894	0.015236
611	0	0.001159	0.00286	0.003726	0.005317	0.007538	0.009336	0.010394	0.013591	0.014982
610	0	0.000997	0.002596	0.003444	0.005025	0.007112	0.008904	0.009935	0.013232	0.014528
609	0	0.000979	0.002569	0.003368	0.004887	0.007008	0.008706	0.009718	0.012924	0.014286
608	0	0.000966	0.002516	0.003139	0.004635	0.006697	0.008326	0.009352	0.012519	0.013998
607	0	0.000962	0.002362	0.003042	0.00448	0.006493	0.008054	0.009039	0.012222	0.013627
606	0	0.000913	0.002309	0.002861	0.004259	0.006279	0.007817	0.008725	0.011937	0.013365
605	0	0.000953	0.002207	0.002706	0.004125	0.005972	0.007509	0.008412	0.011689	0.013025
604	0	0.000852	0.002098	0.002592	0.003967	0.005879	0.007336	0.008158	0.011334	0.012746
603	0	0.000848	0.002045	0.002469	0.003799	0.005573	0.007082	0.007907	0.011078	0.012538
602	0	0.000764	0.001921	0.002252	0.003488	0.005297	0.006769	0.00755	0.010754	0.012141
601	0	0.000847	0.001885	0.002251	0.003554	0.005224	0.006661	0.007418	0.010602	0.012156
600	0	0.000768	0.001837	0.002168	0.003328	0.005082	0.006398	0.007218	0.010436	0.011745
599	0	0.000755	0.001758	0.001987	0.003196	0.004914	0.006215	0.00695	0.01022	0.011681
598	0	0.000747	0.001701	0.001925	0.003094	0.004784	0.006036	0.006829	0.010003	0.011437
597	0	0.000834	0.001726	0.001907	0.003119	0.004729	0.005972	0.006661	0.00986	0.011343
596	0	0.000767	0.001585	0.001739	0.002876	0.004552	0.005745	0.006452	0.009618	0.011162
595	0	0.000729	0.001555	0.001731	0.002806	0.00441	0.005589	0.006282	0.009523	0.011031
594	0	0.000724	0.001598	0.001677	0.002774	0.004334	0.005535	0.00621	0.009387	0.010876
593	0	0.000706	0.001449	0.001546	0.002699	0.004272	0.005393	0.00609	0.009234	0.010719
592	0	0.000719	0.001408	0.00151	0.002579	0.004151	0.005329	0.005906	0.009098	0.010563
591	0	0.000732	0.001457	0.001519	0.002522	0.004063	0.005183	0.005884	0.009048	0.010482
590	0	0.000714	0.001391	0.001395	0.002469	0.003943	0.005107	0.005723	0.008908	0.010359
589	0	0.000793	0.001461	0.001469	0.002503	0.004074	0.005136	0.005775	0.008986	0.010405
588	0	0.000675	0.00132	0.001408	0.002393	0.00391	0.004919	0.005597	0.0087	0.010173
587	0	0.000644	0.001307	0.001258	0.0023	0.003778	0.004883	0.005521	0.008633	0.010114
586	0	0.000653	0.001267	0.001254	0.002278	0.003755	0.004772	0.005481	0.008587	0.010031
585	0	0.0006	0.00124	0.001201	0.00222	0.003701	0.004744	0.005382	0.008496	0.009971
584	0	0.000618	0.00128	0.001161	0.002211	0.003622	0.004647	0.005311	0.008463	0.009943
583	0	0.000547	0.001227	0.001135	0.002088	0.003634	0.004593	0.00527	0.008373	0.009919
582	0	0.000596	0.001179	0.001157	0.002136	0.003585	0.004627	0.00522	0.008317	0.009867
581	0	0.000626	0.001261	0.001209	0.002144	0.003549	0.004591	0.005245	0.00836	0.009794
580	0	0.000542	0.001165	0.001103	0.002108	0.003579	0.004545	0.005129	0.008264	0.009787
579	0	0.000643	0.001252	0.001186	0.002068	0.00356	0.004632	0.005185	0.008311	0.009753
578	0	0.000656	0.001208	0.001147	0.002165	0.003564	0.004517	0.005166	0.008274	0.009755
577	0	0.000516	0.001168	0.001033	0.002033	0.003519	0.004423	0.00509	0.008192	0.009696
576	0	0.000634	0.001155	0.001054	0.002072	0.003457	0.004409	0.00508	0.008093	0.009582
575	0	0.000568	0.001124	0.001063	0.002005	0.003469	0.004518	0.005075	0.008157	0.009651
574	0	0.000739	0.00126	0.00115	0.002097	0.003569	0.004561	0.005099	0.008185	0.00971
573	0	0.000646	0.001241	0.001136	0.00214	0.003511	0.004533	0.005111	0.008148	0.009583
572	0	0.000686	0.001232	0.001171	0.002122	0.003537	0.004572	0.005066	0.00816	0.009679
571	0	0.000616	0.001189	0.00107	0.00206	0.003471	0.004479	0.005049	0.00808	0.009608
570	0	0.000594	0.001163	0.001062	0.002056	0.003511	0.004493	0.004961	0.008009	0.009586
569	0	0.000646	0.001263	0.001145	0.002105	0.003576	0.004603	0.005018	0.008156	0.009626
568	0	0.000603	0.00129	0.001141	0.0021	0.003555	0.004569	0.005001	0.008029	0.009566
567	0	0.000629	0.001242	0.001154	0.002167	0.003605	0.004633	0.005128	0.008077	0.009624
566	0	0.000616	0.001177	0.001098	0.002103	0.003639	0.004552	0.005091	0.008083	0.009568
565	0	0.000631	0.001266	0.001201	0.002189	0.003651	0.004561	0.005141	0.008126	0.009573
564	0	0.000636	0.001299	0.001163	0.002157	0.003731	0.004572	0.00513	0.00824	0.00963
563	0	0.000729	0.001371	0.001292	0.002265	0.003812	0.004724	0.005288	0.008215	0.009734
562	0	0.000585	0.001171	0.001163	0.002094	0.003709	0.004623	0.00521	0.008211	0.009588
561	0	0.000665	0.001275	0.001275	0.002292	0.00372	0.004721	0.005287	0.008226	0.009642
560	0	0.000619	0.001239	0.001221	0.002192	0.003785	0.00473	0.00524	0.00816	0.009626
559	0	0.000607	0.001258	0.001232	0.002164	0.003692	0.004554	0.005117	0.00814	0.009576
558	0	0.000612	0.001243	0.001176	0.002204	0.00369	0.004662	0.005204	0.008189	0.009678
557	0	0.000671	0.001259	0.001294	0.002369	0.003774	0.004765	0.005399	0.008337	0.009775
556	0	0.000682	0.001297	0.001382	0.002334	0.00388	0.004919	0.005477	0.008444	0.009812
555	0	0.000696	0.001362	0.001523	0.002436	0.003958	0.004999	0.00559	0.008544	0.009965
554	0	0.000648	0.001484	0.001498	0.002606	0.004121	0.005132	0.005692	0.00876	0.010188
553	0	0.000631	0.001429	0.001455	0.002506	0.004055	0.005148	0.005655	0.008745	0.010207
552	0	0.000591	0.001528	0.001609	0.002642	0.004225	0.005328	0.005926	0.008965	0.010466
551	0	0.000699	0.001574	0.00169	0.002811	0.004272	0.005417	0.006034	0.009007	0.010559
550	0	0.000673	0.001534	0.001642	0.002704	0.004437	0.005574	0.006155	0.00919	0.010683
549	0	0.000632	0.001548	0.001683	0.002799	0.004407	0.005575	0.00617	0.009091	0.010731
548	0	0.000699	0.001678	0.001893	0.00292	0.004513	0.005859	0.00644	0.009366	0.011029
547	0	0.000672	0.001619	0.001843	0.002973	0.004602	0.005812	0.006397	0.009432	0.011054
546	0	0.000685	0.001663	0.001888	0.003016	0.004654	0.005977	0.006594	0.009574	0.011159
545	0	0.000689	0.00172	0.001855	0.003064	0.004842	0.006059	0.006576	0.009642	0.011313
544	0	0.000689	0.001786	0.001948	0.003161	0.004897	0.006218	0.006871	0.009849	0.011465
543	0	0.000768	0.001901	0.001995	0.003208	0.005006	0.006335	0.006902	0.010084	0.011612
542	0	0.000688	0.001708	0.00212	0.003292	0.004982	0.006289	0.006937	0.010045	0.011637
541	0	0.000719	0.001855	0.002097	0.003287	0.005107	0.006436	0.007111	0.01022	0.011726
540	0	0.000733	0.001802	0.002143	0.003301	0.005103	0.006464	0.007076	0.010134	0.0118
539	0	0.000629	0.001846	0.002093	0.003395	0.00512	0.006485	0.007197	0.010251	0.011884
538	0	0.000785	0.001836	0.00224	0.003434	0.005303	0.006691	0.007349	0.010467	0.011982
537	0	0.000977	0.002136	0.002382	0.003689	0.005446	0.006798	0.007518	0.010687	0.012202
536	0	0.000754	0.00194	0.002388	0.003542	0.005344	0.006732	0.007416	0.010617	0.012063
535	0	0.000714	0.001958	0.002271	0.003493	0.005277	0.006706	0.007408	0.010509	0.012115
534	0	0.00071	0.0019	0.002339	0.003663	0.00552	0.006904	0.007511	0.010625	0.012296
533	0	0.000764	0.00194	0.002352	0.003501	0.005511	0.006886	0.007566	0.010685	0.012242
532	0	0.000714	0.002047	0.002401	0.003532	0.005443	0.006876	0.007597	0.010748	0.01231
531	0	0.000768	0.002029	0.002392	0.003631	0.005501	0.006908	0.007624	0.010734	0.012383
530	0	0.000727	0.001939	0.002347	0.003689	0.005469	0.006935	0.007637	0.010739	0.012364
529	0	0.000848	0.002033	0.002472	0.003676	0.005487	0.006966	0.007619	0.010857	0.012395
528	0	0.000727	0.001984	0.002387	0.003712	0.005532	0.006989	0.007665	0.010848	0.012336
527	0	0.000835	0.002042	0.002414	0.003703	0.005618	0.007088	0.007768	0.010979	0.0125
526	0	0.000843	0.002037	0.002445	0.00376	0.005531	0.007092	0.007708	0.010947	0.01255
525	0	0.000781	0.002002	0.002517	0.003747	0.005631	0.006997	0.007718	0.010925	0.012491
524	0	0.000722	0.002006	0.002409	0.003752	0.0055	0.007034	0.007723	0.010893	0.01251
523	0	0.00074	0.001975	0.002347	0.003734	0.005564	0.007061	0.007678	0.010944	0.01251
522	0	0.000754	0.001921	0.002365	0.003666	0.005532	0.006948	0.007646	0.010939	0.012437
521	0	0.000754	0.001974	0.00244	0.003707	0.005631	0.007119	0.007831	0.011025	0.012504
520	0	0.00075	0.002038	0.002414	0.003761	0.005636	0.007111	0.007818	0.010897	0.012482
519	0	0.00078	0.002015	0.002503	0.003774	0.005612	0.007114	0.007758	0.010965	0.012558
518	0	0.000759	0.00202	0.002401	0.003671	0.005586	0.007083	0.007741	0.010957	0.012445
517	0	0.000816	0.002019	0.002378	0.003743	0.005545	0.007028	0.007713	0.010933	0.01244
516	0	0.000647	0.001885	0.002342	0.003581	0.005383	0.006903	0.007623	0.010802	0.012382
515	0	0.000718	0.001975	0.002383	0.003599	0.005477	0.006893	0.007595	0.010737	0.012348
514	0	0.000749	0.001921	0.002306	0.003644	0.005414	0.006802	0.007537	0.010696	0.012358
513	0	0.000669	0.001912	0.002307	0.00355	0.005433	0.006802	0.00755	0.010682	0.012188
512	0	0.000785	0.001975	0.002338	0.003594	0.005463	0.00687	0.007531	0.010681	0.012269
511	0	0.000664	0.001809	0.002243	0.003423	0.005297	0.006702	0.007391	0.0106	0.012046
510	0	0.000781	0.001872	0.002306	0.003513	0.005328	0.006738	0.00744	0.010639	0.012099
509	0	0.000749	0.00188	0.002185	0.003365	0.005269	0.006661	0.007345	0.010507	0.012044
508	0	0.00074	0.001845	0.002176	0.003428	0.005228	0.00662	0.007277	0.010461	0.011916
507	0	0.000701	0.001796	0.00202	0.003276	0.005027	0.006472	0.007129	0.010281	0.011758
506	0	0.000785	0.001777	0.002153	0.003257	0.005102	0.006565	0.007204	0.010324	0.011787
505	0	0.000741	0.001742	0.001993	0.003204	0.005031	0.006336	0.00702	0.010121	0.011624
504	0	0.000731	0.001786	0.002042	0.003225	0.004949	0.006326	0.006982	0.010096	0.011673
503	0	0.000647	0.001724	0.001966	0.00302	0.004824	0.006124	0.006802	0.00992	0.011368
502	0	0.000643	0.00168	0.001823	0.002979	0.004747	0.006065	0.006803	0.009833	0.011249
501	0	0.000714	0.001684	0.001943	0.002952	0.004616	0.005906	0.006684	0.009728	0.011148
500	0	0.000687	0.00168	0.001827	0.002885	0.004643	0.005898	0.00649	0.009587	0.011153
499	0	0.000616	0.001501	0.001689	0.002733	0.004369	0.005641	0.006306	0.00938	0.010936
498	0	0.000621	0.00151	0.001595	0.002657	0.004333	0.005655	0.006278	0.009352	0.010917
497	0	0.000652	0.001457	0.001568	0.00263	0.004307	0.005443	0.006121	0.009234	0.010699
496	0	0.000656	0.001393	0.001505	0.00263	0.004194	0.005343	0.006062	0.009011	0.010534
495	0	0.000625	0.00143	0.001474	0.002446	0.004068	0.005321	0.006003	0.008984	0.01043
494	0	0.000665	0.00142	0.001487	0.002374	0.004054	0.005258	0.005845	0.008879	0.010383
493	0	0.000603	0.001331	0.001407	0.002312	0.003938	0.005033	0.005706	0.008671	0.010175
492	0	0.000643	0.001313	0.001354	0.002321	0.003884	0.005046	0.005615	0.008562	0.010138
491	0	0.000536	0.001202	0.001242	0.002111	0.003723	0.004764	0.005427	0.008405	0.009972
490	0	0.000535	0.00113	0.001116	0.002111	0.003678	0.004786	0.005314	0.008351	0.009763
489	0	0.00058	0.00125	0.001206	0.002097	0.003767	0.004672	0.005421	0.008253	0.009838
488	0	0.000611	0.001219	0.001152	0.002088	0.003516	0.004614	0.005269	0.008232	0.009543
487	0	0.000616	0.001152	0.001076	0.002052	0.00352	0.004525	0.005143	0.008032	0.009621
486	0	0.000584	0.001103	0.000996	0.001936	0.003458	0.004426	0.004913	0.008046	0.009462
485	0	0.000518	0.001104	0.000974	0.001887	0.0034	0.004354	0.004963	0.007911	0.009294
484	0	0.000505	0.00105	0.000889	0.001758	0.003217	0.004171	0.004766	0.00769	0.009206
483	0	0.000487	0.001019	0.0008	0.001717	0.003189	0.004157	0.00473	0.007604	0.009087
482	0	0.000576	0.001067	0.00092	0.001775	0.003301	0.004129	0.004692	0.00772	0.009076
481	0	0.000468	0.001072	0.000965	0.001667	0.003121	0.004089	0.004616	0.007499	0.009022
480	0	0.000487	0.000903	0.000738	0.001624	0.003091	0.00391	0.004519	0.007419	0.008788
479	0	0.000536	0.000903	0.000653	0.001543	0.002943	0.003865	0.004415	0.007461	0.008761
478	0	0.00046	0.000938	0.000674	0.001511	0.002902	0.003725	0.004298	0.007261	0.008739
477	0	0.000425	0.000827	0.000693	0.001507	0.002925	0.003659	0.00428	0.007194	0.008639
476	0	0.000576	0.000898	0.000599	0.001498	0.002893	0.00369	0.004199	0.007048	0.008543
475	0	0.000452	0.00085	0.000639	0.001342	0.002813	0.003655	0.004132	0.007004	0.008454
474	0	0.000424	0.000831	0.000482	0.001386	0.002768	0.003506	0.003992	0.006945	0.008354
473	0	0.000491	0.000831	0.000567	0.001391	0.002683	0.003582	0.003956	0.006867	0.008335
472	0	0.000545	0.000849	0.000576	0.001391	0.002745	0.003577	0.003915	0.006876	0.008343
471	0	0.000487	0.000898	0.000643	0.0014	0.002723	0.003425	0.00397	0.006836	0.008262
470	0	0.000572	0.000938	0.000598	0.001458	0.002786	0.003451	0.003987	0.006835	0.00828
469	0	0.000456	0.000849	0.000389	0.001216	0.002593	0.003313	0.003804	0.00666	0.008173
468	0	0.000519	0.000809	0.000693	0.001266	0.002674	0.003412	0.003911	0.006673	0.008113
467	0	0.000451	0.000759	0.00042	0.00122	0.002593	0.00324	0.003794	0.006655	0.008045
466	0	0.000456	0.000679	0.000501	0.001207	0.002535	0.003241	0.003691	0.006578	0.007913
465	0	0.000353	0.000737	0.000393	0.001194	0.002504	0.003196	0.003507	0.006475	0.00796
464	0	0.000326	0.000702	0.000322	0.001109	0.002446	0.003156	0.003638	0.00638	0.007869
463	0	0.000411	0.000671	0.000478	0.001069	0.002441	0.003129	0.003543	0.006394	0.00786
462	0	0.000474	0.00076	0.000376	0.001145	0.002387	0.003107	0.003557	0.006384	0.007869
461	0	0.000451	0.000737	0.000384	0.001095	0.002436	0.003124	0.003516	0.006307	0.007692
460	0	0.000375	0.000711	0.000241	0.001019	0.002347	0.002954	0.00335	0.006082	0.007607
459	0	0.000388	0.000666	0.000321	0.001104	0.002369	0.002899	0.003399	0.00624	0.007633
458	0	0.000492	0.000769	0.00034	0.001087	0.002396	0.002967	0.003516	0.00624	0.007679
457	0	0.000438	0.000769	0.00025	0.001073	0.002306	0.002954	0.003395	0.006222	0.007615
456	0	0.000581	0.000738	0.000282	0.001024	0.002441	0.002976	0.003417	0.006317	0.007652
455	0	0.000412	0.000613	0.000277	0.00098	0.002268	0.002919	0.003226	0.006153	0.007506
454	0	0.000317	0.000568	0.000179	0.00089	0.002227	0.002717	0.00314	0.00605	0.007303
453	0	0.000358	0.000604	0.000161	0.000868	0.002182	0.002785	0.003023	0.005982	0.007348
452	0	0.000232	0.000541	9.4e-05	0.000877	0.002128	0.002668	0.003109	0.006027	0.007361
451	0	0.000363	0.000676	9.4e-05	0.000967	0.002174	0.002749	0.003118	0.005945	0.007379
450	0	0.000448	0.00055	0.000242	0.000882	0.002111	0.002713	0.003149	0.005977	0.007348
449	0	0.000381	0.000631	0.000175	0.000927	0.002214	0.002789	0.003163	0.005909	0.007343
448	0	0.000393	0.000743	0.000286	0.00102	0.002312	0.002753	0.003162	0.005998	0.007401
447	0	0.000478	0.000733	0.000254	0.000966	0.002307	0.002909	0.003229	0.006074	0.007486
446	0	0.000398	0.000613	0.000286	0.000985	0.002128	0.002825	0.003118	0.005981	0.007333
445	0	0.000532	0.000779	0.000237	0.00098	0.002196	0.002758	0.003127	0.005854	0.007329
444	0	0.000483	0.000685	0.000192	0.000908	0.002259	0.00273	0.003189	0.005999	0.007397
443	0	0.000385	0.000568	0.000134	0.000895	0.002084	0.002713	0.003069	0.005805	0.007239
442	0	0.000479	0.000559	0.000179	0.000922	0.002124	0.002713	0.003019	0.00586	0.007153
441	0	0.000492	0.000792	0.00034	0.000913	0.002281	0.002753	0.003109	0.005909	0.007288
440	0	0.000264	0.000667	9e-05	0.000922	0.002156	0.002705	0.002934	0.005762	0.007205
439	0	0.000407	0.000599	0.00025	0.00085	0.002183	0.0027	0.002992	0.005757	0.007218
438	0	0.000586	0.000792	0.000309	0.000989	0.002223	0.002808	0.003078	0.005883	0.007281
437	0	0.000318	0.000609	0.000148	0.000922	0.002125	0.002732	0.002925	0.005748	0.007214
436	0	0.000456	0.000626	0.000286	0.001002	0.002214	0.002781	0.003087	0.005833	0.007245
435	0	0.000357	0.000546	0.000228	0.000881	0.00217	0.002678	0.002948	0.005821	0.007124
434	0	0.00043	0.000622	0.000251	0.000936	0.00213	0.002732	0.003106	0.005844	0.007297
433	0	0.000497	0.000738	0.000385	0.000971	0.002246	0.002745	0.003204	0.005848	0.007282
432	0	0.000372	0.000721	0.000291	0.000963	0.00231	0.002814	0.00298	0.005827	0.00722
431	0	0.000398	0.000622	0.00025	0.000953	0.002224	0.002795	0.003039	0.00584	0.007239
430	0	0.000408	0.000685	0.000332	0.000923	0.002243	0.002891	0.003022	0.005792	0.007182
429	0	0.000457	0.000761	0.000197	0.00108	0.002207	0.002801	0.003161	0.005788	0.007287
428	0	0.000233	0.000471	0.000166	0.000811	0.002055	0.00265	0.003006	0.00575	0.007127
427	0	0.000474	0.00064	0.000219	0.000999	0.002208	0.002847	0.003005	0.005777	0.007285
426	0	0.000408	0.000525	6.8e-05	0.000857	0.002106	0.00275	0.002971	0.005685	0.007176
425	0	0.000331	0.000636	0.000116	0.000896	0.002132	0.002745	0.003047	0.005658	0.007058
424	0	0.000395	0.00057	0.000211	0.000884	0.002147	0.00285	0.003071	0.005855	0.007201
423	0	9.4e-05	0.000439	-2.7e-05	0.000807	0.002044	0.002689	0.00282	0.005576	0.007018
422	0	0.000363	0.00069	0.000318	0.00096	0.002264	0.002873	0.003013	0.005847	0.007244
421	0	0.000368	0.000651	0.000171	0.000871	0.002235	0.002866	0.003106	0.005788	0.007281
420	0	0.000279	0.000552	0.000193	0.000849	0.002095	0.002804	0.003029	0.005861	0.007277
419	0	0.000324	0.000539	0.000135	0.000827	0.002218	0.00276	0.003058	0.005823	0.00713
418	0	0.000405	0.000679	0.000216	0.000921	0.002268	0.00285	0.003203	0.006019	0.007391
417	0	0.000436	0.000629	0.000149	0.000899	0.002255	0.002928	0.003145	0.005962	0.007439
416	0	0.000301	0.000557	8.1e-05	0.000868	0.002134	0.002793	0.002979	0.005782	0.007301
415	0	0.000441	0.00067	0.000256	0.000868	0.002202	0.002915	0.003273	0.006014	0.007395
414	0	0.000265	0.00062	9.4e-05	0.000809	0.002138	0.002901	0.003172	0.005945	0.007354
413	0	0.000261	0.000598	0.000189	0.000922	0.002251	0.003073	0.003277	0.006118	0.007367
412	0	0.000395	0.00062	0.000197	0.000862	0.002056	0.002986	0.00328	0.005951	0.007382
411	0	0.000403	0.000641	0.000197	0.000996	0.002284	0.003028	0.003322	0.006024	0.007472
410	0	0.000355	0.00057	0.000144	0.000925	0.002211	0.002978	0.003303	0.006131	0.007529
409	0	0.000408	0.000654	0.000188	0.000973	0.00229	0.003088	0.003345	0.006189	0.007614
408	0	0.000394	0.00056	0.000223	0.000981	0.002325	0.003073	0.003411	0.006186	0.007605
407	0	0.000493	0.00073	0.000313	0.00108	0.002512	0.003246	0.003612	0.006354	0.007854
406	0	0.000429	0.00068	0.000317	0.001052	0.002426	0.003213	0.003588	0.006424	0.00781
405	0	0.000335	0.00063	0.000254	0.001043	0.002443	0.003249	0.003654	0.006441	0.007832
404	0	0.000389	0.000738	0.00038	0.001137	0.002403	0.003325	0.003771	0.006572	0.007977
403	0	0.00039	0.00077	0.000394	0.00116	0.002525	0.003407	0.003854	0.006596	0.008006
402	0	0.000425	0.000694	0.000461	0.00116	0.002566	0.003471	0.004012	0.00682	0.008148
401	0	0.000394	0.000779	0.000506	0.00125	0.00268	0.003504	0.004105	0.006819	0.00823
400	0	0.000354	0.000775	0.000435	0.001287	0.002771	0.003556	0.004152	0.007009	0.00849
399	0	0.000408	0.000884	0.00048	0.001261	0.002814	0.003653	0.004236	0.00711	0.008446
398	0	0.000422	0.000835	0.000534	0.001361	0.002897	0.003755	0.004466	0.00726	0.008694
397	0	0.000413	0.001006	0.00066	0.001523	0.003007	0.004029	0.004659	0.007511	0.008836
396	0	0.000485	0.000935	0.000755	0.001628	0.003181	0.004091	0.004848	0.007648	0.008957
395	0	0.000499	0.001083	0.000813	0.001827	0.003327	0.004319	0.005118	0.007876	0.009222
394	0	0.00044	0.001066	0.000841	0.001842	0.003356	0.004354	0.005104	0.008001	0.009418
393	0	0.00045	0.001071	0.001031	0.002032	0.003557	0.004587	0.005493	0.008293	0.009693
392	0	0.000631	0.001199	0.001117	0.002133	0.003904	0.004876	0.005815	0.008678	0.010043
391	0	0.000581	0.001334	0.001298	0.002365	0.003987	0.005124	0.006186	0.008892	0.010314
390	0	0.000586	0.001376	0.001339	0.002438	0.004184	0.005363	0.006394	0.009176	0.010595
389	0	0.000513	0.001452	0.001538	0.002651	0.004504	0.005634	0.006675	0.009534	0.011014
388	0	0.000716	0.001575	0.001697	0.002983	0.004819	0.006073	0.007267	0.010015	0.011456
387	0	0.000614	0.001563	0.001775	0.003099	0.004982	0.006466	0.007639	0.010372	0.011796
386	0	0.000537	0.001703	0.002084	0.003327	0.005308	0.006794	0.008014	0.010844	0.012187
385	0	0.000727	0.002061	0.002355	0.003777	0.005787	0.007251	0.008643	0.011527	0.012867
384	0	0.00084	0.002311	0.002674	0.004133	0.006177	0.007822	0.009244	0.012007	0.013368
383	0	0.001007	0.002428	0.003061	0.004488	0.006873	0.008323	0.010186	0.013093	0.014619
382	0	0.001	0.002585	0.003291	0.005208	0.007274	0.009264	0.0111	0.013738	0.015235
381	0	0.001149	0.002875	0.003614	0.005365	0.007886	0.009797	0.011692	0.014749	0.016012
380	0	0.000992	0.00315	0.004053	0.006121	0.008323	0.010499	0.012533	0.015239	0.016691
379	0	0.000933	0.003259	0.004481	0.006461	0.009005	0.011296	0.013437	0.015934	0.017563
378	0	0.001227	0.003624	0.004752	0.007036	0.009765	0.012116	0.014057	0.017098	0.018388
377	0	0.001313	0.004113	0.005566	0.007834	0.010705	0.0132	0.015621	0.018379	0.019716
376	0	0.001557	0.004438	0.006029	0.008494	0.011546	0.014116	0.016702	0.019341	0.020822
375	0	0.001616	0.004648	0.006638	0.008987	0.012413	0.015242	0.017685	0.020675	0.022015
374	0	0.001612	0.005246	0.007075	0.009851	0.013448	0.016368	0.019101	0.021737	0.023322
373	0	0.001875	0.005493	0.007929	0.010733	0.014506	0.017677	0.02048	0.023224	0.024558
372	0	0.001924	0.005946	0.008546	0.011582	0.015568	0.018809	0.021881	0.02472	0.026049
371	0	0.001718	0.006198	0.009136	0.012239	0.016421	0.020186	0.023259	0.026067	0.027324
370	0	0.002234	0.007025	0.009945	0.01342	0.017847	0.021732	0.025116	0.02769	0.029173
369	0	0.002328	0.007478	0.010785	0.014313	0.019051	0.023246	0.026734	0.029495	0.030772
368	0	0.002424	0.007924	0.011624	0.015425	0.020436	0.024716	0.028413	0.031065	0.032448
367	0	0.002479	0.0085	0.012372	0.016424	0.021494	0.025972	0.02996	0.032792	0.033912
366	0	0.00272	0.008891	0.013138	0.017286	0.022751	0.027578	0.031668	0.034326	0.035464
365	0	0.002734	0.00928	0.013737	0.018071	0.023743	0.028767	0.032923	0.035667	0.036977
364	0	0.002862	0.009807	0.014377	0.019104	0.024809	0.030169	0.034309	0.03691	0.038293
363	0	0.00292	0.010093	0.015059	0.019718	0.025795	0.031178	0.035696	0.038241	0.039395
362	0	0.003121	0.010409	0.015626	0.020675	0.026708	0.032156	0.03663	0.039457	0.0406
361	0	0.003293	0.010768	0.016116	0.02117	0.027503	0.033145	0.037708	0.040577	0.041753
360	0	0.003339	0.011199	0.016599	0.02173	0.028101	0.033892	0.038773	0.041406	0.042554
359	0	0.003444	0.011262	0.016881	0.022131	0.028644	0.034434	0.039482	0.041901	0.04324
358	0	0.003526	0.011553	0.017198	0.022471	0.029104	0.035194	0.040052	0.042658	0.04382
357	0	0.003526	0.01168	0.01753	0.022931	0.029562	0.035571	0.040583	0.043218	0.044321
356	0	0.003513	0.011857	0.017682	0.023223	0.029865	0.035992	0.041113	0.043572	0.044826
355	0	0.003568	0.011947	0.017896	0.023464	0.030275	0.036502	0.04161	0.044216	0.045267
354	0	0.003473	0.012219	0.018017	0.023774	0.030621	0.036858	0.041961	0.044601	0.045748
353	0	0.003515	0.012202	0.018321	0.024079	0.031154	0.037493	0.042635	0.045308	0.046408
352	0	0.003598	0.012402	0.0187	0.024465	0.031529	0.037956	0.043299	0.045923	0.046818
351	0	0.003885	0.012708	0.019072	0.025037	0.032194	0.038758	0.044091	0.046754	0.047802
350	0	0.003871	0.013117	0.019633	0.025577	0.032917	0.03968	0.045019	0.047683	0.048642
349	0	0.003959	0.013339	0.019888	0.026149	0.033534	0.040239	0.045918	0.048497	0.049524
348	0	0.003895	0.01362	0.020614	0.026781	0.034252	0.041242	0.046904	0.049307	0.050559
347	0	0.004151	0.013967	0.021025	0.027356	0.035137	0.042142	0.048074	0.050403	0.051709
346	0	0.004015	0.014248	0.021554	0.027986	0.03594	0.043164	0.048878	0.051425	0.052525
345	0	0.004117	0.014558	0.021882	0.028457	0.036665	0.044069	0.049985	0.052433	0.053444
344	0	0.004394	0.014978	0.022541	0.029352	0.037403	0.04501	0.050903	0.053396	0.054363
343	0	0.004359	0.015284	0.022982	0.029622	0.03801	0.045748	0.051596	0.054047	0.055113
342	0	0.004282	0.015159	0.023201	0.029983	0.038386	0.04616	0.052184	0.054665	0.055723
341	0	0.004474	0.015507	0.023502	0.030588	0.038789	0.046589	0.052745	0.055121	0.056057
340	0	0.004484	0.015602	0.023454	0.030619	0.038903	0.046733	0.052741	0.055236	0.056146
339	0	0.004472	0.015406	0.023567	0.030377	0.038936	0.046723	0.052636	0.055038	0.05617
338	0	0.004283	0.015191	0.023191	0.030238	0.038478	0.046137	0.052101	0.054585	0.055659
337	0	0.004456	0.015213	0.023007	0.029967	0.038226	0.04589	0.05187	0.05406	0.055138
336	0	0.004243	0.014798	0.022669	0.029375	0.037439	0.045011	0.050819	0.053384	0.054466
335	0	0.004423	0.01471	0.022313	0.029038	0.036884	0.044061	0.049953	0.052584	0.053474
334	0	0.003998	0.014346	0.02157	0.028228	0.035955	0.04317	0.049002	0.051337	0.052548
333	0	0.003954	0.01391	0.021133	0.027545	0.03501	0.042127	0.047921	0.050165	0.051209
332	0	0.003832	0.013699	0.020359	0.026833	0.034249	0.041255	0.04665	0.049172	0.050108
331	0	0.004022	0.013342	0.020312	0.026248	0.033666	0.040286	0.045802	0.048025	0.049211
330	0	0.003668	0.012727	0.019509	0.025238	0.032518	0.038903	0.044322	0.046554	0.047991
329	0	0.003609	0.012458	0.018919	0.02488	0.031652	0.038213	0.043348	0.045868	0.047212
328	0	0.003631	0.012172	0.018758	0.024311	0.031275	0.037525	0.042609	0.045189	0.046469
327	0	0.003392	0.012235	0.018365	0.023651	0.030618	0.036645	0.042006	0.043846	0.045733
326	0	0.003419	0.012169	0.017923	0.023673	0.030265	0.035811	0.041315	0.04346	0.044574
325	0	0.003487	0.011654	0.017453	0.023288	0.029995	0.035519	0.040552	0.042901	0.044317
324	0	0.003475	0.011634	0.017312	0.022985	0.029363	0.034904	0.040394	0.04257	0.043926
323	0	0.003595	0.011763	0.017572	0.022963	0.029674	0.034731	0.040172	0.042198	0.043368
322	0	0.003607	0.011559	0.017234	0.02268	0.028786	0.034327	0.039772	0.041911	0.043359
321	0	0.003319	0.01122	0.016876	0.022198	0.028585	0.034171	0.03944	0.041272	0.042665
320	0	0.003573	0.011801	0.016967	0.022583	0.028869	0.034078	0.039474	0.041528	0.042966
319	0	0.003092	0.011111	0.016552	0.021726	0.028446	0.033789	0.038966	0.041001	0.04231
318	0	0.003532	0.011077	0.016779	0.022079	0.028274	0.033814	0.039031	0.04125	0.042534
317	0	0.00383	0.01125	0.016695	0.022343	0.028382	0.03397	0.039399	0.041492	0.043086
316	0	0.003252	0.011002	0.016738	0.022261	0.028236	0.033884	0.038954	0.040934	0.042733
315	0	0.003284	0.011121	0.016481	0.021888	0.028405	0.03348	0.038996	0.040928	0.04234
314	0	0.003122	0.011168	0.016472	0.021936	0.028729	0.033857	0.039269	0.041204	0.042873
313	0	0.003725	0.011639	0.017288	0.022426	0.029122	0.034651	0.039811	0.042322	0.04364
312	0	0.003384	0.011556	0.01703	0.022588	0.029559	0.034602	0.040466	0.04244	0.044096
311	0	0.003549	0.011495	0.017572	0.022892	0.02985	0.035353	0.041152	0.043157	0.044753
310	0	0.00359	0.01166	0.017848	0.023233	0.030609	0.036165	0.041703	0.044219	0.045733
309	0	0.003558	0.012005	0.018338	0.024081	0.031329	0.037292	0.043226	0.045591	0.047276
308	0	0.003618	0.013013	0.019171	0.02501	0.032371	0.038421	0.0451	0.047351	0.048527
307	0	0.003687	0.013046	0.019981	0.02628	0.033864	0.040415	0.047056	0.049282	0.050676
306	0	0.00413	0.014317	0.021362	0.027856	0.036096	0.043098	0.050183	0.052182	0.053656
305	0	0.004151	0.014982	0.022506	0.029517	0.038074	0.045322	0.053015	0.055159	0.056865
304	0	0.004586	0.016413	0.02437	0.031896	0.04151	0.049225	0.057009	0.059604	0.060946
303	0	0.004657	0.017439	0.026665	0.034732	0.044593	0.053372	0.061728	0.064044	0.06569
302	0	0.00485	0.018987	0.028924	0.037882	0.048755	0.058186	0.067293	0.069581	0.071036
301	0	0.005435	0.021055	0.031875	0.041819	0.053673	0.063894	0.073613	0.076152	0.077394
300	0	0.005852	0.022999	0.035143	0.045731	0.058543	0.069935	0.080489	0.082864	0.084193
299	0	0.006055	0.025264	0.038671	0.050323	0.064347	0.076437	0.088244	0.09047	0.091788
298	0	0.006583	0.027341	0.042401	0.054796	0.070065	0.083429	0.095909	0.098178	0.099567
297	0	0.007207	0.029846	0.04608	0.059832	0.07624	0.090399	0.103806	0.106235	0.107115
296	0	0.007961	0.031951	0.049475	0.064467	0.081298	0.096766	0.111182	0.113183	0.114147
295	0	0.008407	0.034015	0.052365	0.067963	0.085481	0.101818	0.116434	0.118397	0.119509
294	0	0.008746	0.034408	0.053611	0.069863	0.088368	0.104847	0.119265	0.121953	0.122412
293	0	0.008508	0.034459	0.054627	0.070479	0.089278	0.106114	0.120332	0.122149	0.122895
292	0	0.007911	0.033191	0.053215	0.069247	0.087214	0.10385	0.118067	0.119113	0.119359
291	0	0.00792	0.032778	0.052528	0.067412	0.085688	0.101267	0.115066	0.116234	0.116449
290	0	0.008068	0.032103	0.051378	0.06708	0.08423	0.099648	0.112591	0.113005	0.113304
289	0	0.008369	0.032948	0.051514	0.067008	0.083126	0.097427	0.110798	0.111038	0.110531
288	0	0.006797	0.030392	0.04858	0.064322	0.080137	0.092759	0.106372	0.105943	0.105362
287	0	0.006922	0.029605	0.045309	0.060152	0.074719	0.088004	0.098989	0.097829	0.096882
286	0	0.00649	0.025819	0.040839	0.054135	0.067075	0.077505	0.088558	0.086892	0.084829
285	0	0.004885	0.022285	0.035282	0.047005	0.057203	0.066677	0.07561	0.073874	0.071306
284	0	0.004387	0.018598	0.030441	0.040775	0.049119	0.05625	0.063607	0.059807	0.059647
283	0	0.003129	0.015426	0.024827	0.033796	0.040588	0.045812	0.051825	0.047187	0.045215
282	0	0.003121	0.012808	0.018943	0.028147	0.033185	0.037551	0.042229	0.037418	0.034239
281	0	0.000883	0.009746	0.017167	0.025147	0.027744	0.030138	0.035629	0.029702	0.026299
280	0	0.001269	0.007137	0.011935	0.02052	0.023027	0.024601	0.028084	0.02185	0.017251
279	0	-0.000322	0.008031	0.010742	0.016631	0.016631	0.017384	0.020996	0.014715	0.010083
278	0	-0.000431	0.003203	0.004682	0.011447	0.012422	0.010651	0.012777	0.005031	0.001815
277	0	-0.002463	0.001925	0.001741	0.00645	0.00506	0.00506	0.006079	0	-0.006356
276	0	0.001247	-0.000288	0.002498	0.005982	0.00327	-0.000479	0.002402	-0.003627	-0.01079
275	0	0.000202	-0.001406	-0.004005	0.00313	-0.0001	-0.002507	-0.001606	-0.011123	-0.016774
274	0	-0.000522	-0.000314	-0.000522	0.002833	-0.001253	-0.00468	-0.00437	-0.012879	-0.015813
273	0	-0.002619	-0.006411	-0.00598	-0.00414	-0.006627	-0.013579	-0.011452	-0.019481	-0.026644
272	0	-0.002357	-0.003698	-0.00847	-0.001012	-0.007254	-0.014825	-0.01319	-0.0228	-0.027895
271	0	-0.001032	-0.004684	-0.007177	-0.002976	-0.00729	-0.014348	-0.014459	-0.02391	-0.030277
270	0	-0.003428	-0.006596	-0.00823	-0.004957	-0.009509	-0.018018	-0.017562	-0.028259	-0.032685
269	0	-0.00342	-0.008138	-0.010778	-0.006692	-0.014351	-0.019188	-0.020008	-0.030878	-0.037226
268	0	-0.001996	-0.00423	-0.01123	-0.00633	-0.011474	-0.015594	-0.018958	-0.029597	-0.033781
267	0	-0.004833	-0.005717	-0.010737	-0.00597	-0.010861	-0.016807	-0.017422	-0.030611	-0.036294
266	0	-0.003941	-0.007846	-0.010946	-0.005637	-0.00927	-0.015935	-0.018219	-0.02674	-0.035705
265	0	-0.003138	-0.004088	-0.008675	-0.003002	-0.008273	-0.012417	-0.01507	-0.024877	-0.032312
264	0	-0.001136	-0.00326	-0.006076	-0.001136	-0.005514	-0.011514	-0.01193	-0.023136	-0.030228
263	0	-0.002678	-0.003566	-0.006369	-0.004306	-0.004306	-0.008422	-0.01032	-0.021112	-0.028719
262	0	-0.002878	-0.004627	-0.004151	0.000643	-0.00032	-0.005262	-0.007475	-0.017452	-0.022204
261	0	-0.001922	-0.001398	-0.003835	0.002107	-0.001224	-0.003488	-0.00314	-0.014635	-0.024181
260	0	-0.004848	-0.002334	-0.006388	0.002346	-0.001752	-0.006581	-0.004655	-0.017206	-0.024824
259	0	-0.0013	-0.001516	-0.002811	0.004799	0.001521	-0.0071	-0.004747	-0.016182	-0.023435
258	0	-0.002396	-0.00096	-0.002635	0.00265	-0.002157	-0.008091	-0.010208	-0.022925	-0.028809
257	0	-0.005211	-0.006762	-0.00702	-0.000262	-0.007278	-0.016206	-0.016206	-0.028651	-0.036433
256	0	-0.000277	-0.001107	-0.007959	-0.000831	-0.007415	-0.016842	-0.016042	-0.03048	-0.036888
255	0	-0.004268	-0.005681	-0.005963	-0.005681	-0.008774	-0.017099	-0.016549	-0.027957	-0.03724
254	0	-0.000583	-0.002036	-0.008372	0.000583	-0.007513	-0.013488	-0.015743	-0.026021	-0.034718
253	0	-0.002052	-0.00176	-0.004967	-0.001467	-0.006706	-0.012455	-0.010451	-0.026225	-0.033086
252	0	-0.000291	0.001169	-0.003198	0.002048	-0.004645	-0.01152	-0.012655	-0.024677	-0.033413
251	0	-0.002882	-0.002882	-0.00202	-0.000289	-0.00603	-0.010287	-0.009439	-0.024727	-0.029346
250	0	0.000567	0.001135	-0.00198	0.002559	-0.003951	-0.01147	-0.01147	-0.021028	-0.030379
249	0	-0.003862	0	-0.002487	0.001667	-0.00496	-0.007963	-0.007419	-0.021096	-0.026866
248	0	0.000538	-0.000269	-0.002679	0.004322	-0.000537	-0.006667	-0.005342	-0.017384	-0.023028
247	0	-0.001288	-0.001288	-0.003084	0.001032	-0.000773	-0.006908	-0.004618	-0.0162	-0.025053
246	0	-0.001228	-0.002208	-0.004161	0.001972	-0.001228	-0.004648	-0.003917	-0.013319	-0.019476
245	0	-0.001164	-0.000466	-0.002093	0.002807	0.002338	-0.00302	0.001401	-0.006478	-0.01354
244	0	-0.001546	0.000221	0.000664	0.006913	0.004895	0.005342	0.008264	-0.000663	-0.008544
243	0	-0.004273	-0.002142	0.000429	0.007143	0.006706	0.007143	0.01197	0.0028	-0.00491
242	0	-0.003573	0.001691	0.001479	0.009817	0.010898	0.011547	0.018318	0.010033	0.002964
241	0	-0.004455	0	0.002137	0.014084	0.013864	0.015849	0.025011	0.018511	0.010356
240	0	-0.003777	0.000447	0.005842	0.013601	0.021737	0.020799	0.032666	0.025744	0.017069
239	0	-0.002899	0.002918	0.007579	0.020088	0.0234	0.026738	0.036381	0.030362	0.0234
238	0	-0.005575	0.001687	0.007357	0.018923	0.024527	0.026908	0.043023	0.033828	0.025716
237	0	-0.007807	0.001029	0.006905	0.019617	0.026843	0.029768	0.046596	0.037914	0.028669
236	0	-0.011097	0.000449	0.005884	0.019775	0.030252	0.027848	0.045457	0.040494	0.027369
235	0	-0.01173	-0.000625	0.006303	0.028446	0.034502	0.034502	0.051074	0.039956	0.028446
234	0	-0.016322	0.003712	0.012181	0.034608	0.028645	0.031616	0.054049	0.03964	0.033608
233	0	-0.014101	0.001436	0.002876	0.028125	0.038963	0.019045	0.053308	0.035839	0.01755
232	0	-0.004098	0.014652	0.014652	0.061831	0.040981	0.029816	0.05711	0.045528	0.038725
231	0	0.00274	0.005498	0.02242	0.064677	0.052178	0.008273	0.040029	0.025306	0.031136
230	0	0.003205	0.029735	0.009687	0.076634	0.050753	0.003205	0.08046	0.033168	0.050753

## Sheet: SFig 3b
SFig. 3b
Wavelength (nm)	Absorbance
800	-0.000384	0.000464	5.9e-05	0.000227	0.000269	0.000666	0.001059	0.002078	0.001511	0.000573	0.001346	0.000835	0.001469	0.001596	0.001118	0.002218
799	-0.000346	0.000426	-0.000126	5.1e-05	5.1e-05	0.000456	0.00098	0.001894	0.001407	0.000258	0.001217	0.000646	0.001395	0.001496	0.001048	0.001941
798	-0.000228	0.000554	-6.7e-05	-1.2e-05	0.000203	0.000469	0.000968	0.002018	0.001391	0.000338	0.00123	0.000748	0.001366	0.001649	0.001027	0.002099
797	-0.00027	0.000393	-0.000106	7.6e-05	8.4e-05	0.000431	0.000871	0.001969	0.001375	0.00022	0.001074	0.000554	0.001307	0.001481	0.00093	0.002007
796	-0.000313	0.000499	-0.000216	8e-05	4.2e-05	0.000397	0.000795	0.001881	0.001261	0.000152	0.001143	0.00066	0.00124	0.001261	0.000905	0.002157
795	-0.000351	0.000462	-9.7e-05	6.8e-05	0.000106	0.00039	0.000784	0.001942	0.001356	0.000148	0.001097	0.000657	0.001339	0.001462	0.001025	0.002142
794	-0.000296	0.000648	0.000127	0.000237	0.000216	0.000559	0.001017	0.002066	0.001513	0.000411	0.001237	0.000818	0.001509	0.001552	0.001131	0.002134
793	-0.000356	0.000555	-7.6e-05	0.00011	0.000229	0.000483	0.000814	0.002013	0.001375	0.000267	0.001213	0.000657	0.001396	0.001349	0.001014	0.002
792	-0.000292	0.000539	-4.2e-05	0.000114	0.000144	0.0005	0.000883	0.001963	0.001342	0.000305	0.001189	0.000611	0.001274	0.001452	0.000942	0.002048
791	-0.000259	0.000488	-6e-05	0.000106	0.00014	0.00045	0.0009	0.001998	0.001466	0.000271	0.001211	0.000705	0.001364	0.001496	0.000981	0.002049
790	-0.000348	0.000403	-0.000123	-1.7e-05	8.5e-05	0.000391	0.000816	0.001945	0.001271	0.000267	0.001024	0.00068	0.00128	0.001374	0.000871	0.001983
789	-0.000395	0.000361	-2.6e-05	3.4e-05	0.000165	0.000395	0.000867	0.002044	0.001353	0.000191	0.001114	0.000616	0.001302	0.001417	0.00094	0.002117
788	-0.000357	0.000439	-0.000208	3e-05	5.1e-05	0.000307	0.000805	0.001841	0.00124	9e-05	0.001031	0.000647	0.001231	0.001312	0.000967	0.002034
787	-0.000341	0.000515	-9.8e-05	0.000229	0.000246	0.000421	0.000873	0.002025	0.001453	0.000268	0.00118	0.000724	0.001282	0.001376	0.001026	0.00209
786	-0.00037	0.000545	-9.8e-05	0.000192	0.000255	0.000392	0.000874	0.001933	0.001339	0.000273	0.001181	0.00072	0.001356	0.001318	0.001049	0.002062
785	-0.000221	0.000538	1.7e-05	0.000201	0.000213	0.000448	0.000986	0.001969	0.00134	0.000316	0.001135	0.00073	0.001439	0.001387	0.001063	0.00208
784	-0.000217	0.000666	3.8e-05	0.000273	0.000307	0.000533	0.000995	0.002021	0.001384	0.000397	0.001148	0.000785	0.001465	0.001409	0.001123	0.002099
783	-0.00026	0.000555	4.3e-05	0.000171	0.000239	0.000504	0.000902	0.001899	0.001304	0.000291	0.001236	0.000718	0.001385	0.001368	0.001022	0.001985
782	-0.00038	0.000427	-0.000111	0	6.4e-05	0.000406	0.000855	0.001811	0.001288	0.000171	0.001057	0.000543	0.001202	0.001335	0.000847	0.001919
781	-0.000312	0.000496	-4.7e-05	4.2e-05	0.000149	0.000453	0.000954	0.001894	0.001323	0.000248	0.00104	0.000637	0.001336	0.001409	0.000984	0.001915
780	-0.000351	0.000449	-0.000176	-1.3e-05	2.6e-05	0.000355	0.000775	0.001801	0.001273	8.1e-05	0.00096	0.000492	0.001196	0.001299	0.000839	0.001904
779	-0.000411	0.000416	-0.000179	1.3e-05	4.3e-05	0.000369	0.000879	0.001901	0.001326	0.000133	0.001046	0.000587	0.001291	0.001386	0.000845	0.001979
778	-0.000372	0.000373	-0.000167	5.2e-05	1.3e-05	0.000318	0.000871	0.001886	0.001322	0.000129	0.001013	0.000549	0.001249	0.001266	0.00088	0.001937
777	-0.00033	0.000335	-0.000176	9e-06	0	0.000279	0.000828	0.001848	0.001293	7.7e-05	0.000953	0.00048	0.001245	0.001245	0.000901	0.001981
776	-0.000403	0.000374	-0.000193	-1.3e-05	4.8e-05	0.000357	0.000807	0.00187	0.001194	9.5e-05	0.000992	0.000528	0.00119	0.001225	0.000936	0.001931
775	-0.00036	0.000438	-0.000159	4.3e-05	0.000146	0.000322	0.000821	0.001949	0.001238	9.4e-05	0.000997	0.000606	0.001298	0.001264	0.000997	0.002
774	-0.000309	0.000494	-0.000146	0.000103	0.000142	0.000425	0.00089	0.00192	0.001251	0.00018	0.00101	0.000614	0.001303	0.001221	0.000963	0.002049
773	-0.000313	0.000529	-3e-05	0.000168	0.000211	0.000387	0.000899	0.001982	0.001227	0.000263	0.00105	0.000607	0.00133	0.001201	0.000981	0.001999
772	-0.000314	0.000504	-0.000125	7.8e-05	0.000142	0.000331	0.000792	0.001862	0.001258	0.000146	0.000977	0.000603	0.001309	0.00115	0.000939	0.001957
771	-0.000236	0.00059	5e-06	0.000181	0.000138	0.000469	0.001	0.001954	0.001327	0.000207	0.00112	0.000556	0.001358	0.001245	0.001021	0.001984
770	-0.000185	0.000561	9e-06	0.000143	0.000181	0.000461	0.000901	0.001869	0.001333	0.000199	0.001091	0.000582	0.001316	0.001264	0.000944	0.001925
769	-0.000323	0.000435	-3e-05	0.001065	0.000103	0.000384	0.000962	0.001921	0.001303	0.000125	0.001022	0.000517	0.001277	0.001186	0.000832	0.001861
768	-0.000289	0.000393	-0.000121	0.000924	4e-06	0.000311	0.000837	0.00188	0.001209	2.6e-05	0.001014	0.000483	0.001122	0.001127	0.000734	0.001897
767	-0.000379	0.000423	-0.000233	0.000994	4.4e-05	0.000302	0.00083	0.001859	0.001258	8.2e-05	0.000972	0.000462	0.001158	0.001162	0.000704	0.001916
766	-0.000302	0.000358	-0.000246	0.001003	0	0.000315	0.00089	0.001934	0.001223	-7.3e-05	0.000972	0.000475	0.001089	0.001184	0.000804	0.001886
765	-0.000401	0.000333	-0.000298	0.000856	-3e-05	0.000216	0.000818	0.001823	0.001199	-2.6e-05	0.000835	0.000381	0.001064	0.001043	0.000766	0.001827
764	-0.000414	0.000329	-0.000185	0.000952	-6.4e-05	0.000242	0.000783	0.00185	0.001147	-7.3e-05	0.000918	0.000506	0.001138	0.001039	0.000831	0.00185
763	-0.00042	0.000324	-0.000229	0.001017	3e-05	0.000246	0.0008	0.001867	0.001138	2.1e-05	0.000883	0.000467	0.001195	0.000974	0.000861	0.001863
762	-0.000315	0.000468	-0.000134	0.001009	-4e-06	0.00029	0.000849	0.001843	0.001183	6.1e-05	0.000936	0.000559	0.001209	0.000988	0.000888	0.001899
761	-0.000342	0.00042	-9.5e-05	0.00104	6.1e-05	0.000273	0.000815	0.001791	0.001157	6.5e-05	0.000906	0.000503	0.001231	0.000975	0.000854	0.001826
760	-0.000299	0.000429	-0.000134	0.001036	4.3e-05	0.000355	0.00085	0.00181	0.001149	6.5e-05	0.000885	0.000464	0.001262	0.000984	0.000854	0.001827
759	-0.000277	0.000524	-7.4e-05	0.001006	0.000108	0.000433	0.00088	0.001841	0.001228	9.1e-05	0.000989	0.000481	0.001245	0.001015	0.000837	0.00181
758	-0.000221	0.000551	-0.000122	0.001046	6.5e-05	0.00039	0.000915	0.00185	0.001272	0.000134	0.001002	0.000394	0.001206	0.001102	0.00085	0.001842
757	-0.00026	0.00036	-0.000174	0.000886	-4.3e-05	0.000282	0.00089	0.001852	0.001199	4.3e-05	0.000933	0.000343	0.00112	0.000968	0.000747	0.001756
756	-0.000268	0.000391	-0.000143	0.000995	-2.1e-05	0.000335	0.0009	0.001992	0.001252	-2.6e-05	0.001021	0.000491	0.001117	0.001091	0.000769	0.001818
755	-0.000299	0.000348	-0.000173	0.000826	-2.6e-05	0.000209	0.000839	0.001823	0.001161	-0.000152	0.000848	0.000317	0.001096	0.000956	0.000713	0.001736
754	-0.000308	0.000356	-0.000295	0.0009	-8.7e-05	0.000235	0.000826	0.001824	0.001166	-0.000152	0.000783	0.0004	0.001005	0.000935	0.000739	0.001798
753	-0.000348	0.000339	-0.000296	0.000887	-6.5e-05	0.000191	0.000757	0.001807	0.001201	-0.000122	0.000822	0.000395	0.001018	0.000865	0.000765	0.001776
752	-0.000239	0.000379	-0.000243	0.000932	-1.3e-05	0.000287	0.000805	0.001848	0.001128	-4.3e-05	0.000805	0.000457	0.001145	0.000862	0.000858	0.001804
751	-0.00037	0.000348	-0.000231	0.000905	-7e-05	0.000148	0.000779	0.001852	0.001106	-0.0001	0.000857	0.000435	0.001045	0.00074	0.000796	0.001778
750	-0.000448	0.000318	-0.000252	0.000893	4e-05	0.000218	0.000811	0.001749	0.001059	-0.000113	0.000784	0.000349	0.001177	0.00068	0.000793	0.001701
749	-0.000352	0.000392	-0.000252	0.000932	-8.7e-05	0.000313	0.000815	0.001797	0.001216	-4.4e-05	0.000854	0.000383	0.001185	0.000745	0.00085	0.001701
748	-0.000426	0.000393	-0.00013	0.000912	9e-06	0.000223	0.000868	0.00182	0.001077	-4.3e-05	0.000807	0.000366	0.001226	0.000663	0.000837	0.001724
747	-0.000283	0.000414	-0.0002	0.000994	0.000153	0.000283	0.000925	0.001903	0.001287	1.8e-05	0.000894	0.000427	0.0013	0.000693	0.000855	0.001742
746	-0.000126	0.000528	-0.000139	0.000942	-4e-06	0.000375	0.001025	0.001865	0.001239	0.000131	0.000969	0.000388	0.001274	0.000859	0.000899	0.001755
745	-0.000301	0.00034	-0.000262	0.000833	-7e-05	0.00024	0.000777	0.001778	0.001187	-3.1e-05	0.000938	0.000292	0.001131	0.000659	0.000785	0.001634
744	-0.000431	0.00024	-0.000392	0.000686	-0.000222	-8e-06	0.000787	0.001697	0.001128	-0.000257	0.00073	0.000175	0.000988	0.000463	0.000603	0.001644
743	-0.000305	0.00024	-0.000335	0.000843	-9.1e-05	0.000105	0.000773	0.001811	0.00108	-0.000144	0.00076	0.000323	0.001163	0.000599	0.000756	0.001684
742	-0.000397	0.000245	-0.000375	0.000756	-9.6e-05	0.00014	0.000765	0.001785	0.001115	-0.000236	0.000795	0.000279	0.001018	0.000515	0.000686	0.001732
741	-0.000371	0.000337	-0.000336	0.000848	-7e-05	0.000149	0.000822	0.001917	0.001185	-0.000126	0.000844	0.000406	0.001111	0.000608	0.000765	0.001759
740	-0.000432	0.00031	-0.000245	0.000931	-2.2e-05	0.000214	0.000821	0.001824	0.001154	-1.8e-05	0.000756	0.00038	0.001106	0.000598	0.000817	0.001754
739	-0.00048	0.000205	-0.000341	0.000835	-0.000157	0.000162	0.000708	0.001746	0.001032	-0.000201	0.000769	0.000293	0.001085	0.000481	0.000695	0.001742
738	-0.000314	0.000468	-0.000213	0.000975	5e-06	0.000258	0.000761	0.001812	0.00115	-1.3e-05	0.000831	0.000507	0.00126	0.000621	0.000896	0.00179
737	-0.000432	0.000337	-0.000218	0.000918	9e-06	0.000249	0.000844	0.001781	0.001133	-3.5e-05	0.000778	0.000332	0.001207	0.000529	0.00084	0.001759
736	-0.000306	0.000428	-0.000127	0.00093	0	0.000222	0.000908	0.001854	0.001162	4.3e-05	0.000838	0.000397	0.001293	0.00065	0.000913	0.001784
735	-0.000284	0.00041	-0.000131	0.000913	7.8e-05	0.00034	0.000843	0.001893	0.001153	2.6e-05	0.000891	0.000349	0.001241	0.000659	0.000812	0.001639
734	-0.000135	0.000436	-4.8e-05	0.00096	0.000104	0.000309	0.000921	0.001922	0.001275	1.3e-05	0.000991	0.000493	0.001353	0.000715	0.000921	0.00187
733	-0.000305	0.000348	-0.000161	0.000903	0	0.000239	0.000968	0.001921	0.001248	-5e-06	0.000938	0.000388	0.001182	0.000697	0.000881	0.001847
732	-0.000379	0.000283	-0.000279	0.000798	-8.7e-05	0.000205	0.000802	0.00182	0.001134	-0.000218	0.000846	0.000266	0.001152	0.000593	0.000667	0.00172
731	-0.000352	0.000366	-0.000274	0.000814	-5.2e-05	0.000244	0.000827	0.001954	0.001264	-9.6e-05	0.000823	0.000392	0.001141	0.000727	0.000779	0.001788
730	-0.000374	0.000274	-0.000365	0.000875	-0.000117	0.000257	0.000801	0.001852	0.001145	-0.00013	0.000788	0.000378	0.00121	0.000627	0.000827	0.001817
729	-0.000409	0.000334	-0.000248	0.000878	-0.000113	0.000195	0.000765	0.001915	0.001165	-0.000113	0.000804	0.0005	0.001179	0.000595	0.000865	0.001837
728	-0.000425	0.000339	-0.000252	0.000934	2.6e-05	0.000256	0.000839	0.001932	0.001117	-8.3e-05	0.000799	0.000439	0.001248	0.000599	0.000856	0.001862
727	-0.00033	0.000325	-0.000261	0.001012	0.00013	0.000234	0.000773	0.001878	0.001121	-5e-06	0.00086	0.000482	0.001334	0.000621	0.000886	0.001861
726	-0.000368	0.000395	-0.000186	0.001099	0.000148	0.000308	0.000829	0.001895	0.001264	7e-05	0.00089	0.000504	0.001373	0.000651	0.001012	0.001865
725	-0.000372	0.000417	-0.000251	0.000925	6.5e-05	0.000243	0.000777	0.001825	0.001186	-4e-06	0.000912	0.000451	0.001268	0.000634	0.000907	0.001851
724	-0.000321	0.000446	-9.5e-05	0.00108	0.000147	0.000316	0.000854	0.001859	0.001158	8.7e-05	0.000937	0.000485	0.001424	0.000737	0.001006	0.00188
723	-0.000294	0.000438	-0.000103	0.000976	9.6e-05	0.000347	0.00085	0.00198	0.001267	5.2e-05	0.001002	0.000555	0.001376	0.00072	0.000933	0.00192
722	-0.000259	0.000408	-0.000169	0.000946	9e-06	0.000317	0.000959	0.001902	0.001263	-6e-05	0.000946	0.00052	0.001328	0.000755	0.000872	0.001884
721	-0.000325	0.000325	-0.000251	0.000988	2.1e-05	0.000264	0.000845	0.001979	0.001236	-5e-06	0.000927	0.000459	0.001283	0.000797	0.000888	0.001788
720	-0.000455	0.000234	-0.000351	0.000767	-0.0001	0.000173	0.000754	0.00184	0.001132	-0.000126	0.000849	0.000416	0.001145	0.000624	0.000758	0.001757
719	-0.000355	0.000329	-0.000173	0.000906	7e-05	0.000338	0.000906	0.002035	0.001253	2.2e-05	0.000967	0.00055	0.001292	0.000824	0.001006	0.001901
718	-0.000346	0.000234	-0.000242	0.000832	5e-06	0.000212	0.000832	0.00197	0.001144	-0.000156	0.000849	0.000498	0.001244	0.000672	0.000893	0.001892
717	-0.00045	0.000247	-0.000303	0.000836	-9.5e-05	0.000182	0.000732	0.001922	0.001062	-8.2e-05	0.000893	0.00049	0.001279	0.000715	0.000923	0.001857
716	-0.000398	0.000333	-0.000238	0.000957	8.2e-05	0.000273	0.000823	0.001991	0.001187	9.5e-05	0.000866	0.000554	0.001396	0.000702	0.001083	0.001986
715	-0.000505	0.000282	-0.000311	0.000871	9e-06	0.000165	0.000849	0.001861	0.00114	-1.7e-05	0.000923	0.00049	0.001361	0.00068	0.001005	0.001921
714	-0.000286	0.000363	-0.000152	0.000961	0.000125	0.000255	0.000757	0.001955	0.001174	8.6e-05	0.000887	0.000576	0.001486	0.000757	0.001122	0.00192
713	-0.000255	0.000458	-0.000113	0.001087	0.00022	0.000402	0.001004	0.002089	0.001325	0.000173	0.001121	0.000718	0.00165	0.000866	0.001221	0.00205
712	-0.00029	0.000446	-8.2e-05	0.001074	0.000195	0.000376	0.000866	0.001981	0.001234	0.000151	0.001035	0.000593	0.001477	0.000905	0.001156	0.002042
711	-0.000415	0.000342	-0.000199	0.000862	-2.6e-05	0.000346	0.000766	0.001903	0.001204	4.3e-05	0.00094	0.000554	0.001373	0.000784	0.001048	0.001903
710	-0.000255	0.000407	-0.000138	0.001065	0.000113	0.00042	0.000957	0.001942	0.001278	0.000126	0.001078	0.000623	0.001443	0.000862	0.001052	0.001912
709	-0.000346	0.000415	-0.000164	0.000952	2.6e-05	0.000324	0.000935	0.002037	0.001243	6e-05	0.001104	0.000567	0.001503	0.000944	0.001078	0.002007
708	-0.000371	0.000277	-0.000216	0.00091	0	0.000347	0.000875	0.001986	0.001387	7e-05	0.000988	0.000667	0.001413	0.000875	0.001079	0.002069
707	-0.000445	0.000256	-0.000289	0.00091	-0.000112	0.000247	0.00084	0.001947	0.001235	3.5e-05	0.000984	0.000619	0.00137	0.000871	0.001018	0.001991
706	-0.000368	0.000316	-0.000212	0.000974	4.3e-05	0.000212	0.000913	0.002051	0.001338	0.000125	0.001017	0.000692	0.001542	0.000918	0.001191	0.002085
705	-0.000333	0.000311	-0.000134	0.000927	0.000169	0.00035	0.000935	0.00206	0.001321	0.00016	0.001109	0.000818	0.001495	0.001	0.001239	0.002173
704	-0.000449	0.000316	-0.000207	0.001066	0.000109	0.000373	0.000906	0.002065	0.001396	0.000147	0.001101	0.000793	0.001617	0.001036	0.0013	0.002252
703	-0.000312	0.000406	-0.000104	0.001052	0.000134	0.000406	0.000983	0.002138	0.001403	0.000233	0.001191	0.000905	0.001655	0.001074	0.001421	0.002277
702	-0.000243	0.00048	-2.2e-05	0.001109	0.000264	0.000489	0.000987	0.002094	0.001447	0.000329	0.001274	0.000948	0.001816	0.001113	0.001495	0.002355
701	-0.000359	0.000455	-2.2e-05	0.001083	0.000152	0.000463	0.000966	0.0022	0.001461	0.00039	0.001261	0.000888	0.001839	0.001148	0.00147	0.002278
700	-0.000294	0.000455	-3.9e-05	0.001053	0.000251	0.000507	0.00104	0.002131	0.001553	0.000373	0.001288	0.00091	0.001835	0.001236	0.001448	0.002352
699	-0.000199	0.000558	3e-05	0.001183	0.000285	0.00068	0.001191	0.002326	0.001634	0.000502	0.001565	0.001009	0.001969	0.001382	0.001639	0.002478
698	-0.000346	0.000533	-1.7e-05	0.00098	0.0002	0.000525	0.001119	0.002249	0.001649	0.00042	0.001444	0.001006	0.00197	0.001353	0.001579	0.002436
697	-0.000341	0.000434	-0.000108	0.001024	0.000208	0.00052	0.001119	0.002193	0.001532	0.000295	0.001484	0.000967	0.001888	0.001375	0.001493	0.002476
696	-0.000238	0.000437	-6.5e-05	0.001097	0.000216	0.000533	0.001218	0.002327	0.001792	0.000411	0.00154	0.001171	0.002001	0.001492	0.001675	0.002588
695	-0.000281	0.00043	-9e-05	0.001054	0.000217	0.000534	0.001193	0.002385	0.001663	0.000456	0.001593	0.001163	0.002011	0.001558	0.001715	0.002603
694	-0.000416	0.000355	-0.000126	0.001102	0.000165	0.000451	0.001106	0.002368	0.001711	0.00052	0.001624	0.001271	0.002133	0.001515	0.001711	0.002682
693	-0.000312	0.000416	-6.5e-05	0.001076	0.000256	0.000494	0.001202	0.002425	0.001789	0.00062	0.001659	0.001411	0.002172	0.001632	0.00185	0.002817
692	-0.000407	0.000399	-6.5e-05	0.001072	0.000295	0.000573	0.00112	0.002426	0.001803	0.000677	0.001746	0.001433	0.002295	0.001655	0.001986	0.002827
691	-0.00026	0.00052	0.000104	0.001167	0.000464	0.000681	0.001311	0.002569	0.001942	0.000872	0.001907	0.001628	0.002552	0.001868	0.002164	0.002992
690	-0.000173	0.000616	0.000195	0.001372	0.000525	0.000773	0.001385	0.002661	0.002003	0.000985	0.00206	0.001803	0.002718	0.001933	0.002365	0.003076
689	-0.000156	0.000569	0.00017	0.001307	0.000543	0.000825	0.001429	0.002701	0.002073	0.001086	0.002121	0.001803	0.002806	0.002065	0.002365	0.003186
688	-0.000282	0.000586	0.000243	0.001334	0.000469	0.000821	0.00146	0.002658	0.002096	0.001068	0.002213	0.001869	0.002794	0.002126	0.002379	0.003252
687	-0.000126	0.000655	0.00023	0.001356	0.000586	0.000938	0.00156	0.002781	0.002187	0.001155	0.002353	0.001991	0.002916	0.002323	0.002501	0.003283
686	-0.000204	0.000569	0.000221	0.001308	0.000495	0.000916	0.001573	0.002825	0.002236	0.00123	0.002419	0.002022	0.003004	0.002358	0.002567	0.003428
685	-0.000161	0.000547	0.00023	0.001295	0.000551	0.000947	0.001705	0.002918	0.002385	0.001343	0.002551	0.002158	0.003114	0.002568	0.002669	0.003591
684	-0.000322	0.000525	9.9e-05	0.001287	0.000547	0.000864	0.001561	0.002927	0.002346	0.0013	0.00256	0.002281	0.00325	0.002481	0.002822	0.003666
683	-0.000178	0.000603	0.000356	0.001443	0.00069	0.00106	0.001718	0.003005	0.002512	0.001574	0.002769	0.002521	0.003474	0.0027	0.003036	0.003907
682	-0.000117	0.000756	0.000369	0.001553	0.000822	0.001239	0.001893	0.003216	0.002727	0.001767	0.003015	0.002696	0.003689	0.003007	0.003304	0.004061
681	1.7e-05	0.000843	0.000461	0.001579	0.000887	0.001287	0.001928	0.003339	0.002854	0.00202	0.003274	0.00281	0.003821	0.003213	0.003501	0.004255
680	-0.000139	0.000604	0.000339	0.001493	0.000874	0.001231	0.001964	0.003249	0.00279	0.001929	0.003293	0.00296	0.003928	0.003266	0.003407	0.004248
679	-0.000144	0.000713	0.000287	0.00158	0.000787	0.001375	0.001981	0.003451	0.002965	0.002012	0.003433	0.003079	0.004139	0.00349	0.003679	0.004552
678	-0.0001	0.000643	0.000291	0.001537	0.000953	0.001345	0.002117	0.003491	0.003075	0.002135	0.003588	0.003276	0.004276	0.003631	0.003873	0.004733
677	-0.000105	0.000709	0.000356	0.001633	0.000948	0.001489	0.002144	0.003663	0.003189	0.002362	0.003794	0.003487	0.004444	0.003873	0.004079	0.004923
676	-0.000192	0.000753	0.000426	0.001629	0.001032	0.001529	0.002236	0.003786	0.003405	0.002525	0.004006	0.003795	0.004717	0.004168	0.004278	0.005144
675	-8.3e-05	0.000709	0.0005	0.0018	0.001202	0.001664	0.002455	0.00391	0.003559	0.00274	0.00427	0.00412	0.005065	0.004371	0.004718	0.005448
674	-6.5e-05	0.000853	0.000583	0.001931	0.001376	0.001769	0.002512	0.004257	0.003713	0.003165	0.004569	0.004455	0.005383	0.004648	0.005048	0.005832
673	-0.0001	0.000824	0.000597	0.002028	0.001391	0.001849	0.002781	0.004193	0.003859	0.003188	0.004782	0.004677	0.005672	0.004848	0.005218	0.005945
672	5.2e-05	0.001059	0.000814	0.002163	0.001617	0.002054	0.002951	0.004474	0.004175	0.003635	0.005209	0.005072	0.006099	0.005328	0.005645	0.006373
671	9e-06	0.000928	0.000859	0.002125	0.001653	0.002191	0.002922	0.00463	0.004339	0.003839	0.005444	0.005347	0.006313	0.005607	0.005898	0.006565
670	0.000113	0.001016	0.00095	0.002261	0.00178	0.002327	0.003176	0.00474	0.004687	0.004155	0.005886	0.005771	0.006827	0.005987	0.006186	0.007013
669	9e-06	0.001082	0.000951	0.002279	0.001794	0.002433	0.003344	0.004892	0.004865	0.004333	0.006166	0.005985	0.00702	0.006325	0.006644	0.007298
668	0.000148	0.001125	0.001002	0.002432	0.001902	0.002708	0.003642	0.005178	0.005213	0.004689	0.006626	0.006387	0.007502	0.006763	0.006949	0.007759
667	0.000165	0.001108	0.001064	0.002372	0.001965	0.002631	0.003614	0.005273	0.005322	0.004938	0.006837	0.006757	0.007692	0.007018	0.007231	0.007985
666	0.000175	0.001261	0.001073	0.002526	0.002079	0.002929	0.00386	0.005583	0.005702	0.005358	0.00725	0.007241	0.008257	0.007547	0.00772	0.008523
665	0.000192	0.001218	0.001178	0.002658	0.002298	0.003044	0.004024	0.005857	0.005976	0.005592	0.007663	0.007632	0.008613	0.008005	0.008124	0.008889
664	0.000183	0.001174	0.001257	0.002672	0.002404	0.003159	0.004223	0.005982	0.006146	0.005974	0.007993	0.008091	0.009051	0.008362	0.008629	0.009278
663	5.7e-05	0.001218	0.001345	0.002786	0.002427	0.003217	0.004396	0.006188	0.006356	0.00617	0.008409	0.008449	0.009455	0.008716	0.008987	0.009691
662	0.000114	0.001245	0.001337	0.002954	0.002594	0.003433	0.004476	0.006375	0.006618	0.006614	0.008825	0.008865	0.009876	0.009176	0.009421	0.010037
661	0.000218	0.001494	0.001525	0.003099	0.0028	0.003648	0.004745	0.006689	0.006933	0.007044	0.009203	0.009377	0.010399	0.0096	0.009894	0.010542
660	0.000275	0.001564	0.001591	0.003209	0.002941	0.003798	0.004975	0.006889	0.007226	0.007293	0.009623	0.009837	0.010784	0.01006	0.010288	0.010905
659	0.000227	0.0016	0.001705	0.003337	0.003038	0.003949	0.005121	0.007054	0.007462	0.007724	0.010008	0.010165	0.011229	0.010477	0.010719	0.011215
658	0.000362	0.001665	0.001853	0.003477	0.00324	0.004155	0.005368	0.007222	0.007742	0.007946	0.010423	0.01049	0.011596	0.010964	0.011049	0.01169
657	0.000297	0.001631	0.001784	0.003461	0.003237	0.004196	0.005405	0.007349	0.007971	0.00822	0.010646	0.010776	0.011833	0.011223	0.011281	0.011855
656	0.000484	0.00174	0.001823	0.003597	0.003373	0.004385	0.005652	0.007531	0.008162	0.008451	0.01095	0.011133	0.012204	0.011554	0.011635	0.012299
655	0.000376	0.001719	0.001907	0.003537	0.0034	0.004409	0.005707	0.007755	0.0084	0.008622	0.011185	0.011373	0.012423	0.011812	0.011826	0.012486
654	0.000328	0.001553	0.001746	0.00356	0.003384	0.004384	0.005722	0.007726	0.008424	0.0087	0.011251	0.011466	0.012436	0.011942	0.011973	0.012669
653	0.000388	0.001688	0.00196	0.003656	0.003441	0.004555	0.00574	0.007868	0.008536	0.008834	0.011435	0.011691	0.012728	0.012288	0.012211	0.01284
652	0.000341	0.001702	0.001956	0.003714	0.00352	0.004573	0.005948	0.007953	0.008652	0.008986	0.011592	0.011902	0.01285	0.012553	0.012445	0.013075
651	0.000428	0.001693	0.001908	0.003675	0.00356	0.004614	0.00594	0.007976	0.008751	0.009098	0.011769	0.01202	0.013049	0.012698	0.012618	0.01318
650	0.000359	0.00172	0.002027	0.003838	0.003706	0.004676	0.006029	0.00804	0.008743	0.009265	0.011806	0.012066	0.013154	0.012821	0.0127	0.013307
649	0.000323	0.001759	0.001961	0.003724	0.003614	0.00458	0.00588	0.00797	0.008745	0.009276	0.011786	0.01211	0.013153	0.012743	0.012689	0.013279
648	0.000376	0.001756	0.001993	0.003809	0.00369	0.004594	0.005938	0.007998	0.008813	0.009318	0.011887	0.01208	0.013245	0.012795	0.012746	0.013214
647	0.00052	0.0019	0.002075	0.00387	0.003694	0.004752	0.006026	0.007988	0.008861	0.009388	0.01194	0.012178	0.013284	0.012852	0.012866	0.01342
646	0.000477	0.001839	0.002055	0.003792	0.003651	0.004723	0.005944	0.008036	0.008846	0.009382	0.011979	0.012123	0.013338	0.012924	0.012802	0.013351
645	0.000472	0.001822	0.00202	0.003713	0.003656	0.004697	0.005967	0.008006	0.00891	0.009303	0.011932	0.012116	0.013254	0.013065	0.01275	0.013363
644	0.000367	0.001691	0.001911	0.003679	0.003521	0.004637	0.005859	0.00792	0.008811	0.009209	0.011856	0.012031	0.013102	0.012999	0.012683	0.013256
643	0.000398	0.00173	0.002025	0.003662	0.003573	0.004659	0.005978	0.008062	0.008927	0.009235	0.011927	0.012143	0.013201	0.013079	0.01275	0.013395
642	0.000438	0.001678	0.002012	0.00372	0.003565	0.004695	0.00593	0.008063	0.008897	0.009299	0.011961	0.012185	0.013189	0.013117	0.012788	0.013424
641	0.000437	0.001722	0.001845	0.003566	0.003504	0.004581	0.005909	0.008003	0.008886	0.009238	0.011896	0.012166	0.013192	0.013039	0.012742	0.013413
640	0.000319	0.001612	0.001819	0.003553	0.003478	0.00452	0.005866	0.007977	0.008865	0.00924	0.011948	0.012159	0.013191	0.013006	0.012776	0.013398
639	0.000363	0.001604	0.001863	0.00362	0.003585	0.004583	0.00588	0.008054	0.008933	0.009402	0.011917	0.012241	0.013232	0.013088	0.012867	0.013445
638	0.000337	0.001591	0.001912	0.003616	0.00347	0.004561	0.005814	0.007962	0.008867	0.009421	0.011996	0.012266	0.013316	0.013158	0.012978	0.013523
637	0.000438	0.001714	0.001973	0.003744	0.003563	0.004698	0.005938	0.008073	0.009059	0.009555	0.01213	0.012441	0.013514	0.013261	0.013049	0.013573
636	0.000407	0.001842	0.002013	0.003753	0.003621	0.004756	0.005997	0.008078	0.0091	0.009655	0.012213	0.012451	0.01366	0.013312	0.013217	0.013723
635	0.000398	0.001794	0.002101	0.003798	0.00371	0.004797	0.006082	0.00816	0.009222	0.009759	0.012376	0.012575	0.01368	0.013431	0.013224	0.013851
634	0.000473	0.001829	0.002128	0.003824	0.003749	0.004837	0.006073	0.008213	0.009303	0.009817	0.012467	0.01266	0.013793	0.013563	0.013391	0.01391
633	0.000464	0.001803	0.002102	0.003812	0.003688	0.00486	0.00607	0.008166	0.009305	0.00986	0.012515	0.012717	0.013823	0.013647	0.013421	0.013927
632	0.000429	0.001711	0.00201	0.003681	0.003712	0.004742	0.006107	0.008191	0.00933	0.009755	0.012631	0.012784	0.013768	0.013624	0.013411	0.013949
631	0.000465	0.001834	0.001997	0.003796	0.003668	0.00491	0.006228	0.008249	0.009407	0.009863	0.012573	0.012857	0.013891	0.013747	0.013516	0.014054
630	0.000381	0.00179	0.002023	0.003694	0.003659	0.004809	0.006228	0.008308	0.009399	0.00982	0.012683	0.012854	0.013866	0.013703	0.013491	0.014074
629	0.000359	0.001707	0.001936	0.003739	0.003633	0.004841	0.006119	0.008287	0.009351	0.009768	0.012653	0.012888	0.013855	0.013742	0.013507	0.014081
628	0.000416	0.001764	0.001998	0.0037	0.003695	0.00481	0.006185	0.008346	0.009423	0.009791	0.012582	0.012857	0.013896	0.013702	0.013431	0.014122
627	0.000342	0.001677	0.002024	0.003709	0.003714	0.004749	0.006111	0.008182	0.009259	0.009779	0.012503	0.012814	0.013744	0.013568	0.013446	0.013971
626	0.000333	0.001729	0.001949	0.003735	0.003704	0.004713	0.006097	0.008257	0.009272	0.009859	0.012475	0.012728	0.013721	0.013527	0.013405	0.013902
625	0.000368	0.001748	0.001959	0.003728	0.003644	0.004688	0.005978	0.008121	0.009126	0.009695	0.012257	0.012505	0.013588	0.013313	0.013294	0.013742
624	0.00036	0.001669	0.002003	0.003613	0.003595	0.004604	0.005952	0.007965	0.009011	0.009579	0.012114	0.012357	0.013395	0.01316	0.013016	0.013526
623	0.000359	0.001682	0.001955	0.003604	0.003613	0.004617	0.005855	0.007827	0.00898	0.009369	0.011997	0.012141	0.013269	0.012908	0.01284	0.01331
622	0.000342	0.001682	0.00199	0.003711	0.003773	0.004698	0.005873	0.007783	0.008878	0.009066	0.011737	0.011831	0.012999	0.01285	0.012512	0.013108
621	0.000456	0.001726	0.00195	0.003573	0.003463	0.004356	0.005686	0.007761	0.00869	0.008855	0.011413	0.011602	0.012661	0.012575	0.012259	0.012864
620	0.000263	0.001634	0.001727	0.003261	0.00327	0.004282	0.005506	0.007473	0.008348	0.008553	0.011073	0.011163	0.01228	0.012285	0.011861	0.01251
619	0.000245	0.00148	0.001674	0.003279	0.00308	0.004106	0.005223	0.007189	0.008121	0.008175	0.010702	0.010846	0.011877	0.011661	0.01149	0.012071
618	0.000312	0.001489	0.001639	0.003142	0.002983	0.003964	0.005165	0.00721	0.007889	0.008031	0.010414	0.010634	0.011592	0.01147	0.011205	0.011871
617	0.000149	0.001397	0.001423	0.003032	0.002763	0.003762	0.004874	0.00683	0.007498	0.007606	0.009987	0.010081	0.011106	0.010998	0.010782	0.011398
616	0.00018	0.001256	0.001467	0.002917	0.002745	0.003598	0.004846	0.0067	0.00739	0.007395	0.009685	0.009815	0.010888	0.010646	0.010574	0.01105
615	0.000154	0.001256	0.001336	0.002869	0.002631	0.003395	0.004608	0.006456	0.007089	0.007004	0.009301	0.009409	0.010423	0.010261	0.010077	0.010666
614	6.2e-05	0.001261	0.001235	0.002861	0.002684	0.003413	0.004449	0.006265	0.006835	0.006839	0.008961	0.009086	0.010176	0.009942	0.009803	0.010351
613	0.00029	0.001304	0.001375	0.002864	0.002502	0.003262	0.004381	0.006192	0.006691	0.006606	0.008664	0.008847	0.009801	0.00964	0.009488	0.010053
612	0.000149	0.001234	0.001261	0.002609	0.002406	0.00317	0.004143	0.005873	0.006411	0.006331	0.008338	0.008356	0.009516	0.009153	0.009113	0.009664
611	0.00018	0.001235	0.001279	0.002618	0.002349	0.003068	0.004081	0.005793	0.006278	0.006073	0.008061	0.00807	0.009099	0.008772	0.008777	0.009305
610	8.4e-05	0.0013	0.001168	0.002534	0.002238	0.002997	0.003952	0.005544	0.005971	0.005638	0.007713	0.007601	0.008705	0.008535	0.008347	0.00888
609	1.3e-05	0.000984	0.001063	0.00227	0.002014	0.002715	0.003643	0.00523	0.005652	0.005323	0.007255	0.00721	0.008278	0.008108	0.007925	0.008506
608	5.7e-05	0.001107	0.00098	0.002195	0.001922	0.002632	0.003537	0.005217	0.005452	0.00507	0.006925	0.006845	0.007831	0.007844	0.007527	0.008135
607	-1.7e-05	0.00091	0.000874	0.002085	0.001715	0.002376	0.003388	0.004934	0.0052	0.00461	0.006552	0.006481	0.007507	0.007395	0.007141	0.007779
606	5.7e-05	0.00098	0.000835	0.002054	0.001715	0.002411	0.003285	0.004924	0.005035	0.004543	0.006315	0.006226	0.007228	0.007117	0.006943	0.007652
605	-3.5e-05	0.000834	0.000689	0.001952	0.001494	0.002199	0.003117	0.00468	0.004857	0.004316	0.005937	0.005852	0.006912	0.006823	0.006551	0.007237
604	-0.000136	0.000834	0.000676	0.001882	0.001494	0.002001	0.002985	0.004494	0.004534	0.003976	0.005639	0.005568	0.006609	0.006476	0.006315	0.006903
603	-0.000166	0.000839	0.000619	0.001812	0.001393	0.001922	0.002773	0.004335	0.004375	0.003777	0.005395	0.005266	0.006333	0.006178	0.006049	0.006636
602	-8.4e-05	0.000746	0.000628	0.001745	0.001384	0.00185	0.002741	0.004178	0.004227	0.00366	0.005194	0.005052	0.006122	0.005918	0.005771	0.006403
601	-8.8e-05	0.000812	0.00064	0.001762	0.001352	0.001753	0.002595	0.004169	0.004098	0.003399	0.004873	0.004949	0.005903	0.005717	0.005539	0.006179
600	-0.000149	0.000799	0.000606	0.001776	0.001305	0.001696	0.0026	0.003983	0.003952	0.003218	0.004833	0.004598	0.005672	0.005517	0.005352	0.00597
599	-7.9e-05	0.000746	0.00054	0.001643	0.001195	0.001577	0.002379	0.003779	0.003792	0.003019	0.004532	0.004284	0.005481	0.005237	0.005126	0.005658
598	-0.000162	0.000759	0.000544	0.001687	0.00119	0.001519	0.002316	0.003711	0.003773	0.002863	0.004357	0.004194	0.005186	0.005097	0.004858	0.005506
597	-9.7e-05	0.000741	0.000416	0.001484	0.001048	0.001519	0.002298	0.003653	0.003516	0.002699	0.004162	0.003861	0.004941	0.004848	0.004697	0.005336
596	-0.000219	0.000671	0.000285	0.001436	0.000913	0.001396	0.002114	0.003512	0.003366	0.002435	0.003981	0.003632	0.004667	0.004641	0.00449	0.005088
595	-9.7e-05	0.000693	0.000355	0.001409	0.000934	0.001431	0.002139	0.003431	0.003343	0.00235	0.003802	0.00363	0.004581	0.004563	0.004298	0.005046
594	-0.000157	0.00061	0.000263	0.001286	0.00079	0.001291	0.001915	0.003396	0.003255	0.002237	0.003569	0.003405	0.004396	0.004289	0.004192	0.004878
593	-0.000197	0.000675	0.000303	0.0014	0.000803	0.001264	0.00195	0.00344	0.0031	0.002192	0.003577	0.003338	0.004293	0.00424	0.004018	0.004788
592	-0.000149	0.000544	0.000167	0.001303	0.00071	0.001066	0.001914	0.00321	0.002998	0.002033	0.00332	0.003232	0.004164	0.004045	0.003903	0.004682
591	-0.000228	0.000486	0.000245	0.001294	0.000675	0.001179	0.001812	0.003169	0.002944	0.002032	0.003248	0.003076	0.004149	0.003986	0.003871	0.004561
590	-0.000254	0.000509	0.000281	0.001316	0.000741	0.00107	0.001813	0.003072	0.002843	0.001879	0.003169	0.003063	0.004043	0.0038	0.003818	0.004494
589	-0.000284	0.000548	0.000254	0.001346	0.000697	0.000982	0.001733	0.003058	0.00278	0.001715	0.003102	0.002921	0.003901	0.00372	0.003654	0.004352
588	-0.000183	0.000561	0.000276	0.001311	0.00071	0.001039	0.001711	0.003036	0.002736	0.001786	0.003031	0.002837	0.003936	0.003675	0.003658	0.004267
587	-0.000136	0.0007	0.000402	0.001367	0.000792	0.001121	0.001797	0.003012	0.00284	0.001828	0.003109	0.002836	0.003951	0.003695	0.003607	0.004225
586	-0.000158	0.000639	0.000262	0.001266	0.000731	0.001033	0.001722	0.002954	0.002809	0.001714	0.003016	0.00265	0.003787	0.00358	0.003417	0.00426
585	-0.000162	0.000661	0.000249	0.001235	0.000661	0.000998	0.001674	0.002914	0.002659	0.001577	0.00291	0.00258	0.003703	0.003549	0.003386	0.004114
584	-0.000249	0.000508	0.000131	0.001135	0.000552	0.000889	0.001617	0.002879	0.002536	0.001551	0.002813	0.002465	0.00354	0.003399	0.003232	0.00403
583	-0.000253	0.000477	0.000158	0.00117	0.000565	0.000911	0.001608	0.002848	0.002663	0.00142	0.002733	0.002483	0.003495	0.003341	0.003178	0.004007
582	-0.000188	0.000555	0.000205	0.001182	0.000555	0.00095	0.001664	0.002873	0.002525	0.001458	0.002727	0.002442	0.003555	0.003383	0.003212	0.004001
581	-0.000306	0.000429	7.9e-05	0.001024	0.000411	0.000853	0.001528	0.002789	0.00242	0.001322	0.002521	0.002358	0.003366	0.00319	0.003071	0.003886
580	-0.000324	0.000397	4.8e-05	0.001137	0.000459	0.000822	0.001484	0.002748	0.002392	0.001304	0.002441	0.002357	0.003351	0.00321	0.003166	0.003906
579	-0.000336	0.000376	4e-06	0.001089	0.000394	0.000757	0.001457	0.002709	0.0023	0.001313	0.002484	0.002195	0.003316	0.003012	0.003082	0.003893
578	-0.000148	0.000625	0.000179	0.001237	0.000594	0.000857	0.001544	0.002808	0.002478	0.001378	0.002593	0.002391	0.00345	0.003151	0.003181	0.003912
577	-0.00024	0.000481	0.00014	0.001198	0.000498	0.000796	0.001461	0.002676	0.002307	0.001391	0.002465	0.002355	0.003349	0.00312	0.003089	0.003798
576	-0.000179	0.000519	0.00027	0.001228	0.000607	0.000895	0.001512	0.002784	0.002367	0.001451	0.002591	0.002327	0.003369	0.003175	0.003087	0.003897
575	-0.000231	0.000502	0.000166	0.001228	0.00059	0.000839	0.001464	0.002644	0.002407	0.001342	0.002516	0.002196	0.003351	0.00307	0.003061	0.003791
[truncated: 375 more rows]

## Sheet: SFig 3e
SFig. 3e
Wavelength (nm)	Absorbance
[truncated: 601 more rows]

## Sheet: SFig 3f
SFig. 3f
Wavelength (nm)	Absorbance
[truncated: 601 more rows]

[truncated: 3 more sheets: SFig 3g, SFig 7a, SFig 10a]
