# Supplementary material for: Calculating metalation in cells reveals CobW acquires CoII for vitamin B12 biosynthesis while related proteins prefer ZnII
Source: Nat Commun. 2021 Feb 19;12:1195. doi: 10.1038/s41467-021-21479-8 (PMC7895991; doi:10.1038/s41467-021-21479-8)
Supplement: Supplementary file 9 — Source Data [file 41467_2021_21479_MOESM9_ESM.zip › Source Data/Source_Data_TXT.xlsx]

## Sheet: Fig 1
Fig. 1d			Fig. 1e				Fig. 1g			Fig. 1h
[Co]/[CobW]	Abs (315 nm)		Volume (mL)	[CobW] (𝜇𝑀)	[Co(II)] (𝜇𝑀)		[Co]/[CobW]	Abs (339 nm)		Volume (mL)	[CobW] (𝜇𝑀)	[Co(II)] (𝜇𝑀)
0	0		0.5	-0.247	0.00813559		0	3.46945e-18		0.5	0.135639	0.0622881
0.246154	0.003644		1	-0.170495	0.00737288		0.244898	0.008463		1	0.0981162	0.00864407
0.738462	0.010703		1.5	-0.196341	0.00686441		0.489796	0.0155575		1.5	-0.0019446	0.0114407
1.23077	0.018784		2	-0.181868	0.00686441		0.734694	0.0233435		2	0.0428743	0.00915254
1.96923	0.025058		2.5	-0.153954	0.00686441		0.979592	0.0318075		2.5	0.139808	0.00838983
2.46154	0.027963		3	-0.213917	0.00737288		1.22449	0.037497		3	0.0741433	0.0676271
3.69231	0.034444		3.5	2.52165	0.0455085		1.46939	0.04545		3.5	2.84086	4.39068
			4	6.22025	0.170847		1.71429	0.0493525		4	6.03757	11.0669
			4.5	1.69354	0.124322		1.95918	0.051553		4.5	1.53742	2.85
			5	-0.0991595	0.185339		2.20408	0.0526105		5	0.203388	0.512034
			5.5	-0.183935	0.406525		2.44898	0.0537905		5.5	0.187754	0.412627
			6	-0.254237	0.907627		2.69388	0.054199		6	0.0360994	0.607373
			6.5	-0.0464332	1.97568		2.93878	0.054324		6.5	0.134597	1.52924
			7	0.114847	3.56949		3.18367	0.0556315		7	0.0532973	1.52924
			7.5	0.171709	4.91441		3.42857	0.0556985		7.5	0.214854	1.89458
			8	0.062121	5.20678		3.67347	0.055542		8	0.163781	1.93347
			8.5	0.204792	4.26356					8.5	0.113751	1.63398
			9	0.0269701	2.75847					9	0.126258	1.17407
			9.5	0.00215775	1.62025					9.5	0.157527	0.697627
			10	0.0993397	0.801864					10	0.164823	0.317034
			10.5	0.0858996	0.353136					10.5	0.159612	0.126864
			11	0.143795	0.150508					11	0.174204	0.0460169
			11.5	0.0517825	0.069661					11.5	0.212769	0.0297458
			12	0.0724595	0.0388983					12	-0.0292809	0.0216102
			12.5	-0.0665933	0.0277119					12.5	-0.0197133	0.0340678
			13	0.214097	0.019322					13	-0.0297311	0.0134746
			13.5	0.102441	0.015					13.5	0.437706	0.0109322
			14	-0.00146072	0.0129661					14	0.242977	0.00915254
			14.5	0.288534	0.0109322
			15	0.224952	0.00940678

## Sheet: Fig 2
Fig. 2a				Fig. 2b			Fig. 2c			Fig. 2d			Fig. 2e			Fig. 2f									Fig. 2g
	A(339 nm)																Abs(254 nm)
[Co(II)] (𝜇𝑀)	+Mg(II)	-Mg(II)		[Co(II)]/[CobW]	Abs (339 nm)		[Co(II)] (𝜇𝑀)	F/F0 (505 nm)		[Co(II)] (𝜇𝑀)	F/F0 (505 nm)		[Co(II)] (𝜇𝑀)	Abs (339 nm)		[NaCl] (mM)	GTP	GDP	10 mins	75 mins	140 mins	270 mins	390 mins		Time (mins)	GTP(%)
0	0			0	0		0	1		0	1		0	0		133.818	0	0	0	0	0	0	0		0	94.3
6	0.008139			0.125	0.008259		2	0.786898		2	0.870761		4	0.007629		134.948	-0.031	-0.024	-0.005	-0.011	-0.009	-0.007	0.003		10	91.3
12	0.016892			0.25	0.015261		4	0.616778		4	0.670936		8	0.015819		136.077	-0.052	-0.054	-0.012	-0.023	-0.021	-0.015	-0.01		75	89.5
18	0.022708			0.375	0.024004		6	0.496297		6	0.495969		12	0.02097		137.207	-0.082	-0.076	-0.027	-0.033	-0.038	-0.025	-0.016		145	85.8
24	0.029845			0.625	0.038988		8	0.399378		8	0.359042		16	0.025836		138.326	-0.115	-0.098	-0.036	-0.038	-0.049	-0.033	-0.016		270	78.9
30	0.036144			0.75	0.046348		10	0.338181		10	0.267053		20	0.029532		139.455	-0.132	-0.114	-0.053	-0.034	-0.053	-0.043	-0.03		390	75.5
36	0.043848			0.875	0.053798		14	0.242333		12	0.197224		24	0.031528		140.585	-0.152	-0.13	-0.066	-0.036	-0.056	-0.048	-0.032
48	0.052472			1	0.055142		18	0.192538		15	0.154502		34	0.03799		141.715	-0.165	-0.142	-0.074	-0.033	-0.055	-0.051	-0.04
60	0.054842			1.125	0.057801		26	0.125833		18	0.116077					142.844	-0.171	-0.157	-0.079	-0.032	-0.054	-0.049	-0.046
72	0.055745			1.25	0.058817		34	0.0933277		22	0.0784291					143.974	-0.179	-0.172	-0.072	-0.027	-0.056	-0.039	-0.041
84	0.056828			1.375	0.058064		50	0.0486806		26	0.0603641					145.103	-0.189	-0.182	-0.06	-0.014	-0.052	-0.027	-0.026
96	0.05663			1.5	0.059964		66	0.0323736		30	0.0470217					146.233	-0.198	-0.195	-0.043	0	-0.041	-0.005	-0.012
				1.75	0.059876		82	0.0414038		34	0.0400904					147.362	-0.202	-0.201	-0.023	0.02	-0.014	0.021	0.012
										38	0.0357681					148.492	-0.198	-0.191	0.004	0.038	0.027	0.049	0.039
0		0								42	0.0312188					149.622	-0.192	-0.181	0.038	0.067	0.071	0.081	0.068
5		0.000489								46	0.028668					150.751	-0.178	-0.157	0.082	0.098	0.118	0.114	0.107
10		0.001016														151.87	-0.156	-0.136	0.129	0.123	0.174	0.159	0.161
15		0.001592														153	-0.128	-0.116	0.179	0.161	0.219	0.209	0.21
20		0.003779														154.129	-0.092	-0.074	0.234	0.187	0.286	0.281	0.266
27.5		0.007936														155.259	-0.057	-0.026	0.283	0.215	0.347	0.352	0.333
35		0.015833														156.389	-0.018	0.047	0.331	0.249	0.406	0.406	0.389
42.5		0.022056														157.518	0.031	0.141	0.374	0.279	0.456	0.457	0.447
50		0.031821														158.648	0.085	0.242	0.408	0.312	0.493	0.49	0.496
60		0.041003														159.777	0.134	0.361	0.449	0.345	0.52	0.516	0.526
70		0.047121														160.907	0.189	0.491	0.475	0.373	0.542	0.549	0.55
80		0.0502														162.036	0.229	0.635	0.499	0.393	0.565	0.565	0.565
90		0.051998														163.166	0.268	0.79	0.514	0.405	0.57	0.577	0.582
																164.285	0.297	0.934	0.511	0.409	0.586	0.583	0.601
																165.415	0.316	1.06	0.509	0.415	0.594	0.581	0.604
																166.544	0.337	1.153	0.491	0.415	0.582	0.573	0.603
																167.674	0.335	1.218	0.479	0.412	0.571	0.556	0.59
																168.803	0.34	1.255	0.461	0.41	0.537	0.531	0.56
																169.933	0.319	1.251	0.43	0.401	0.506	0.502	0.531
																171.063	0.294	1.223	0.409	0.388	0.477	0.476	0.504
																172.192	0.267	1.162	0.373	0.371	0.442	0.441	0.464
																173.322	0.239	1.076	0.334	0.355	0.409	0.399	0.43
																174.451	0.213	0.978	0.302	0.331	0.379	0.366	0.395
																175.581	0.184	0.872	0.267	0.314	0.353	0.333	0.356
																176.71	0.153	0.758	0.236	0.294	0.328	0.298	0.316
																177.83	0.119	0.64	0.214	0.271	0.304	0.27	0.28
																178.959	0.094	0.525	0.198	0.256	0.273	0.247	0.242
																180.089	0.077	0.419	0.178	0.233	0.246	0.215	0.202
																181.218	0.051	0.329	0.158	0.212	0.218	0.199	0.188
																182.348	0.031	0.25	0.142	0.192	0.193	0.182	0.169
																183.477	0.011	0.185	0.123	0.166	0.168	0.16	0.16
																184.607	-0.019	0.127	0.103	0.145	0.153	0.151	0.155
																185.737	-0.037	0.07	0.091	0.121	0.137	0.134	0.139
																186.866	-0.052	0.016	0.079	0.103	0.132	0.12	0.123
																187.996	-0.072	-0.032	0.06	0.087	0.114	0.104	0.11
																189.125	-0.085	-0.072	0.047	0.077	0.096	0.084	0.098
																190.244	-0.091	-0.1	0.035	0.067	0.08	0.069	0.084
																191.374	-0.101	-0.114	0.025	0.047	0.074	0.047	0.073
																192.503	-0.119	-0.129	0.028	0.037	0.07	0.036	0.063
																193.633	-0.126	-0.147	0.029	0.022	0.061	0.026	0.055
																194.763	-0.145	-0.163	0.024	0.011	0.055	0.026	0.056
																195.892	-0.162	-0.182	0.021	0.01	0.042	0.032	0.041
																197.022	-0.163	-0.194	0.016	0	0.04	0.035	0.032
																198.151	-0.169	-0.2	0.013	-0.009	0.046	0.034	0.021
																199.281	-0.16	-0.198	0.01	-0.024	0.049	0.021	0.007
																200.411	-0.16	-0.19	0.009	-0.028	0.049	0.008	0
																201.54	-0.165	-0.185	0.011	-0.028	0.042	0	-0.004
																202.67	-0.177	-0.187	0.009	-0.028	0.037	-0.008	-0.02
																203.789	-0.183	-0.184	0.015	-0.024	0.039	-0.008	-0.032
																204.918	-0.184	-0.184	0.011	-0.031	0.03	0.002	-0.027
																206.048	-0.18	-0.185	0.011	-0.034	0.035	0.004	-0.03
																207.177	-0.177	-0.171	0.017	-0.036	0.04	0.004	-0.018
																208.307	-0.173	-0.17	0.013	-0.034	0.039	0.007	-0.006
																209.437	-0.173	-0.175	0.009	-0.036	0.057	-0.002	-0.009
																210.566	-0.168	-0.183	0.005	-0.042	0.062	-0.009	-0.014
																211.696	-0.168	-0.184	-0.006	-0.047	0.055	-0.012	-0.025
																212.825	-0.17	-0.192	-0.007	-0.052	0.052	-0.029	-0.035
																213.955	-0.167	-0.182	-0.009	-0.051	0.042	-0.034	-0.046
																215.084	-0.176	-0.185	-0.022	-0.062	0.035	-0.036	-0.058
																216.204	-0.174	-0.203	-0.035	-0.07	0.024	-0.044	-0.06
																217.333	-0.186	-0.215	-0.05	-0.087	0.009	-0.053	-0.066
																218.463	-0.197	-0.233	-0.058	-0.102	-0.011	-0.068	-0.077
																219.592	-0.205	-0.235	-0.058	-0.109	-0.028	-0.086	-0.086
																220.722	-0.217	-0.223	-0.059	-0.11	-0.031	-0.094	-0.104
																221.851	-0.22	-0.203	-0.065	-0.111	-0.029	-0.101	-0.112
																222.981	-0.23	-0.183	-0.071	-0.114	-0.037	-0.103	-0.115
																224.111	-0.241	-0.169	-0.084	-0.122	-0.045	-0.101	-0.124
																225.24	-0.256	-0.163	-0.091	-0.135	-0.055	-0.111	-0.135
																226.37	-0.279	-0.155	-0.092	-0.141	-0.068	-0.118	-0.152
																227.499	-0.29	-0.137	-0.108	-0.15	-0.069	-0.125	-0.166
																228.629	-0.298	-0.097	-0.106	-0.152	-0.069	-0.129	-0.171
																229.748	-0.294	-0.048	-0.1	-0.154	-0.065	-0.124	-0.166
																230.878	-0.291	0.024	-0.102	-0.153	-0.055	-0.108	-0.149
																232.007	-0.291	0.125	-0.093	-0.133	-0.047	-0.079	-0.119
																233.137	-0.286	0.287	-0.088	-0.1	-0.03	-0.05	-0.074
																234.266	-0.287	0.526	-0.079	-0.049	0.003	0.008	-0.002
																235.396	-0.277	0.937	-0.054	0.032	0.044	0.099	0.107
																236.525	-0.257	1.511	-0.007	0.128	0.12	0.237	0.275
																237.655	-0.227	2.308	0.062	0.268	0.242	0.437	0.52
																238.785	-0.187	3.417	0.156	0.449	0.397	0.727	0.856
																239.914	-0.131	4.871	0.276	0.667	0.623	1.095	1.292
																241.044	-0.048	6.727	0.437	0.953	0.898	1.541	1.845
																242.163	0.044	9.278	0.627	1.261	1.231	2.1	2.536
																243.292	0.169	12.274	0.852	1.604	1.628	2.764	3.392
																244.422	0.313	15.672	1.131	1.97	2.078	3.518	4.334
																245.552	0.467	19.391	1.414	2.355	2.593	4.38	5.351
																246.681	0.636	23.471	1.7	2.721	3.093	5.302	6.417
																247.811	0.814	27.547	1.981	3.069	3.587	6.177	7.486
																248.94	0.982	31.625	2.246	3.357	4.063	7.003	8.457
																250.07	1.128	35.441	2.466	3.563	4.481	7.732	9.362
																251.199	1.251	38.57	2.668	3.701	4.823	8.326	10.078
																252.329	1.35	41.015	2.806	3.753	5.07	8.764	10.592
																253.459	1.416	42.661	2.863	3.726	5.2	9.032	10.899
																254.588	1.451	43.437	2.861	3.622	5.207	9.095	10.992
																255.707	1.428	43.391	2.788	3.437	5.11	8.98	10.841
																256.837	1.369	42.536	2.663	3.206	4.917	8.687	10.481
																257.966	1.274	41.094	2.492	2.951	4.647	8.25	9.946
																259.096	1.148	39.16	2.28	2.664	4.285	7.692	9.273
																260.226	1.02	36.848	2.057	2.384	3.889	7.01	8.516
																261.355	0.87	34.215	1.814	2.104	3.488	6.285	7.666
																262.485	0.713	31.445	1.58	1.82	3.066	5.567	6.796
																263.614	0.554	28.403	1.337	1.555	2.641	4.846	5.923
																264.744	0.4	25.48	1.103	1.304	2.242	4.151	5.062
																265.873	0.255	22.625	0.877	1.07	1.851	3.498	4.29
																267.003	0.115	19.848	0.672	0.849	1.49	2.873	3.569
																268.122	0	17.166	0.498	0.654	1.184	2.313	2.906
																269.252	-0.106	14.694	0.351	0.477	0.908	1.829	2.321
																270.381	-0.199	12.336	0.213	0.312	0.673	1.416	1.799
																271.511	-0.274	10.248	0.101	0.176	0.478	1.052	1.349
																272.64	-0.347	8.487	0.01	0.058	0.309	0.744	0.984
																273.77	-0.411	6.948	-0.063	-0.054	0.161	0.48	0.671
																274.899	-0.462	5.599	-0.127	-0.14	0.045	0.261	0.411
																276.029	-0.509	4.438	-0.182	-0.214	-0.049	0.1	0.194
																277.159	-0.545	3.439	-0.224	-0.272	-0.127	-0.029	0.029
																278.288	-0.572	2.575	-0.267	-0.308	-0.184	-0.131	-0.104
																279.418	-0.594	1.917	-0.294	-0.343	-0.232	-0.217	-0.194
																280.547	-0.616	1.393	-0.32	-0.366	-0.271	-0.279	-0.264
																281.666	-0.631	0.956	-0.343	-0.399	-0.302	-0.328	-0.318
																282.796	-0.645	0.619	-0.361	-0.42	-0.33	-0.363	-0.355
																283.926	-0.658	0.343	-0.372	-0.431	-0.344	-0.382	-0.391
																285.055	-0.662	0.124	-0.375	-0.443	-0.347	-0.404	-0.424
																286.185	-0.661	-0.033	-0.364	-0.431	-0.345	-0.424	-0.449
																287.314	-0.657	-0.16	-0.348	-0.422	-0.34	-0.428	-0.463
																288.444	-0.635	-0.243	-0.327	-0.404	-0.336	-0.424	-0.468
																289.573	-0.613	-0.311	-0.286	-0.36	-0.32	-0.404	-0.455
																290.703	-0.574	-0.341	-0.244	-0.293	-0.286	-0.373	-0.428
																291.833	-0.515	-0.356	-0.16	-0.201	-0.223	-0.327	-0.383
																292.962	-0.428	-0.347	-0.034	-0.047	-0.127	-0.255	-0.313
																294.081	-0.301	-0.318	0.14	0.15	0.003	-0.156	-0.21
																295.211	-0.144	-0.27	0.353	0.418	0.177	0	-0.062
																296.34	0.075	-0.21	0.599	0.764	0.375	0.198	0.124
																297.47	0.349	-0.16	0.914	1.236	0.621	0.43	0.351
																298.6	0.691	-0.118	1.307	1.812	0.934	0.709	0.622
																299.729	1.144	-0.092	1.84	2.522	1.316	1.047	0.967
																300.859	1.739	-0.077	2.536	3.432	1.824	1.471	1.369
																301.988	2.514	-0.06	3.413	4.554	2.498	2.01	1.885
																303.118	3.467	-0.047	4.431	5.839	3.28	2.749	2.531
																304.247	4.688	-0.05	5.624	7.414	4.238	3.616	3.328
																305.377	6.07	-0.064	6.989	9.129	5.341	4.629	4.271
																306.507	7.605	-0.081	8.535	10.859	6.608	5.807	5.439
																307.626	9.314	-0.096	10.245	12.659	8.011	7.119	6.728
																308.755	11.167	-0.098	12.178	14.483	9.694	8.567	8.134
																309.885	13.149	-0.094	14.137	16.225	11.456	10.242	9.715
																311.014	15.252	-0.082	16.109	17.967	13.303	12.042	11.386
																312.144	17.383	-0.067	18.102	19.654	15.206	13.892	13.23
																313.274	19.394	-0.044	20.051	21.109	17.175	15.803	15.192
																314.403	21.312	-0.017	21.952	22.518	19.051	17.737	17.162
																315.533	23.148	-0.006	23.84	23.849	21.013	19.636	19.033
																316.662	24.882	-0.001	25.569	25.111	22.878	21.603	20.905
																317.792	26.556	-0.013	27.174	26.332	24.588	23.361	22.668
																318.921	28.193	-0.036	28.654	27.599	26.256	25.031	24.358
																320.041	29.656	-0.058	30.056	28.758	27.822	26.6	25.999
																321.17	31.014	-0.08	31.319	29.81	29.265	28.092	27.559
																322.3	32.245	-0.108	32.484	30.74	30.622	29.467	28.932
																323.429	33.349	-0.134	33.491	31.544	31.826	30.717	30.136
																324.559	34.345	-0.175	34.288	32.193	32.79	31.713	31.132
																325.688	35.268	-0.226	34.895	32.697	33.568	32.472	31.889
																326.818	36.024	-0.276	35.3	32.973	34.138	32.957	32.371
																327.948	36.631	-0.325	35.428	32.975	34.409	33.108	32.477
																329.077	37.031	-0.366	35.154	32.66	34.297	32.824	32.148
																330.207	37.153	-0.396	34.409	31.926	33.676	31.994	31.314
																331.336	36.904	-0.419	33.168	30.728	32.548	30.656	29.928
																332.466	36.128	-0.447	31.425	28.958	30.911	28.819	28.065
																333.585	34.791	-0.469	29.249	26.579	28.807	26.568	25.797
																334.715	32.958	-0.503	26.715	23.9	26.319	24.021	23.058
																335.844	30.588	-0.526	23.932	20.95	23.604	21.284	20.279
																336.974	27.8	-0.543	20.885	17.931	20.571	18.399	17.551
																338.103	24.734	-0.547	17.991	14.991	17.663	15.636	14.91
																339.233	21.525	-0.55	15.311	12.327	14.968	13.103	12.495
																340.362	18.35	-0.56	12.839	9.936	12.484	10.806	10.24
																341.492	15.52	-0.577	10.639	8.102	10.282	8.754	8.169
																342.622	12.878	-0.593	8.68	6.53	8.305	6.967	6.422
																343.751	10.557	-0.608	6.908	5.193	6.532	5.413	4.984
																344.881	8.433	-0.613	5.347	4.056	5.021	4.065	3.783
																346	6.587	-0.616	4.093	3.098	3.83	3.032	2.793
																347.129	4.944	-0.632	3.058	2.246	2.828	2.177	1.977
																348.259	3.648	-0.637	2.21	1.579	2.018	1.478	1.313
																349.388	2.615	-0.656	1.548	1.057	1.395	0.938	0.79
																350.518	1.805	-0.678	1.022	0.644	0.899	0.518	0.413
																351.648	1.176	-0.69	0.612	0.329	0.513	0.2	0.124
																352.777	0.672	-0.717	0.326	0.09	0.251	-0.021	-0.083
																353.907	0.291	-0.728	0.121	-0.076	0.053	-0.188	-0.235
																355.036	0.035	-0.74	-0.026	-0.203	-0.084	-0.308	-0.354
																356.166	-0.138	-0.75	-0.137	-0.297	-0.181	-0.384	-0.434
																357.296	-0.235	-0.759	-0.221	-0.375	-0.249	-0.438	-0.493
																358.425	-0.286	-0.778	-0.285	-0.449	-0.302	-0.478	-0.535
																359.544	-0.312	-0.798	-0.337	-0.493	-0.346	-0.504	-0.56
																360.674	-0.32	-0.812	-0.375	-0.522	-0.381	-0.537	-0.578
																361.803	-0.324	-0.821	-0.4	-0.533	-0.406	-0.562	-0.594
																362.933	-0.309	-0.822	-0.425	-0.531	-0.419	-0.586	-0.612
																364.062	-0.315	-0.822	-0.434	-0.529	-0.429	-0.608	-0.633
																365.192	-0.325	-0.825	-0.449	-0.537	-0.439	-0.625	-0.653
																366.322	-0.34	-0.83	-0.455	-0.549	-0.447	-0.636	-0.66
																367.451	-0.38	-0.843	-0.464	-0.569	-0.471	-0.644	-0.672
																368.581	-0.409	-0.86	-0.481	-0.593	-0.491	-0.651	-0.684
																369.71	-0.437	-0.877	-0.501	-0.608	-0.499	-0.664	-0.692
																370.84	-0.472	-0.893	-0.519	-0.623	-0.515	-0.665	-0.699
																371.959	-0.508	-0.899	-0.525	-0.636	-0.516	-0.672	-0.694
																373.089	-0.539	-0.904	-0.527	-0.641	-0.517	-0.682	-0.694
																374.218	-0.575	-0.906	-0.527	-0.644	-0.536	-0.684	-0.694
																375.348	-0.606	-0.911	-0.53	-0.654	-0.549	-0.695	-0.696
																376.477	-0.637	-0.921	-0.539	-0.651	-0.544	-0.702	-0.714
																377.607	-0.674	-0.937	-0.546	-0.65	-0.547	-0.698	-0.72
																378.736	-0.71	-0.953	-0.549	-0.648	-0.546	-0.693	-0.725
																379.866	-0.738	-0.97	-0.558	-0.638	-0.543	-0.688	-0.726
																380.996	-0.767	-0.988	-0.562	-0.645	-0.549	-0.686	-0.719
																382.125	-0.792	-0.997	-0.568	-0.645	-0.54	-0.694	-0.715
																383.255	-0.825	-0.999	-0.575	-0.651	-0.537	-0.706	-0.709
																384.384	-0.861	-1.005	-0.575	-0.646	-0.538	-0.714	-0.713
																385.503	-0.886	-1.001	-0.561	-0.626	-0.533	-0.71	-0.713
																386.633	-0.912	-1.014	-0.555	-0.612	-0.523	-0.701	-0.712
																387.763	-0.933	-1.035	-0.543	-0.589	-0.51	-0.69	-0.707
																388.892	-0.959	-1.048	-0.535	-0.562	-0.491	-0.666	-0.681
																390.022	-0.986	-1.064	-0.527	-0.544	-0.489	-0.655	-0.653
																391.151	-0.999	-1.076	-0.503	-0.509	-0.486	-0.64	-0.623
																392.281	-1.014	-1.081	-0.476	-0.477	-0.465	-0.611	-0.596
																393.41	-1.024	-1.079	-0.437	-0.446	-0.445	-0.592	-0.58
																394.54	-1.037	-1.089	-0.407	-0.407	-0.411	-0.561	-0.549
																395.67	-1.049	-1.092	-0.366	-0.366	-0.364	-0.524	-0.518
																396.799	-1.06	-1.103	-0.323	-0.314	-0.323	-0.487	-0.487
																397.918	-1.073	-1.123	-0.287	-0.26	-0.268	-0.447	-0.438
																399.048	-1.081	-1.133	-0.24	-0.204	-0.224	-0.394	-0.394
																400.177	-1.099	-1.134	-0.187	-0.14	-0.175	-0.345	-0.339
																401.307	-1.113	-1.134	-0.125	-0.069	-0.111	-0.293	-0.278
																402.437	-1.125	-1.133	-0.047	0.022	-0.043	-0.238	-0.229
																403.566	-1.145	-1.134	0.05	0.133	0.052	-0.174	-0.161
																404.696	-1.16	-1.141	0.159	0.262	0.142	-0.093	-0.08
																405.825	-1.165	-1.148	0.283	0.406	0.254	-0.004	0.007
																406.955	-1.171	-1.152	0.428	0.556	0.38	0.111	0.11
																408.084	-1.173	-1.154	0.587	0.73	0.524	0.248	0.233
																409.214	-1.175	-1.153	0.768	0.91	0.687	0.409	0.368
																410.344	-1.186	-1.162	0.962	1.116	0.852	0.58	0.524
																411.463	-1.2	-1.172	1.174	1.343	1.046	0.756	0.698
																412.592	-1.203	-1.183	1.393	1.566	1.251	0.947	0.884
																413.722	-1.211	-1.2	1.612	1.788	1.462	1.145	1.079
																414.851	-1.222	-1.208	1.845	2.004	1.705	1.372	1.285
																415.981	-1.233	-1.218	2.087	2.213	1.937	1.606	1.498
																417.111	-1.246	-1.225	2.304	2.412	2.163	1.826	1.708
																418.24	-1.253	-1.232	2.504	2.596	2.385	2.056	1.919
																419.37	-1.259	-1.235	2.676	2.736	2.579	2.272	2.14
																420.499	-1.26	-1.239	2.818	2.833	2.744	2.466	2.335
																421.629	-1.265	-1.238	2.936	2.897	2.893	2.637	2.506
																422.758	-1.275	-1.249	3.011	2.924	2.999	2.769	2.641
																423.877	-1.282	-1.254	3.043	2.899	3.065	2.851	2.733
																425.007	-1.292	-1.258	3.025	2.836	3.089	2.903	2.8
																426.137	-1.302	-1.269	2.969	2.725	3.072	2.913	2.824
																427.266	-1.303	-1.27	2.877	2.585	3.009	2.885	2.809
																428.396	-1.308	-1.264	2.756	2.419	2.905	2.812	2.759
																429.525	-1.314	-1.267	2.603	2.23	2.761	2.702	2.658
																430.655	-1.314	-1.269	2.411	2.027	2.594	2.553	2.522
																431.784	-1.316	-1.269	2.208	1.792	2.399	2.373	2.349
																432.914	-1.323	-1.283	1.994	1.557	2.18	2.188	2.15
																434.044	-1.323	-1.286	1.763	1.316	1.952	1.965	1.928
																435.173	-1.331	-1.295	1.529	1.085	1.709	1.732	1.702
																436.303	-1.342	-1.308	1.292	0.855	1.457	1.494	1.469
																437.422	-1.344	-1.309	1.042	0.636	1.223	1.243	1.229
																438.551	-1.359	-1.32	0.804	0.428	0.995	1.006	0.985
																439.681	-1.367	-1.321	0.59	0.221	0.773	0.784	0.758
																440.811	-1.378	-1.323	0.384	0.042	0.563	0.567	0.53
																441.94	-1.394	-1.33	0.206	-0.117	0.373	0.361	0.322
																443.07	-1.404	-1.334	0.044	-0.261	0.183	0.177	0.144
																444.199	-1.416	-1.34	-0.118	-0.382	0.02	-0.01	-0.029
																445.329	-1.429	-1.351	-0.251	-0.494	-0.124	-0.172	-0.188
																446.458	-1.426	-1.359	-0.368	-0.59	-0.247	-0.304	-0.328
																447.588	-1.425	-1.362	-0.472	-0.671	-0.346	-0.428	-0.467
																448.718	-1.428	-1.36	-0.553	-0.736	-0.433	-0.527	-0.581
																449.837	-1.426	-1.361	-0.634	-0.792	-0.512	-0.609	-0.679
																450.966	-1.441	-1.367	-0.712	-0.851	-0.595	-0.693	-0.757
																452.096	-1.46	-1.378	-0.78	-0.906	-0.664	-0.759	-0.826
																453.225	-1.476	-1.392	-0.834	-0.962	-0.723	-0.814	-0.892
																454.355	-1.489	-1.393	-0.88	-1.006	-0.772	-0.867	-0.947
																455.485	-1.492	-1.391	-0.921	-1.034	-0.804	-0.909	-0.995
																456.614	-1.486	-1.401	-0.949	-1.061	-0.837	-0.954	-1.03
																457.744	-1.488	-1.41	-0.977	-1.081	-0.861	-0.99	-1.061
																458.873	-1.486	-1.418	-0.985	-1.087	-0.885	-1.013	-1.084
																460.003	-1.491	-1.417	-0.995	-1.089	-0.9	-1.033	-1.11
																461.132	-1.503	-1.409	-1.008	-1.087	-0.911	-1.044	-1.123
																462.262	-1.507	-1.403	-1.018	-1.094	-0.919	-1.05	-1.131
																463.381	-1.524	-1.416	-1.031	-1.106	-0.922	-1.062	-1.146
																464.511	-1.53	-1.425	-1.045	-1.121	-0.944	-1.071	-1.155
																465.64	-1.543	-1.437	-1.053	-1.129	-0.95	-1.078	-1.174
																466.77	-1.547	-1.449	-1.065	-1.139	-0.961	-1.091	-1.188
																467.899	-1.549	-1.447	-1.078	-1.15	-0.973	-1.098	-1.198
																469.029	-1.549	-1.454	-1.083	-1.164	-0.974	-1.102	-1.208
																470.159	-1.539	-1.454	-1.082	-1.168	-0.991	-1.111	-1.211
																471.288	-1.548	-1.449	-1.082	-1.16	-0.991	-1.12	-1.212
																472.418	-1.548	-1.436	-1.078	-1.161	-0.988	-1.125	-1.212
																473.547	-1.556	-1.428	-1.083	-1.16	-0.986	-1.128	-1.207
																474.677	-1.564	-1.427	-1.1	-1.174	-0.986	-1.129	-1.207
																475.796	-1.566	-1.431	-1.104	-1.189	-0.996	-1.124	-1.211
																476.926	-1.575	-1.453	-1.113	-1.201	-1.006	-1.135	-1.22
																478.055	-1.581	-1.458	-1.113	-1.213	-1.014	-1.149	-1.231
																479.185	-1.588	-1.458	-1.113	-1.222	-1.019	-1.165	-1.243
																480.314	-1.586	-1.456	-1.116	-1.224	-1.019	-1.175	-1.254
																481.444	-1.581	-1.463	-1.118	-1.225	-1.029	-1.177	-1.254
																482.573	-1.586	-1.473	-1.122	-1.229	-1.033	-1.179	-1.257
																483.703	-1.583	-1.473	-1.127	-1.222	-1.038	-1.177	-1.258
																484.833	-1.594	-1.476	-1.142	-1.24	-1.045	-1.182	-1.259
																485.962	-1.604	-1.463	-1.15	-1.255	-1.044	-1.182	-1.262
																487.092	-1.605	-1.468	-1.161	-1.268	-1.055	-1.183	-1.267
																488.221	-1.608	-1.489	-1.166	-1.279	-1.066	-1.185	-1.278
																489.34	-1.613	-1.507	-1.171	-1.279	-1.087	-1.197	-1.297
																490.47	-1.62	-1.53	-1.183	-1.279	-1.098	-1.213	-1.312
																491.6	-1.622	-1.536	-1.19	-1.288	-1.106	-1.236	-1.331
																492.729	-1.627	-1.541	-1.199	-1.307	-1.112	-1.261	-1.342
																493.859	-1.628	-1.543	-1.204	-1.302	-1.111	-1.272	-1.343

## Sheet: Fig. 3
Fig. 3a				Fig. 3b			Fig. 3c			Fig. 3d
	Abs(720 nm)
[Fe(II)] (𝜇𝑀)	0 𝜇𝑀 CobW	50 𝜇𝑀 CobW		[Ni(II)] (𝜇𝑀)	Abs(535 nm)		[Cu(I)] (𝜇𝑀)	Abs(562 nm)		[Zn(II)] (𝜇𝑀)	Abs(265 nm)
0	0	0		0	0		0	0		0	0.219674
2	0.042823	0.036798		3	0.103169		3.36	0.013419		2.28	0.225087
4	0.083706	0.077242		6	0.198488		6.72	0.028628		4.56	0.223748
6	0.118734	0.120745		9	0.253271		10.08	0.045342		6.84	0.223846
8	0.146547	0.141377		12	0.278219		13.44	0.060609		9.12	0.203684
10	0.154036	0.146101		15	0.299028		16.8	0.077346		10.26	0.188906
12	0.156243	0.148976		18	0.308315		22.4	0.10741		11.4	0.168774
16	0.152987	0.149556		22	0.311758		28	0.140089		12.54	0.150551
20	0.153191	0.150987		26	0.325144		33.6	0.171832		13.68	0.133857
				30	0.332409					15.96	0.09553
				34	0.336594					18.24	0.081634
				38	0.350309					20.52	0.073533
				42	0.355477					22.8	0.070522
										27.36	0.07059

## Sheet: Fig. 4
Fig. 4b				Fig. 4c				Fig. 4d				Fig. 4e
	Absorbance				Absorbance				Absorbance				Absorbance
Wavelength (nm)	Co(II) only	+ Zn(II)		Wavelength (nm)	Co(II) only	+ Zn(II)		Wavelength (nm)	Co(II) only	+ Zn(II)		Wavelength (nm)	Co(II) only	+ Zn(II)
700	0.002167	0.002285		700	0.007791	0.006289		700	0.002208	0.002299		700	0.000961	0.000639
699	0.002193	0.002329		699	0.007849	0.006321		699	0.002312	0.002425		699	0.000861	0.000669
698	0.002229	0.00229		698	0.00785	0.006362		698	0.002283	0.002369		698	0.000901	0.000696
697	0.002343	0.002387		697	0.007986	0.00641		697	0.002304	0.002295		697	0.000905	0.000809
696	0.002301	0.002305		696	0.008015	0.006385		696	0.002439	0.002283		696	0.000966	0.000687
695	0.002384	0.002427		695	0.008121	0.006364		695	0.002535	0.002426		695	0.00084	0.000648
694	0.002463	0.002463		694	0.008102	0.006366		694	0.002566	0.002436		694	0.000897	0.000796
693	0.002547	0.002442		693	0.008261	0.006441		693	0.00251	0.002475		693	0.000927	0.000792
692	0.002561	0.002517		692	0.008305	0.006472		692	0.002809	0.002484		692	0.000936	0.000727
691	0.002662	0.002575		691	0.008366	0.006523		691	0.002871	0.002519		691	0.000876	0.000784
690	0.002738	0.002602		690	0.008463	0.006593		690	0.002881	0.00249		690	0.000815	0.000802
689	0.002805	0.00262		689	0.008535	0.00659		689	0.00305	0.002568		689	0.000893	0.00081
688	0.002885	0.002697		688	0.008669	0.006667		688	0.00316	0.002686		688	0.000863	0.000871
687	0.00304	0.002776		687	0.008793	0.006746		687	0.003283	0.002644		687	0.000859	0.000855
686	0.003194	0.002891		686	0.008997	0.006812		686	0.003409	0.002609		686	0.001003	0.000872
685	0.003292	0.002953		685	0.009066	0.006731		685	0.003424	0.002601		685	0.000981	0.000942
684	0.00331	0.00295		684	0.009244	0.006943		684	0.003651	0.00271		684	0.000903	0.001095
683	0.003449	0.003017		683	0.0094	0.006953		683	0.003634	0.002715		683	0.00089	0.000877
682	0.003682	0.003162		682	0.009534	0.006972		682	0.003779	0.00282		682	0.00096	0.001056
681	0.003777	0.003279		681	0.009648	0.007023		681	0.004114	0.002933		681	0.000995	0.001065
680	0.003999	0.003311		680	0.009926	0.007234		680	0.004225	0.002952		680	0.001004	0.001131
679	0.004084	0.003391		679	0.010081	0.007113		679	0.0045	0.003052		679	0.000908	0.001066
678	0.004284	0.003502		678	0.010329	0.007254		678	0.004672	0.002978		678	0.000982	0.00107
677	0.004427	0.003565		677	0.01054	0.007322		677	0.004875	0.003124		677	0.001001	0.001233
676	0.004597	0.003651		676	0.010874	0.007416		676	0.005099	0.003185		676	0.000887	0.001194
675	0.004886	0.003838		675	0.011054	0.007514		675	0.005254	0.003203		675	0.000961	0.001412
674	0.005132	0.003941		674	0.011399	0.007648		674	0.005637	0.00323		674	0.000879	0.001312
673	0.005457	0.004118		673	0.011644	0.007869		673	0.005844	0.003292		673	0.000857	0.001322
672	0.005753	0.004297		672	0.011934	0.007908		672	0.00624	0.003541		672	0.000897	0.001536
671	0.005981	0.00441		671	0.012238	0.007961		671	0.006388	0.00356		671	0.000822	0.001444
670	0.0063	0.004585		670	0.012612	0.008149		670	0.006669	0.003527		670	0.000959	0.001599
669	0.006681	0.004772		669	0.012935	0.008199		669	0.006938	0.003593		669	0.000993	0.001603
668	0.007057	0.005018		668	0.013374	0.008438		668	0.007326	0.003807		668	0.000894	0.00167
667	0.007306	0.005198		667	0.013851	0.008599		667	0.007703	0.003861		667	0.000959	0.001806
666	0.007808	0.005408		666	0.014243	0.008778		666	0.00826	0.003997		666	0.000925	0.001724
665	0.008165	0.005579		665	0.014739	0.008899		665	0.008485	0.004012		665	0.000894	0.001825
664	0.008518	0.005684		664	0.015114	0.009074		664	0.008859	0.004048		664	0.001061	0.002062
663	0.008886	0.005901		663	0.015519	0.009196		663	0.009239	0.004345		663	0.001091	0.002075
662	0.009319	0.006174		662	0.015946	0.009305		662	0.009769	0.004442		662	0.000842	0.002033
661	0.009772	0.006333		661	0.016346	0.009533		661	0.010171	0.004553		661	0.000982	0.002248
660	0.010171	0.006562		660	0.016746	0.009628		660	0.010387	0.004572		660	0.000891	0.002271
659	0.010574	0.006809		659	0.01722	0.009801		659	0.010801	0.004677		659	0.00089	0.002342
658	0.010877	0.006969		658	0.017515	0.00988		658	0.01115	0.004765		658	0.000865	0.002299
657	0.011085	0.006972		657	0.017875	0.010119		657	0.011472	0.004845		657	0.000974	0.002448
656	0.011516	0.007353		656	0.018163	0.010201		656	0.01166	0.004973		656	0.000948	0.002545
655	0.011935	0.007431		655	0.01845	0.010473		655	0.011851	0.005038		655	0.000922	0.002621
654	0.012106	0.007518		654	0.018782	0.010398		654	0.011994	0.005014		654	0.000909	0.002644
653	0.012088	0.007521		653	0.01895	0.010516		653	0.012117	0.005059		653	0.000891	0.00253
652	0.012224	0.007528		652	0.019149	0.010685		652	0.01226	0.005155		652	0.000953	0.002671
651	0.012322	0.007682		651	0.019128	0.010679		651	0.012272	0.005099		651	0.000922	0.002737
650	0.012443	0.00764		650	0.019228	0.010633		650	0.012367	0.005218		650	0.000966	0.002716
649	0.01242	0.007728		649	0.019235	0.010692		649	0.012494	0.005197		649	0.000927	0.002646
648	0.012559	0.007747		648	0.019332	0.010706		648	0.012487	0.005194		648	0.000896	0.002743
647	0.012539	0.00769		647	0.019405	0.010805		647	0.012414	0.005169		647	0.00087	0.002708
646	0.012419	0.007681		646	0.019325	0.010648		646	0.012503	0.005173		646	0.001015	0.002762
645	0.012576	0.007651		645	0.019277	0.010656		645	0.012457	0.00521		645	0.000927	0.002696
644	0.012463	0.007663		644	0.019319	0.010714		644	0.012543	0.005214		644	0.000814	0.002613
643	0.012529	0.007638		643	0.019344	0.010666		643	0.01254	0.005215		643	0.00095	0.002759
642	0.012528	0.007649		642	0.019396	0.010783		642	0.012512	0.00515		642	0.001029	0.00279
641	0.012488	0.007648		641	0.019495	0.010751		641	0.012594	0.005226		641	0.000836	0.002752
640	0.012578	0.007659		640	0.019486	0.010808		640	0.012554	0.005221		640	0.000937	0.002795
639	0.012627	0.007832		639	0.01954	0.010845		639	0.012539	0.005152		639	0.000968	0.002814
638	0.012681	0.007889		638	0.019524	0.010766		638	0.012714	0.005298		638	0.00099	0.002854
637	0.012684	0.007785		637	0.019663	0.010834		637	0.012636	0.00521		637	0.000911	0.002855
636	0.012842	0.00785		636	0.019684	0.010895		636	0.012829	0.005294		636	0.001048	0.002952
635	0.012758	0.007827		635	0.01981	0.010998		635	0.012911	0.005405		635	0.000903	0.002777
634	0.012882	0.007831		634	0.019895	0.010995		634	0.01294	0.005437		634	0.000995	0.002922
633	0.012977	0.007968		633	0.020055	0.011072		633	0.013073	0.005372		633	0.001031	0.002994
632	0.012961	0.007905		632	0.02007	0.011075		632	0.013146	0.005447		632	0.000921	0.002928
631	0.013027	0.007945		631	0.02017	0.011137		631	0.013196	0.00546		631	0.00093	0.002995
630	0.013051	0.008039		630	0.020204	0.011255		630	0.013089	0.005441		630	0.001014	0.003097
629	0.013043	0.007906		629	0.02018	0.011181		629	0.013155	0.005551		629	0.001032	0.003049
628	0.013023	0.007929		628	0.020129	0.011178		628	0.013158	0.005419		628	0.001005	0.003107
627	0.01291	0.007883		627	0.020141	0.01132		627	0.01307	0.005473		627	0.00101	0.003045
626	0.012896	0.007936		626	0.020008	0.011278		626	0.012964	0.00539		626	0.000966	0.003041
625	0.01257	0.00781		625	0.019829	0.011074		625	0.012878	0.005522		625	0.001006	0.003068
624	0.012512	0.007637		624	0.019755	0.011168		624	0.012774	0.005518		624	0.000971	0.003002
623	0.012234	0.007554		623	0.019522	0.011018		623	0.012571	0.005378		623	0.000931	0.002993
622	0.012026	0.007382		622	0.019203	0.011031		622	0.012342	0.005338		622	0.001011	0.002967
621	0.01168	0.00721		621	0.019054	0.010974		621	0.012134	0.005273		621	0.001024	0.002985
620	0.011432	0.007103		620	0.018671	0.010856		620	0.01186	0.005273		620	0.000954	0.002964
619	0.011109	0.006944		619	0.018369	0.010719		619	0.011596	0.005243		619	0.000922	0.002883
618	0.010751	0.006751		618	0.018075	0.010608		618	0.011301	0.005114		618	0.000922	0.002817
617	0.010432	0.006614		617	0.017665	0.010563		617	0.010949	0.005053		617	0.00087	0.002685
616	0.010032	0.006467		616	0.017353	0.010456		616	0.010694	0.004961		616	0.000945	0.00276
615	0.00975	0.006239		615	0.01695	0.010425		615	0.010338	0.004887		615	0.000998	0.002773
614	0.00935	0.006187		614	0.016796	0.01026		614	0.009901	0.004812		614	0.000945	0.002596
613	0.009016	0.005908		613	0.016256	0.010089		613	0.009678	0.004737		613	0.000949	0.002548
612	0.008551	0.00568		612	0.015952	0.010039		612	0.00941	0.004763		612	0.000888	0.002557
611	0.008303	0.005519		611	0.015684	0.010025		611	0.009093	0.004626		611	0.000962	0.002539
610	0.007914	0.005317		610	0.015301	0.009843		610	0.008821	0.004639		610	0.000993	0.002534
609	0.007648	0.005184		609	0.015001	0.009738		609	0.008501	0.004512		609	0.000918	0.002419
608	0.00715	0.005046		608	0.014587	0.009658		608	0.008173	0.004385		608	0.000914	0.002428
607	0.006898	0.004931		607	0.01423	0.009564		607	0.007884	0.004359		607	0.000897	0.002415
606	0.00666	0.004715		606	0.014045	0.009453		606	0.007656	0.004353		606	0.000896	0.002246
605	0.006198	0.004514		605	0.013765	0.009452		605	0.007378	0.00431		605	0.00091	0.002292
604	0.005931	0.004415		604	0.013483	0.009347		604	0.007194	0.004291		604	0.000843	0.00226
603	0.00562	0.004191		603	0.013279	0.00935		603	0.006902	0.004235		603	0.000901	0.002198
602	0.005303	0.004125		602	0.012999	0.009197		602	0.006763	0.004274		602	0.000875	0.002216
601	0.005085	0.003998		601	0.012765	0.009175		601	0.00641	0.004063		601	0.000931	0.002202
600	0.004878	0.003914		600	0.012624	0.009183		600	0.006226	0.004031		600	0.000865	0.002127
599	0.004652	0.00373		599	0.012424	0.009123		599	0.006137	0.004105		599	0.000861	0.002122
598	0.004418	0.003687		598	0.012287	0.009157		598	0.005955	0.004065		598	0.000966	0.002245
597	0.004179	0.003567		597	0.012089	0.009117		597	0.005926	0.004152		597	0.000945	0.002197
596	0.004068	0.003542		596	0.011913	0.009018		596	0.005758	0.004134		596	0.0009	0.00217
595	0.003742	0.003312		595	0.011872	0.009088		595	0.005582	0.00406		595	0.000931	0.002201
594	0.003681	0.003296		594	0.011801	0.009081		594	0.005628	0.004128		594	0.000914	0.002188
593	0.003501	0.00329		593	0.011677	0.008957		593	0.005408	0.004054		593	0.000948	0.002231
592	0.003348	0.00316		592	0.011611	0.009048		592	0.005376	0.004076		592	0.000904	0.002249
591	0.003242	0.003159		591	0.011482	0.009031		591	0.005348	0.004162		591	0.000918	0.002222
590	0.003166	0.003093		590	0.011501	0.009148		590	0.005216	0.004109		590	0.00093	0.002354
589	0.003009	0.003032		589	0.011394	0.009113		589	0.005267	0.004218		589	0.000847	0.002341
588	0.002914	0.002947		588	0.011378	0.009165		588	0.005193	0.004166		588	0.000918	0.002345
587	0.002707	0.002928		587	0.011359	0.00915		587	0.005222	0.004248		587	0.000908	0.002406
586	0.002805	0.002902		586	0.011432	0.009264		586	0.005159	0.004208		586	0.00086	0.002367
585	0.002641	0.003		585	0.011315	0.009214		585	0.005089	0.004292		585	0.000912	0.002486
584	0.002598	0.002875		584	0.011291	0.009288		584	0.005196	0.004333		584	0.000881	0.002472
583	0.002426	0.002846		583	0.011341	0.009379		583	0.005231	0.004364		583	0.000889	0.002511
582	0.002419	0.002807		582	0.011414	0.009395		582	0.00516	0.004433		582	0.000907	0.002537
581	0.002388	0.002832		581	0.01136	0.00938		581	0.005228	0.004537		581	0.000876	0.00263
580	0.002252	0.002761		580	0.011322	0.009481		580	0.005192	0.004523		580	0.000884	0.002686
579	0.002222	0.002736		579	0.011474	0.009558		579	0.005227	0.004545		579	0.000863	0.002651
578	0.002155	0.002809		578	0.011472	0.009533		578	0.005195	0.004539		578	0.000876	0.002783
577	0.002014	0.00266		577	0.011491	0.009589		577	0.005287	0.004684		577	0.000827	0.002707
576	0.001937	0.002639		576	0.01155	0.009675		576	0.005657	0.004944		576	0.001039	0.002955
575	0.001828	0.002605		575	0.011653	0.009804		575	0.005512	0.004716		575	0.000968	0.002791
574	0.001904	0.002589		574	0.011576	0.009799		574	0.005388	0.00468		574	0.001025	0.003051
573	0.001761	0.002638		573	0.011707	0.009864		573	0.005439	0.004898		573	0.000857	0.003218
572	0.001759	0.002646		572	0.011714	0.00992		572	0.00561	0.004915		572	0.001025	0.00305
571	0.001779	0.002602		571	0.011854	0.009984		571	0.005755	0.005095		571	0.000972	0.003041
570	0.001744	0.002544		570	0.011886	0.010069		570	0.005658	0.005042		570	0.000813	0.003058
569	0.001612	0.002558		569	0.011989	0.010082		569	0.005645	0.005078		569	0.000827	0.003227
568	0.001642	0.002524		568	0.012031	0.010191		568	0.005801	0.005149		568	0.000783	0.003295
567	0.00158	0.002473		567	0.012196	0.01027		567	0.005835	0.005188		567	0.000863	0.003283
566	0.001573	0.002473		566	0.012289	0.010415		566	0.005866	0.005257		566	0.00088	0.003453
565	0.001601	0.002498		565	0.012373	0.010537		565	0.006025	0.005452		565	0.000979	0.003577
564	0.001667	0.002496		564	0.012381	0.010524		564	0.006219	0.005507		564	0.000847	0.003568
563	0.001601	0.002504		563	0.012588	0.010629		563	0.006349	0.005548		563	0.000915	0.003623
562	0.001625	0.002579		562	0.012626	0.010793		562	0.006397	0.005603		562	0.000807	0.003645
561	0.001561	0.002494		561	0.012734	0.010744		561	0.006451	0.005598		561	0.000852	0.003821
560	0.001693	0.002404		560	0.012939	0.010916		560	0.006564	0.005658		560	0.000935	0.003873
559	0.001631	0.002378		559	0.013106	0.011097		559	0.006755	0.005835		559	0.000802	0.003936
558	0.001758	0.002456		558	0.013293	0.011156		558	0.006959	0.005933		558	0.000831	0.004031
557	0.001679	0.002326		557	0.01348	0.011252		557	0.007107	0.00607		557	0.000846	0.004156
556	0.001792	0.00232		556	0.013786	0.011489		556	0.007238	0.006212		556	0.000856	0.004245
555	0.001731	0.002265		555	0.013901	0.011581		555	0.007408	0.006258		555	0.000813	0.004298
554	0.001811	0.002161		554	0.014178	0.011689		554	0.007526	0.006433		554	0.000886	0.004485
553	0.001802	0.002089		553	0.014424	0.011867		553	0.007854	0.006701		553	0.000859	0.004544
552	0.001809	0.002076		552	0.014688	0.011995		552	0.007924	0.006716		552	0.000843	0.004739
551	0.001849	0.001993		551	0.014994	0.012363		551	0.008208	0.006908		551	0.000843	0.004778
550	0.001945	0.001965		550	0.01515	0.012383		550	0.008231	0.006826		550	0.000811	0.004897
549	0.002009	0.001894		549	0.015428	0.012563		549	0.008561	0.007173		549	0.000803	0.00502
548	0.001939	0.001784		548	0.015572	0.012743		548	0.008627	0.007208		548	0.000915	0.005287
547	0.001939	0.001683		547	0.015949	0.012927		547	0.00889	0.007475		547	0.000811	0.00529
546	0.001988	0.001737		546	0.016113	0.013092		546	0.009183	0.007592		546	0.00072	0.005406
545	0.001938	0.001555		545	0.016293	0.013171		545	0.009418	0.007808		545	0.000792	0.005553
544	0.001988	0.001508		544	0.0165	0.013425		544	0.00954	0.007813		544	0.000796	0.005709
543	0.002174	0.001526		543	0.01667	0.013522		543	0.009731	0.007905		543	0.000728	0.005774
542	0.002139	0.001398		542	0.017003	0.013706		542	0.009931	0.008078		542	0.000822	0.00599
541	0.002064	0.001254		541	0.017076	0.013945		541	0.010119	0.008274		541	0.00079	0.006143
540	0.001947	0.001075		540	0.017367	0.014148		540	0.010273	0.008419		540	0.000885	0.006279
539	0.00208	0.001082		539	0.017388	0.014213		539	0.010542	0.008525		539	0.000858	0.006461
538	0.002014	0.000865		538	0.01766	0.014512		538	0.010687	0.008633		538	0.000867	0.006565
537	0.001968	0.000877		537	0.017928	0.014539		537	0.010765	0.008773		537	0.000705	0.006525
536	0.001911	0.000627		536	0.017961	0.014645		536	0.01099	0.009002		536	0.000786	0.00671
535	0.001942	0.000588		535	0.018218	0.014841		535	0.011032	0.008967		535	0.000831	0.006851
534	0.001946	0.000553		534	0.018356	0.01501		534	0.011262	0.009101		534	0.000836	0.006866
533	0.001837	0.000399		533	0.018561	0.015094		533	0.011388	0.009336		533	0.000737	0.007007
532	0.001841	0.000394		532	0.018609	0.015118		532	0.011431	0.009328		532	0.000808	0.007116
531	0.00184	0.000219		531	0.018728	0.015347		531	0.011643	0.009481		531	0.000893	0.007347
530	0.001714	9.9e-05		530	0.018881	0.015512		530	0.011621	0.009481		530	0.000813	0.007339
529	0.001549	-3.2e-05		529	0.018897	0.01562		529	0.01182	0.009725		529	0.000804	0.007472
528	0.001652	-0.000105		528	0.019056	0.01558		528	0.011893	0.009716		528	0.000795	0.007459
527	0.001671	-3.7e-05		527	0.019051	0.015759		527	0.011836	0.009763		527	0.000791	0.007632
526	0.001642	-8.4e-05		526	0.019201	0.015806		526	0.011949	0.009853		526	0.000741	0.007691
525	0.001623	-0.00021		525	0.019328	0.016039		525	0.012072	0.009893		525	0.000822	0.00772
524	0.001588	-0.000374		524	0.019359	0.015917		524	0.012176	0.009952		524	0.000777	0.00787
523	0.001463	-0.000391		523	0.019448	0.016042		523	0.0122	0.010075		523	0.000733	0.007789
522	0.001517	-0.000423		522	0.019377	0.016072		522	0.012281	0.010174		522	0.000804	0.00803
521	0.001445	-0.000412		521	0.019471	0.016185		521	0.01235	0.010207		521	0.000687	0.007918
520	0.00143	-0.000503		520	0.019469	0.016251		520	0.012279	0.010131		520	0.000773	0.007982
519	0.00142	-0.00054		519	0.019485	0.016239		519	0.01226	0.010244		519	0.000728	0.00796
518	0.001299	-0.000603		518	0.019597	0.016355		518	0.012229	0.010249		518	0.000935	0.008131
517	0.001417	-0.000656		517	0.019481	0.016249		517	0.012256	0.01023		517	0.000822	0.008132
516	0.001348	-0.000588		516	0.019393	0.016179		516	0.012279	0.010258		516	0.000858	0.008133
515	0.001258	-0.000625		515	0.019468	0.016406		515	0.012188	0.010168		515	0.000723	0.008043
514	0.001263	-0.000751		514	0.019297	0.016291		514	0.012178	0.010267		514	0.000836	0.008043
513	0.001226	-0.000688		513	0.01927	0.016209		513	0.012183	0.010285		513	0.000777	0.008094
512	0.001183	-0.00063		512	0.019221	0.016363		512	0.012022	0.010142		512	0.000755	0.007981
511	0.00104	-0.000851		511	0.01918	0.016249		511	0.012069	0.010267		511	0.000813	0.008035
510	0.001155	-0.00065		510	0.019049	0.016155		510	0.011917	0.010156		510	0.000845	0.008049
509	0.000922	-0.000877		509	0.018902	0.016202		509	0.011814	0.010089		509	0.000814	0.007859
508	0.000884	-0.000798		508	0.018883	0.016156		508	0.011753	0.010084		508	0.000724	0.007891
507	0.00081	-0.000918		507	0.018764	0.016121		507	0.011681	0.010062		507	0.00076	0.00786
506	0.000903	-0.000855		506	0.018671	0.016144		506	0.011522	0.009971		506	0.000868	0.007851
505	0.000786	-0.000933		505	0.018509	0.015973		505	0.011472	0.009953		505	0.000746	0.007728
504	0.000717	-0.000863		504	0.018241	0.015936		504	0.011271	0.009821		504	0.000774	0.007716
503	0.000574	-0.000973		503	0.018118	0.015772		503	0.011145	0.009777		503	0.000764	0.007592
502	0.000552	-0.000892		502	0.017995	0.015857		502	0.010895	0.009618		502	0.00072	0.007483
501	0.000477	-0.000881		501	0.017727	0.015664		501	0.01079	0.009577		501	0.00076	0.007524
500	0.00045	-0.000974		500	0.017639	0.015619		500	0.010713	0.009582		500	0.00076	0.007333
499	0.000413	-0.000841		499	0.017382	0.015458		499	0.010306	0.009303		499	0.000805	0.0073
498	0.000302	-0.000908		498	0.017221	0.015441		498	0.01025	0.009306		498	0.000769	0.007228
497	0.000104	-0.000948		497	0.017063	0.015269		497	0.010083	0.009199		497	0.000787	0.007083
496	0.000115	-0.00092		496	0.016827	0.015191		496	0.009861	0.009077		496	0.000733	0.007083
495	0.000161	-0.000804		495	0.01661	0.015122		495	0.009679	0.008999		495	0.000729	0.006897
494	-7.2e-05	-0.000932		494	0.016373	0.015009		494	0.009515	0.008881		494	0.000751	0.006777
493	1.5e-05	-0.000817		493	0.016146	0.014792		493	0.009334	0.008795		493	0.000746	0.006786
492	-5.2e-05	-0.0008		492	0.016003	0.014885		492	0.009113	0.008565		492	0.000765	0.006655
491	-0.000186	-0.000722		491	0.015856	0.01483		491	0.009	0.008439		491	0.00081	0.006554
490	-0.000165	-0.000756		490	0.015628	0.014506		490	0.00885	0.008465		490	0.000787	0.006404
489	-0.000349	-0.000848		489	0.015537	0.014539		489	0.00871	0.008375		489	0.000801	0.006354
488	-0.000452	-0.000796		488	0.015444	0.014538		488	0.008542	0.008307		488	0.000729	0.006213
487	-0.000292	-0.000635		487	0.015166	0.014403		487	0.00842	0.00818		487	0.000733	0.00634
486	-0.00044	-0.000778		486	0.014999	0.014402		486	0.008302	0.008225		486	0.000716	0.006187
485	-0.000388	-0.000736		485	0.014938	0.014386		485	0.008207	0.008081		485	0.000729	0.006118
484	-0.000572	-0.000746		484	0.014801	0.0143		484	0.00809	0.008013		484	0.000751	0.006109
483	-0.000674	-0.000781		483	0.014806	0.014263		483	0.00795	0.008004		483	0.000697	0.005978
482	-0.00075	-0.0008		482	0.014506	0.014308		482	0.007837	0.007873		482	0.000689	0.005942
481	-0.000743	-0.000774		481	0.014618	0.014351		481	0.007723	0.007931		481	0.000689	0.005883
480	-0.000667	-0.000738		480	0.014246	0.014058		480	0.007716	0.007698		480	0.000734	0.005924
479	-0.000752	-0.000605		479	0.014185	0.014002		479	0.00761	0.0078		479	0.000702	0.005869
478	-0.000837	-0.000629		478	0.014066	0.013969		478	0.007472	0.007689		478	0.000617	0.005661
477	-0.000841	-0.000593		477	0.014088	0.013973		477	0.007358	0.007553		477	0.00077	0.005743
476	-0.000927	-0.000709		476	0.013855	0.01392		476	0.007286	0.007602		476	0.000639	0.005543
475	-0.00087	-0.000622		475	0.013782	0.01391		475	0.007115	0.007503		475	0.000666	0.005483
474	-0.000864	-0.000506		474	0.01371	0.013889		474	0.007007	0.007359		474	0.000811	0.005625
473	-0.000878	-0.00051		473	0.013635	0.013929		473	0.007007	0.00735		473	0.00072	0.005401
472	-0.000877	-0.000479		472	0.013496	0.013689		472	0.006859	0.007329		472	0.000779	0.005529
471	-0.000927	-0.000519		471	0.013399	0.013711		471	0.006845	0.007296		471	0.00063	0.00533
470	-0.00098	-0.000553		470	0.013317	0.013698		470	0.006607	0.007171		470	0.000851	0.005329
469	-0.000939	-0.000487		469	0.013219	0.013637		469	0.006572	0.007086		469	0.000838	0.005275
468	-0.000817	-0.000356		468	0.013117	0.013552		468	0.006529	0.007021		468	0.00077	0.005112
467	-0.00088	-0.0004		467	0.01297	0.01353		467	0.006461	0.006998		467	0.000708	0.005044
466	-0.000893	-0.000304		466	0.012946	0.013505		466	0.006345	0.006836		466	0.000716	0.004971
465	-0.000827	-0.000264		465	0.012792	0.013411		465	0.00626	0.006774		465	0.000672	0.004794
464	-0.000691	-8e-05		464	0.012622	0.013273		464	0.006094	0.006571		464	0.000721	0.00469
463	-0.000719	-0.0001		463	0.012496	0.013188		463	0.005972	0.006616		463	0.000699	0.004631
462	-0.000608	0.000158		462	0.01239	0.013141		462	0.005788	0.006351		462	0.000874	0.004603
461	-0.000567	0.000123		461	0.012163	0.012951		461	0.005658	0.006324		461	0.000716	0.004318
460	-0.000466	0.000329		460	0.012124	0.012879		460	0.005568	0.006171		460	0.000789	0.004318
459	-0.00023	0.000446		459	0.011866	0.012672		459	0.005369	0.006026		459	0.000667	0.004069
458	-0.000331	0.000533		458	0.011774	0.012657		458	0.005155	0.00579		458	0.000793	0.004022
457	-0.000137	0.000671		457	0.011599	0.012646		457	0.004939	0.005704		457	0.00064	0.003747
456	-1.9e-05	0.000868		456	0.011563	0.012455		456	0.004925	0.005671		456	0.00064	0.003655
455	0.000107	0.001		455	0.011413	0.012391		455	0.004835	0.005361		455	0.000631	0.003419
454	0.000178	0.001204		454	0.011168	0.012178		454	0.004433	0.005188		454	0.000695	0.003456
453	0.000259	0.001315		453	0.011009	0.01205		453	0.004513	0.005209		453	0.000555	0.003076
452	0.000415	0.001487		452	0.010922	0.011964		452	0.004333	0.005046		452	0.000627	0.002945
451	0.000504	0.001639		451	0.010686	0.011832		451	0.004212	0.004899		451	0.000514	0.002796
450	0.000508	0.001629		450	0.010563	0.011709		450	0.004109	0.004741		450	0.000713	0.002754
449	0.000723	0.001869		449	0.01045	0.011623		449	0.003903	0.004527		449	0.000663	0.002604
448	0.000801	0.002005		448	0.010318	0.011509		448	0.00376	0.004481		448	0.000695	0.002491
447	0.000846	0.002131		447	0.010223	0.011405		447	0.003616	0.00423		447	0.000712	0.002499
446	0.001086	0.002325		446	0.010108	0.011345		446	0.003496	0.004137		446	0.000736	0.002215
445	0.001078	0.002365		445	0.00996	0.011215		445	0.003468	0.004059		445	0.0007	0.00216
444	0.001191	0.002456		444	0.009851	0.011183		444	0.003303	0.00397		444	0.000708	0.001993
443	0.001314	0.002668		443	0.009828	0.011156		443	0.003168	0.003822		443	0.000596	0.001812
442	0.001495	0.002652		442	0.009725	0.011061		442	0.00312	0.00376		442	0.000685	0.001762
441	0.001395	0.002822		441	0.009532	0.010995		441	0.002857	0.003479		441	0.000803	0.001712
440	0.001548	0.002922		440	0.009437	0.010941		440	0.00291	0.003509		440	0.000754	0.001591
439	0.001642	0.002984		439	0.009472	0.010849		439	0.002664	0.003322		439	0.000682	0.001387
438	0.001652	0.002991		438	0.009347	0.010779		438	0.002669	0.003277		438	0.000614	0.001423
437	0.001814	0.003243		437	0.00932	0.010798		437	0.0027	0.003259		437	0.00075	0.001455
436	0.001819	0.003287		436	0.009253	0.010707		436	0.00258	0.003174		436	0.000709	0.001346
435	0.001984	0.003382		435	0.009137	0.010651		435	0.002544	0.003031		435	0.000587	0.001156
434	0.002009	0.003477		434	0.009111	0.010584		434	0.002401	0.002996		434	0.000645	0.000989
433	0.002065	0.003399		433	0.009104	0.010595		433	0.002375	0.002924		433	0.000618	0.001079
432	0.002149	0.003508		432	0.009094	0.010626		432	0.002303	0.002857		432	0.000696	0.000858
431	0.002118	0.003525		431	0.009028	0.010574		431	0.002277	0.002835		431	0.000704	0.000958
430	0.002194	0.00355		430	0.00897	0.010489		430	0.002223	0.002831		430	0.000705	0.00085
429	0.002345	0.003822		429	0.008868	0.010482		429	0.00217	0.002751		429	0.000669	0.000836
428	0.002456	0.003715		428	0.008721	0.010473		428	0.002086	0.002627		428	0.000759	0.000732
427	0.002346	0.003867		427	0.008885	0.010578		427	0.002051	0.002632		427	0.000792	0.000814
426	0.002407	0.003845		426	0.008987	0.010599		426	0.002042	0.002646		426	0.000783	0.000742
425	0.002487	0.003811		425	0.008738	0.010464		425	0.001989	0.002535		425	0.000629	0.000697
424	0.002405	0.003878		424	0.008755	0.010637		424	0.00182	0.002469		424	0.000775	0.000684
423	0.002606	0.004115		423	0.008864	0.010651		423	0.001972	0.002487		423	0.000679	0.000629
422	0.002574	0.004087		422	0.008849	0.010633		422	0.002005	0.002564		422	0.000684	0.000625
421	0.002607	0.004156		421	0.008665	0.010578		421	0.001862	0.002435		421	0.000721	0.000526
420	0.002573	0.004226		420	0.008688	0.010523		420	0.001944	0.002383		420	0.000689	0.000472
419	0.002541	0.004194		419	0.008687	0.010504		419	0.001819	0.002402		419	0.000635	0.000476
418	0.002559	0.004234		418	0.008728	0.01051		418	0.00194	0.002429		418	0.000685	0.00044
417	0.002632	0.004235		417	0.008723	0.010574		417	0.001892	0.00243		417	0.000709	0.000354
416	0.002618	0.004234		416	0.008702	0.010508		416	0.001798	0.002332		416	0.000749	0.000495
415	0.002766	0.0044		415	0.008794	0.010665		415	0.001857	0.002341		415	0.000691	0.000418
414	0.002792	0.004367		414	0.008657	0.0106		414	0.001861	0.00235		414	0.000541	0.000377
413	0.002872	0.004415		413	0.008767	0.010499		413	0.001954	0.00242		413	0.000627	0.000427
412	0.00288	0.004444		412	0.008722	0.010596		412	0.001833	0.002272		412	0.000635	0.000381
411	0.002919	0.004519		411	0.008859	0.010672		411	0.001975	0.002342		411	0.00074	0.000331
410	0.002988	0.004542		410	0.008906	0.010811		410	0.002136	0.00231		410	0.000794	0.000372
409	0.003076	0.004611		409	0.00889	0.010766		409	0.001977	0.002411		409	0.000593	0.000389
408	0.00302	0.004617		408	0.00896	0.010913		408	0.002091	0.0024		408	0.000693	0.000394
407	0.003099	0.004637		407	0.008967	0.010873		407	0.002108	0.002453		407	0.000692	0.000403
406	0.003098	0.00473		406	0.009064	0.010966		406	0.002157	0.002385		406	0.000661	0.000272
405	0.00325	0.004796		405	0.009078	0.010957		405	0.002255	0.002465		405	0.000724	0.000412
404	0.003321	0.004795		404	0.009238	0.011007		404	0.002322	0.002541		404	0.000683	0.000398
403	0.003389	0.004881		403	0.009173	0.011021		403	0.002426	0.002421		403	0.000743	0.000407
402	0.003587	0.004944		402	0.009322	0.011011		402	0.002555	0.00247		402	0.000675	0.000371
401	0.003647	0.005217		401	0.009355	0.011077		401	0.002705	0.002553		401	0.000675	0.000403
400	0.003816	0.005143		400	0.009534	0.011143		400	0.002903	0.002603		400	0.000648	0.000394
399	0.003993	0.005227		399	0.009647	0.011312		399	0.002907	0.002557		399	0.00069	0.00045
398	0.004123	0.005413		398	0.009787	0.011326		398	0.00316	0.002684		398	0.000645	0.000391
397	0.004306	0.005565		397	0.009965	0.011381		397	0.003158	0.002556		397	0.000631	0.000413
396	0.004359	0.005578		396	0.010148	0.011515		396	0.003399	0.002661		396	0.000673	0.000536
395	0.004741	0.005744		395	0.010417	0.011615		395	0.003626	0.002672		395	0.000638	0.000515
394	0.004971	0.005884		394	0.010554	0.011684		394	0.003808	0.002844		394	0.000656	0.000542
393	0.005209	0.006136		393	0.010833	0.011831		393	0.004031	0.002827		393	0.000575	0.000525
392	0.005503	0.006277		392	0.011043	0.01188		392	0.004359	0.002905		392	0.000575	0.000689
391	0.005819	0.006493		391	0.011481	0.011949		391	0.004758	0.002951		391	0.000676	0.000653
390	0.006211	0.006676		390	0.011728	0.012048		390	0.005073	0.003151		390	0.000634	0.00079
389	0.006501	0.006912		389	0.012135	0.012108		389	0.005361	0.003288		389	0.000543	0.000767
388	0.006968	0.007201		388	0.012662	0.012434		388	0.005912	0.003303		388	0.000713	0.000795
387	0.007446	0.007423		387	0.01315	0.012602		387	0.006369	0.00357		387	0.000617	0.000965
386	0.007918	0.007698		386	0.013716	0.012804		386	0.007027	0.003708		386	0.00049	0.000893
385	0.008484	0.007966		385	0.014206	0.012991		385	0.007481	0.003939		385	0.000517	0.000971
384	0.009071	0.008313		384	0.014883	0.013312		384	0.007988	0.003873		384	0.000573	0.001187
383	0.00987	0.008679		383	0.015357	0.01325		383	0.009052	0.004021		383	0.000857	0.001465
382	0.010464	0.009349		382	0.016067	0.013414		382	0.009571	0.004211		382	0.000544	0.00161
381	0.011605	0.00977		381	0.017106	0.013804		381	0.010119	0.004262		381	0.001069	0.001912
380	0.01223	0.009978		380	0.017873	0.014242		380	0.011083	0.004823		380	0.000722	0.001895
379	0.013353	0.010677		379	0.018963	0.014558		379	0.01183	0.004853		379	0.000617	0.001772
378	0.014411	0.011326		378	0.020169	0.015022		378	0.012891	0.005025		378	0.000448	0.00186
377	0.015268	0.011747		377	0.021383	0.015612		377	0.014059	0.005558		377	0.000728	0.002426
376	0.016637	0.012591		376	0.02261	0.016101		376	0.015284	0.005889		376	0.00065	0.002344
375	0.017925	0.01339		375	0.023791	0.01646		375	0.016434	0.006232		375	0.000733	0.002671
374	0.01934	0.014046		374	0.025339	0.01678		374	0.017709	0.006403		374	0.000678	0.002911
373	0.0208	0.014772		373	0.026843	0.017352		373	0.019259	0.006872		373	0.000619	0.003235
372	0.022263	0.015501		372	0.0285	0.0181		372	0.020605	0.007329		372	0.000724	0.003341
371	0.023975	0.016547		371	0.030157	0.018669		371	0.022191	0.007687		371	0.000729	0.003669
370	0.025619	0.017331		370	0.031984	0.019259		370	0.023635	0.008163		370	0.000591	0.003902
369	0.027318	0.018409		369	0.033679	0.020034		369	0.025188	0.008546		369	0.000669	0.004262
368	0.028992	0.019324		368	0.035313	0.020428		368	0.026741	0.00899		368	0.000623	0.004605
367	0.030683	0.020153		367	0.037351	0.02126		367	0.028345	0.009443		367	0.000486	0.004626
366	0.032248	0.020955		366	0.039029	0.021965		366	0.029771	0.009758		366	0.00071	0.005195
365	0.03388	0.021922		365	0.040514	0.022486		365	0.031292	0.010122		365	0.000532	0.00524
364	0.035328	0.022552		364	0.041886	0.022989		364	0.032756	0.010728		364	0.000697	0.005556
363	0.036643	0.023375		363	0.0432	0.023389		363	0.033902	0.011123		363	0.000482	0.005744
362	0.037642	0.023934		362	0.044455	0.023962		362	0.034836	0.011284		362	0.000712	0.006001
361	0.038863	0.024462		361	0.045489	0.024293		361	0.035886	0.011588		361	0.000721	0.006261
360	0.039675	0.024997		360	0.046251	0.024488		360	0.036555	0.01184		360	0.00067	0.006339
359	0.040359	0.025323		359	0.047055	0.024895		359	0.037206	0.012089		359	0.000735	0.006541
358	0.041081	0.025635		358	0.047648	0.025035		358	0.037791	0.012109		358	0.000579	0.0066
357	0.041637	0.026093		357	0.048171	0.02535		357	0.038417	0.012222		357	0.000735	0.006614
356	0.04211	0.026459		356	0.048628	0.025398		356	0.038872	0.012482		356	0.000602	0.006826
355	0.042591	0.026654		355	0.049223	0.025766		355	0.039353	0.012674		355	0.000745	0.00694
354	0.043197	0.026868		354	0.049771	0.025867		354	0.039932	0.012757		354	0.000842	0.007185
353	0.04396	0.027444		353	0.050514	0.026151		353	0.040358	0.012849		353	0.000672	0.007206
352	0.044691	0.027843		352	0.051215	0.026447		352	0.041112	0.013108		352	0.000943	0.007412
351	0.045456	0.028253		351	0.052128	0.026797		351	0.041688	0.013284		351	0.000902	0.007598
350	0.04637	0.028802		350	0.053085	0.027063		350	0.042747	0.013619		350	0.000834	0.007693
349	0.04739	0.029371		349	0.054175	0.027627		349	0.043558	0.014038		349	0.00071	0.007905
348	0.048518	0.029948		348	0.055318	0.02814		348	0.044531	0.014277		348	0.001024	0.008146
347	0.049614	0.030649		347	0.056588	0.028557		347	0.045673	0.014582		347	0.000936	0.008499
346	0.050777	0.031193		346	0.057705	0.02902		346	0.046817	0.014765		346	0.001255	0.00861
345	0.051969	0.031783		345	0.058671	0.029399		345	0.047531	0.015284		345	0.001168	0.008827
344	0.052727	0.032328		344	0.059714	0.029793		344	0.048169	0.015183		344	0.00128	0.009083
343	0.053649	0.032883		343	0.060505	0.030099		343	0.04906	0.015425		343	0.001206	0.009286
342	0.054601	0.033444		342	0.061147	0.030327		342	0.049335	0.015613		342	0.001364	0.009518
341	0.055077	0.033486		341	0.061419	0.030416		341	0.049937	0.015906		341	0.00124	0.009328
340	0.055292	0.033594		340	0.061561	0.030536		340	0.049887	0.016002		340	0.001287	0.00947
339	0.055147	0.033738		339	0.061332	0.030617		339	0.049722	0.015867		339	0.001121	0.00958
338	0.05494	0.033695		338	0.060906	0.030632		338	0.049257	0.01581		338	0.001139	0.00947
337	0.054278	0.033342		337	0.060098	0.030412		337	0.048754	0.015667		337	0.001261	0.009362
336	0.053474	0.032888		336	0.059223	0.030045		336	0.047777	0.015465		336	0.001373	0.008935
335	0.052644	0.032613		335	0.058131	0.029749		335	0.047166	0.015367		335	0.001458	0.009188
334	0.051595	0.03213		334	0.057147	0.02943		334	0.045784	0.01496		334	0.001324	0.009165
333	0.050463	0.031552		333	0.055741	0.028932		333	0.044833	0.014778		333	0.001245	0.008658
332	0.049271	0.031149		332	0.054566	0.028627		332	0.044191	0.014505		332	0.001283	0.008724
331	0.048549	0.03077		331	0.053313	0.028443		331	0.042585	0.014206		331	0.001237	0.008337
330	0.04714	0.030242		330	0.052407	0.027994		330	0.041937	0.014017		330	0.00147	0.008366
329	0.046609	0.029892		329	0.051276	0.027583		329	0.040962	0.013762		329	0.001145	0.008008
328	0.045768	0.029672		328	0.050275	0.027211		328	0.040041	0.013325		328	0.001318	0.007701
327	0.045258	0.029466		327	0.049529	0.027126		327	0.039439	0.013444		327	0.001312	0.007567
326	0.04459	0.029238		326	0.048831	0.026849		326	0.038669	0.01313		326	0.001778	0.008013
325	0.0441	0.029023		325	0.04834	0.026994		325	0.03897	0.01361		325	0.001229	0.007657
324	0.043719	0.028981		324	0.047739	0.026594		324	0.037758	0.013076		324	0.001406	0.007444
323	0.043362	0.028916		323	0.04721	0.026694		323	0.037833	0.013172		323	0.001785	0.00822
322	0.043454	0.029106		322	0.047178	0.026376		322	0.037325	0.013107		322	0.001282	0.00758
321	0.042879	0.028656		321	0.046501	0.026685		321	0.037346	0.012909		321	0.00127	0.007337
320	0.042733	0.028701		320	0.04647	0.026494		320	0.037026	0.012795		320	0.001563	0.007783
319	0.042771	0.028707		319	0.04636	0.026452		319	0.036813	0.013147		319	0.001231	0.007332
318	0.043112	0.029191		318	0.046094	0.026342		318	0.037156	0.013217		318	0.000949	0.007189
317	0.043373	0.02951		317	0.046071	0.026693		317	0.036703	0.012625		317	0.001001	0.00682
316	0.043334	0.02953		316	0.046348	0.026741		316	0.037198	0.013187		316	0.00147	0.007223
315	0.043694	0.029857		315	0.04609	0.026716		315	0.036658	0.012844		315	0.001612	0.007485
314	0.04413	0.030685		314	0.04635	0.027045		314	0.037118	0.013181		314	0.001293	0.006904
313	0.044921	0.030983		313	0.046931	0.027328		313	0.037247	0.013178		313	0.001543	0.007054
312	0.045375	0.031517		312	0.04718	0.027266		312	0.037797	0.013309		312	0.001256	0.00717
311	0.046471	0.032548		311	0.047392	0.027516		311	0.037859	0.013094		311	0.001444	0.007101
310	0.047841	0.03362		310	0.048103	0.027858		310	0.038628	0.013684		310	0.001478	0.007269
309	0.05015	0.03562		309	0.04924	0.028228		309	0.039575	0.01364		309	0.00151	0.007246
308	0.052265	0.037318		308	0.050205	0.02854		308	0.04071	0.013952		308	0.001555	0.007024
307	0.055728	0.040335		307	0.051494	0.028934		307	0.04189	0.014045		307	0.001326	0.006941
306	0.059962	0.044058		306	0.052938	0.029253		306	0.043476	0.014406		306	0.001655	0.006723
305	0.065319	0.048396		305	0.054802	0.02953		305	0.045006	0.014546		305	0.001552	0.00684
304	0.071893	0.054193		304	0.056917	0.029962		304	0.047615	0.014991		304	0.001583	0.00659
303	0.08018	0.061141		303	0.059344	0.030534		303	0.049688	0.015122		303	0.000803	0.005982
302	0.090534	0.070242		302	0.062139	0.030621		302	0.052134	0.014773		302	0.001179	0.0055
301	0.102922	0.080882		301	0.064616	0.030259		301	0.054433	0.014697		301	0.000357	0.004133
300	0.1174	0.093485		300	0.067097	0.029825		300	0.057036	0.013976		300	0.000145	0.002646

## Sheet: Figs. 5 and 6
Figs. 5 and 6					Fig. 5					Fig. 6
10-90% Sensor Responses						ΔG (kJ/mol)					ΔG (kJ/mol)
Calculations to determine the range of available [metal]						CobW	Mg(II)GTP-CobW	Mg(II)GDP-CobW			Mg(II)GTP-YeiR	Mg(II)GTPyS-YjiA
within which Salmonella sensors respond (10-90% occupancy of DNA)					Fe(II)		> -34.2			Mn(II)	> -21.1	> -22.8
					Co(II)	-37.7	-60.1	-39.9		Fe(II)	> -34.2	> -34.2
	[metal] (M)				Zn(II)		-72.6			Co(II)	-44.7	-40.2
	set point	min	max		Ni(II)		-51.4			Zn(II)	-65.8	-65.3
Mg riboswitch	0.0027	0.0003	0.0243		Cu(II)		-89.2			Ni(II)	-38.9	-38.9
MntR	2.59e-06	2.83e-07	2.38e-05							Cu(II)	-87.4	-86.3
Fur	4.84e-08	8.06e-09	3.29e-07
RcnR	2.53e-09	2.64e-10	2.41e-08
Zur	3.69e-13	4.66e-14	2.98e-12
ZntR	3.83e-12	4.33e-13	3.39e-11
NikR	1.84e-13	2.16e-14	1.56e-12
CueR	1.25e-18	1.25e-19	1.22e-17
	ΔG (kJ/mol)
	set-point	min	max
Mg riboswitch	-14.661	-20.1075	-9.21446
MntR	-31.8872	-37.3752	-26.3891
Fur	-41.7526	-46.1961	-37.0018
RcnR	-49.0683	-54.6705	-43.4811
Zur	-70.9636	-76.0927	-65.7856
ZntR	-65.1636	-70.5671	-59.7584
NikR	-72.6885	-77.9987	-67.39
CueR	-102.185	-107.893	-96.5378

## Sheet: Fig. 7
Fig. 7
Volume (mL)	YeiR Co content (nmol)	CobW Co content (nmol)	YeiR/CobW Co content (nmol)
1	1.73559	0.0352542	0.226441
1.5	2.08475	0.0485593	0.219068
2	1.52373	0.0727119	0.131186
2.5	0.801949	0.0657627	0.0695763
3	0.426356	0.0610169	0.0419492
3.5	0.210847	0.049322	0.0276271
4	0.109746	0.0413559	0.0190678
4.5	0.0707627	0.0455932	0.0349153
5	0.0359322	2.72034	2.99746
5.5	0.0249153	1.66525	1.23814
6	0.00711864	0.426271	0.360254
6.5	0.0038983	0.141525	0.148814
7	0.00305085	0.0560169	0.0690678

## Sheet: Fig. 8
Fig. 8b
	rcnA Transcript Abundance (fold-change)
[Co(II)] (𝜇𝑀)	Rep 1	Rep 2	Rep 3
0	1.33	0.73	1.02
1	8.3	6.29	6.9
3	13.9	9.18	13.71
10	36.57	27.91	42.9
30	67.28	53.44	59.91

## Sheet: Fig. 9
Fig. 9a								Fig. 9b
	Calculated metalation (%)								B12 produced (molecules/cell)
	Co(II)			Zn(II)					cobW (+)			cobW (-)
Condition	Rep 1	Rep 2	Rep 3	Rep 1	Rep 2	Rep 3		Condition	Rep 1	Rep 2	Rep 3	Rep 1	Rep 2	Rep 3
0 𝜇𝑀 Co	13.2566	7.03941	10.6603	74.8004	80.1617	77.0393		0 𝜇𝑀 Co	42.3	32.42	38.6	9.63	11.24	12.81
1 𝜇𝑀 Co	54.3097	46.1848	48.9582	39.3996	46.4058	44.0143		1 𝜇𝑀 Co	121.43	90.76	115.95	16.01	15.84	10.6
3 𝜇𝑀 Co	68.553	57.0138	68.0925	27.1174	37.0678	27.5145		3 𝜇𝑀 Co	150.73	140.37	139.62	24.91	23.44	16.58
10 𝜇𝑀 Co	89.8931	84.9717	92.4287	8.71539	12.9592	6.5289		10 𝜇𝑀 Co	233.81	262.14	206.95	46.64	55.63	56.62
30 𝜇𝑀 Co	98.0313	95.4309	96.7966	1.69766	3.94001	2.76239		30 𝜇𝑀 Co	286.47	354.55	293.12	130.02	117.71	133.41
