# Supplementary material for: Calculating metalation in cells reveals CobW acquires CoII for vitamin B12 biosynthesis while related proteins prefer ZnII
Source: Nat Commun. 2021 Feb 19;12:1195. doi: 10.1038/s41467-021-21479-8 (PMC7895991; doi:10.1038/s41467-021-21479-8)
Supplement: Supplementary file 9 — Source Data [file 41467_2021_21479_MOESM9_ESM.zip › Source Data/Source_Data_SI.xlsx]

## Sheet: SFig. 1
SFig. 1b			SFig. 1c				SFig. 1d			SFig. 1e
[Co(II)]/[CobW]	Abs (315 nm)		Volume (mL)	[CobW] (µM)	[Co(II)] (µM)		[Co(II)]/[CobW]	Abs (339 nm)		Volume (mL)	[CobW] (µM)	[Co(II)] (µM)
0	0		0.5		0.0351864		0	0		0.5	-0.209752	0.0307627
0.5	0.003368		1		0.00772881		0.487805	0.0043115		1	-0.240084	0.00762712
1	0.006477		1.5	0.242424	0.00386441		0.97561	0.009362		1.5	-0.129786	0.00432203
1.5	0.007994		2	-0.0333333	0.0020339		1.46341	0.014771		2	-0.112322	0.00254237
2	0.009656		2.5	-0.157576	0.00325424		1.95122	0.019391		2.5	-0.0599307	0.00661017
2.5	0.010853		3	-0.20303	0.00589831		2.43902	0.021468		3	-0.138058	0.0305085
3	0.014443		3.5	3.17576	0.217424		2.92683	0.0224395		3.5	2.2885	3.56186
3.5	0.014579		4	4.71212	0.415322		3.41463	0.023141		4	5.4853	10.2661
4	0.015908		4.5	0.472727	0.14522		3.90244	0.023619		4.5	1.32799	2.94153
			5	0.178788	0.141153					5	0.0273886	0.608898
			5.5	-0.0333333	0.362034					5.5	-0.0764754	0.463983
			6	0.069697	1.33485					6	0.0439333	0.650847
			6.5	0.318182	5.33898					6.5	0.223493	1.0528
			7	-0.0121212	13.5417					7	0.0528528	1.67669
			7.5	0.378788	21.0102					7.5	0.152962	2.11805
			8	0.0393939	22.4949					8	0.168888	2.20271
			8.5	0.190909	18					8.5	0.0505776	1.81551
			9	-0.0636364	11.762					9	0.0574032	1.20814
			9.5	0.251515	6.76475					9.5	0.0983568	0.685424
			10	0.318182	3.52475					10	0.0505776	0.341441
			10.5		1.71214					10.5	0.009624	0.170847
										11	0.0824304	0.0841525
										11.5	0.0483024	0.045
										12	0.155237	0.0289831

## Sheet: SFig. 2
SFig. 2
[Co(II)]/[CobW]	Abs (525 nm)	Abs (630 nm)
0	-3.46945e-18	-3.46945e-18
0.244898	0.0014905	0.00211
0.489796	0.0019465	0.0036735
0.734694	0.002356	0.0050895
0.979592	0.002827	0.006839
1.22449	0.003536	0.0081585
1.46939	0.004437	0.0100505
1.71429	0.005347	0.0113395
1.95918	0.005561	0.0119015
2.20408	0.005462	0.0117485
2.44898	0.0061075	0.0122845
2.69388	0.0063605	0.012697
2.93878	0.0062955	0.012413
3.18367	0.00684	0.0129
3.42857	0.0069105	0.012758
3.67347	0.006849	0.012582

## Sheet: SFig. 3
SFig. 3a			SFig. 3b			SFig. 3c			SFig. 3d			SFig. 3e			SFig. 3f			SFig. 3g
[Co(II)]/[CobW]	Abs (339 nm)		[Co(II)]/[CobW]	Abs (339 nm)		[Co(II)] (µM)	Abs (339 nm)		[Co(II)] (µM)	Abs (339 nm)		[Co(II)]/[CobW]	Abs (339 nm)		[Co(II)]/[CobW]	Abs (339 nm)		[Co(II)]/[CobW]	Abs (339 nm)
0	0		0	0		0	3.46945e-18		0	0		0	0.000209		0	0		0	0
0.125	0.004472		0.125	0.002626		6	0.0014605		4	0.000382		0.149551	0.008391		0.125	0.007968		0.1	0.006472
0.5	0.015406		0.25	0.006661		12	0.001765		8	0.002284		0.299103	0.015494		0.25	0.015687		0.2	0.011088
0.75	0.023567		0.375	0.009475		18	0.0031615		12	0.00411		0.448654	0.026293		0.375	0.023798		0.3	0.01668
1	0.030377		0.5	0.013912		24	0.0057695		16	0.007337		0.598205	0.033489		0.5	0.03045		0.4	0.022571
1.25	0.038936		0.625	0.016279		30	0.010918		20	0.01118		0.747757	0.039683		0.625	0.04052		0.5	0.028432
1.5	0.046723		0.75	0.020326		36	0.0147275		24	0.01445		0.897308	0.04419		0.75	0.047631		0.6	0.034637
2	0.052636		0.875	0.024539		42	0.018752		32	0.023278		1.04686	0.0480075		0.875	0.052921		0.8	0.04602
2.5	0.055038		1	0.029206		48	0.024016		40	0.034653		1.19641	0.049526		1	0.053946		1	0.058945
3	0.05617		1.25	0.035471		54	0.028447		48	0.042331		1.34596	0.049944		1.125	0.054912		1.2	0.058211
			1.5	0.041852		60	0.03025		56	0.051345		1.49551	0.0510065		1.25	0.057241		1.4	0.057873
			1.75	0.050567		66	0.0316315		64	0.054873		1.64506	0.052252		1.375	0.056311		1.6	0.058283
			2	0.053422		72	0.0322675		72	0.056544		1.94417	0.053162		1.5	0.05684		1.8	0.057351
			2.25	0.055295					80	0.056904		2.24327	0.0531895					2	0.057484
			2.5	0.054953
			3	0.054805
			4	0.055004

## Sheet: SFig. 4
SFig. 4a			SFig. 4b			SFig. 4c			SFig. 4d			SFig. 4e			SFig. 4f			SFig. 4g			SFig. 4h			SFig. 4i			SFig. 4j			SFig. 4k			SFig. 4l			SFig. 4m
[Co(II)] (µM)	Abs (339 nm)		[Co(II)] (µM)	Abs (339 nm)		[Co(II)] (µM)	Abs (339 nm)		[Co(II)] (µM)	Abs (339 nm)		[Co(II)] (µM)	Abs (339 nm)		[Co(II)] (µM)	F/F0 (505 nm)		[Co(II)] (µM)	F/F0 (505 nm)		[Co(II)] (µM)	F/F0 (505 nm)		[Co(II)] (µM)	F/F0 (505 nm)		[Co(II)] (µM)	F/F0 (505 nm)		[Co(II)] (µM)	Abs (339 nm)		[Co(II)] (µM)	Abs (339 nm)		[Co(II)] (µM)	Abs (339 nm)
0	0		0	0		0	0		0	0		0	0		0	1		0	1		0	1		0	1		0	1		0	0		0	0		0	0
2.5	0.004228		5	0.009203		4	0.008489		5	0.006432		5	0.006383		2	0.798313		2	0.816		2	0.884005		2	0.833		2	0.984683		2.5	0.004713		4	0.008095		4	0.009832
5	0.009363		10	0.014524		8	0.01938		10	0.010445		10	0.01102		4	0.669966		4	0.642		4	0.698745		4	0.668		4	0.987534		5	0.011415		8	0.018107		8	0.018497
7.5	0.016743		15	0.019167		12	0.029126		15	0.014342		15	0.014471		6	0.552378		6	0.487		6	0.527478		6	0.518		6	0.977426		7.5	0.018419		12	0.02907		12	0.026984
10	0.020398		20	0.022592		16	0.034366		20	0.017468		20	0.017308		8	0.478587		8	0.377		8	0.402341		8	0.39		8	0.9502		10	0.025722		16	0.035064		16	0.029832
12.5	0.025092		27.5	0.030638		20	0.038862		25	0.019309		30	0.02204		10	0.420729		10	0.301		10	0.321089		10	0.288		10	0.845263		12.5	0.032678		20	0.040722		20	0.03336
15	0.030554		35	0.035361		24	0.041771		30	0.021115					12	0.379937		12	0.242		12	0.256835		12	0.217		12	0.677004		15	0.042111		24	0.043262		24	0.037185
20	0.039248		42.5	0.041184		28	0.045954		40	0.023736					14	0.341127		14	0.203		15	0.22566		14	0.166		14	0.520108		17.5	0.044869		28	0.046159		34	0.038182
22.5	0.042876		50	0.043835		32	0.047317								20	0.227262		16	0.169		18	0.181409		16	0.12		16	0.363979		20	0.04792		32	0.047107
25	0.047489		60	0.045281		42	0.049761								26	0.16572		20	0.124		22	0.128429		18	0.092		18	0.25167		25	0.051929		42	0.04933
27.5	0.051662		70	0.046951		52	0.050587								32	0.121954		30	0.074		26	0.104417		20	0.075		22	0.102173		30	0.053505		52	0.051303
30	0.051293		80	0.049354		82	0.051789								40	0.0824364		40	0.049		30	0.0795593					24	0.0757352		35	0.053419		82	0.050821
35	0.057968		90	0.050577		122	0.055994								50	0.0544946		50	0.037		34	0.0651333					28	0.0500294		40	0.054153		122	0.052902
40	0.057573					182	0.055878								60	0.0398708		60	0.026		38	0.0535124					32	0.0379803		50	0.054046
						222	0.056514								70	0.0304945		70	0.021		42	0.0452136					36	0.0305871		70	0.054138
															80	0.0249185					46	0.0397048								90	0.053905
																					50	0.0360234								120	0.054573
																														150	0.054315
																														170	0.055381

## Sheet: SFig. 5
SFig. 5
	Abs (339 nm)
[Co(II)] (µM)	100 µM GTP	1.0 mM GTP
0	0	0
5		0.011309
10	0.017402	0.020896
15	0.028733	0.026785
20	0.035219	0.033841
25	0.038905	0.039081
30	0.044512	0.043359

## Sheet: SFig. 6
SFig. 6
Time (min)	GTP (%)
0	92.38
16	90.06
51	85.72
148	83.26
259	77.6

## Sheet: SFig. 7
SFig. 7b
	Abs (339 nm)
[Co(II)]/[CobW]	60 µM GDP	200 µM GDP
0	0	0
0.125	0.006078	0.005754
0.25	0.012015	0.013745
0.375	0.018294	0.018534
0.5	0.023564	0.022197
0.625	0.029593	0.027662
0.75	0.035533
0.875	0.038349	0.035372
1	0.041209
1.125	0.044145	0.043181
1.25	0.045382
1.5	0.047918	0.046232
1.75	0.050878
2	0.051761
2.5	0.053056
3	0.054543

## Sheet: SFig. 8
SFig. 8a			SFig. 8b
			Source data Fig. 3a (Rep 1)			Rep 2			Rep 3
[Fe(II)] (µM)	Abs (720 nm)		[Fe(II)] (µM)	Abs (720 nm)		[Fe(II)] (µM)	Abs (720 nm)		[Fe(II)] (µM)	Abs (720 nm)
0	0		0	0		0	0		0	0
2	0.042471		2	0.036798		2	0.039529		2	0.041498
4	0.083526		4	0.077242		4	0.082532		4	0.080963
6	0.126292		6	0.120745		6	0.116802		6	0.121766
8	0.152762		8	0.141377		8	0.150517		8	0.150203
10	0.152132		10	0.146101		10	0.156195		10	0.158705
12	0.152632		12	0.148976		12	0.157078		12	0.160725
16	0.149657		16	0.149556		16	0.15578		16	0.160055
20	0.149805		20	0.150987		20	0.154968		20	0.160042
			30	0.152325
			40	0.153229
			60	0.152552
			80	0.151422

## Sheet: SFig. 9
SFig. 9a				SFig. 9b			SFig. 9c
	Abs (322 nm)			[Ni(II)] (µM)	Abs (535 nm)		[Ni(II)] (µM)	Abs (535 nm)
[Ni(II)] (µM)	-MgGTP	+MgGTP		0	0		0	0
0	0	0		2	0.064685		3	0.123182
2	0.022329	0.0034265		4	0.138903		6	0.213615
4	0.0411705	0.003916		6	0.205096		9	0.2707
6	0.067882	0.008981		8	0.25874		12	0.295639
8	0.08952	0.019096		10	0.304817		15	0.326327
10	0.114582	0.030234		12	0.333991		18	0.326907
12	0.140631	0.054559		14	0.352601		22	0.346269
15	0.180218	0.09472		16	0.370732		26	0.344438
20	0.246435	0.162947		18	0.37389		30	0.334073
25	0.299106	0.222032		20	0.380047		34	0.342969
30	0.34703	0.284816		22	0.385659		38	0.345346
40	0.390201	0.351178		24	0.390149
50	0.405702	0.386535		28	0.386958
60	0.411641	0.398004		32	0.387218
70	0.414598	0.402035		40	0.383317
80	0.416782	0.402948

## Sheet: SFig. 10 
SFig. 10a			SFig. 10b			SFig. 10c			SFig. 10d
[Ni(II)]/[Tar]	Abs (535 nm)		[EGTA]/[Ni(II)]	[NiTar2] (µM)		[EGTA]/[Ni(II)]	[NiTar2] (µM)			[NiTar2] (µM)
0	0		0	6.941		0	15.005		[EGTA]/[Ni(II)]	-MgGTP	+MgGTP
0.110588	0.1474		6.66667	5.373		6.66667	11.869		0	13.693	13.775
0.221176	0.2569		13.3333	4.72		13.3333	11.025		0.714286	12.351	12.191
0.331765	0.435		26.6667	4.08		26.6667	9.733		3.57143	11.625	11.458
0.442353	0.5673		53.3333	3.273		53.3333	8.172		7.14286	10.79	10.501
0.552941	0.6467		106.667	2.58		106.667	6.239		14.2857	9.812	9.673
0.663529	0.6602								28.5714	8.618	8.379
0.774118	0.6619
0.884706	0.6606
0.995294	0.6588

[truncated: 16 more sheets: SFig. 11, SFig. 12, SFig. 13, SFig. 14 , SFig. 17 , SFig. 18, SFig. 19, SFig. 20 , SFig. 21 , SFig. 22, SFig. 23 , SFig. 24, SFig. 25 , SFig. 27, SFig. 28, SFig. 29]
